# Supplementary material for: Sm-Like Protein-Mediated RNA Metabolism Is Required for Heat Stress Tolerance in Arabidopsis
Source: Front Plant Sci. 2016 Jul 21;7:1079. doi: 10.3389/fpls.2016.01079 (PMC4954817; doi:10.3389/fpls.2016.01079)
Supplement: Supplementary file 2 [file Table_1.XLS]

## Sheet: AGI_code_gene
Supplementary Table S1. Arabidopsis Genome Initiative (AGI) code gene expression determined in this study.
Gene	Antisense AGI a	Antisense non-AGI TU b	Wild_type_0hr		Wild_type_2hr_heat_stress		Wild_type_6hr_heat_stress		SAD1_0hr		Wild_type_0hr/SAD1_0hr			SAD1_2hr_heat_stress		Wild_type_2hr/SAD1_2hr_heat_stress			SAD1_6hr_heat_stress		Wild_type_6hr/SAD1_6hr			Wild_type_2hr/Wild_type_0hr			Wild_type_6hr/Wild_type_0hr			SAD1_2hr/SAD1_0hr			SAD1_6hr/SAD1_0hr
			Intensity c	P-initial d	Intensity c	P-initial d	Intensity c	P-initial d	Intensity c	P-initial d	Ratio e	P-value f	FDR f	Intensity c	P-initial d	Ratio c	P-value f	FDR f	Intensity a	P-initial b	Ratio c	P-value f	FDR f	Ratio e	P-value f	FDR f	Ratio e	P-value f	FDR f	Ratio e	P-value f	FDR f	Ratio e	P-value f	FDR f
AT1G01010.1			635.182	3.57277e-15	501.004	2.05739e-10	660.675	1.35074e-10	687.735	3.1251e-08	0.9236	0.27798	NOT	488.25	2.2422e-08	1.0261	0.3664	NOT	487.687	8.11272e-14	1.3547	0.23851	NOT	0.7888	0.02063	DIFF	1.0401	0.3011	NOT	0.7099	0.16642	NOT	0.7091	0.25322	NOT
AT1G01020.1			3102.95	4.43707e-17	4195.85	1.92189e-15	3872.99	1.98412e-16	2979.22	1.9649e-21	1.0415	0.15838	NOT	4580.42	1.2078e-23	0.916	0.1501	NOT	3599.87	2.01444e-21	1.0759	0.057215	NOT	1.3522	0.13029	NOT	1.2482	0.3461	NOT	1.5375	0.093782	NOT	1.2083	0.37781	NOT
AT1G01030.1			580.43	2.05563e-13	380.578	5.41152e-08	360.633	1.57403e-05	363.541	2.66024e-07	1.5966	0.019227	NOT	428.587	1.91325e-11	0.888	0.29849	NOT	359.082	2.40707e-13	1.0043	0.44722	NOT	0.6557	0.0034015	DIFF	0.6213	0.0067127	DIFF	1.1789	0.34061	NOT	0.9877	0.28169	NOT
AT1G01040.1	AT1G01050.1		503.762	8.31297e-26	468.861	1.66977e-28	554.476	2.87913e-23	374.046	1.03643e-19	1.3468	0.0036133	NOT	408.129	1.67816e-12	1.1488	0.016559	NOT	553.421	1.0036e-22	1.0019	0.43149	NOT	0.9307	0.28542	NOT	1.1007	0.19529	NOT	1.0911	0.48858	NOT	1.4796	0.00040042	DIFF
AT1G01046.1			1118.42	9.25388e-11	559.605	6.88933e-07	552.164	2.88928e-05	440.044	9.92535e-07	2.5416	0.071015	NOT	501.937	9.82355e-05	1.1149	0.4646	NOT	467.102	1.15099e-06	1.1821	0.19525	NOT	0.5004	0.11894	NOT	0.4937	0.19113	NOT	1.1407	0.21804	NOT	1.0615	0.44308	NOT
AT1G01050.1	AT1G01040.1		11730.6	2.24333e-29	8723.26	9.21297e-30	8417.15	1.9417e-30	12365.7	2.01654e-29	0.9486	0.39884	NOT	10584.8	3.00865e-30	0.8241	0.32417	NOT	10597.1	5.89001e-29	0.7943	0.20079	NOT	0.7436	0.089532	NOT	0.7175	0.055306	NOT	0.856	0.15497	NOT	0.857	0.2002	NOT
AT1G01060.1		TU0001	3611.76	1.46961e-52	1683.19	1.64389e-40	295.764	2.77643e-07	2935.69	5.90135e-50	1.2303	0.088056	NOT	1357.73	2.74003e-27	1.2397	0.05738	NOT	303.017	2.86788e-09	0.9761	0.25042	NOT	0.466	5.4726e-06	DIFF	0.0819	0	DIFF	0.4625	2.3472e-06	DIFF	0.1032	0	DIFF
AT1G01070.1			1437.36	8.68941e-13	1217.48	5.2901e-10	776.643	1.37424e-05	1749.78	3.19985e-13	0.8215	0.15815	NOT	601.465	3.16817e-07	2.0242	0.13686	NOT	1043.07	4.85813e-11	0.7446	0.37864	NOT	0.847	0.26991	NOT	0.5403	0.038372	DIFF	0.3437	0.0051401	DIFF	0.5961	0.0013904	DIFF
AT1G01080.1			5921.35	3.7292e-34	3315.24	4.49105e-33	3451.7	1.23994e-38	3366.01	2.47375e-36	1.7592	0.036587	NOT	1721.42	2.86258e-30	1.9259	0.0042396	DIFF	1300.91	6.65147e-30	2.6533	0.0010792	DIFF	0.5599	0.040578	DIFF	0.5829	0.031938	DIFF	0.5114	0.0056339	DIFF	0.3865	0.0017924	DIFF
AT1G01090.1		TU0002	17290.1	1.04367e-74	12029.3	3.47911e-72	9906.23	3.542e-66	16585.5	7.84248e-74	1.0425	0.48195	NOT	13951.2	4.49525e-75	0.8622	0.35642	NOT	12168.8	2.41472e-67	0.8141	0.08045	NOT	0.6957	0.034917	DIFF	0.5729	0.0011914	DIFF	0.8412	0.090936	NOT	0.7337	0.04869	DIFF
AT1G01100.1		TU0003	41609.5	5.78211e-24	37180	2.73918e-24	37736.3	7.40985e-25	44405.9	5.28727e-24	0.937	0.31448	NOT	42617.3	1.07035e-24	0.8724	0.24724	NOT	50761.9	1.69974e-24	0.7434	0.17565	NOT	0.8935	0.43074	NOT	0.9069	0.39913	NOT	0.9597	0.49198	NOT	1.1431	0.42037	NOT
AT1G01110.1			640.653	1.71955e-16	323.238	1.04045e-05	459.478	5.22979e-16	679.077	1.20487e-19	0.9434	0.24518	NOT	339.081	1.85298e-07	0.9533	0.32581	NOT	373.065	3.41831e-14	1.2316	0.45282	NOT	0.5045	0.0049191	DIFF	0.7172	0.06462	NOT	0.4993	0.001858	DIFF	0.5494	0.011851	DIFF
AT1G01120.1			8208.3	5.21555e-62	9320.75	4.62308e-66	4529.4	9.64041e-53	7943.79	4.38034e-62	1.0333	0.43445	NOT	5232.36	6.19371e-60	1.7814	0.00056726	DIFF	3857.28	4.49094e-52	1.1742	0.086449	NOT	1.1355	0.16177	NOT	0.5518	0.00088179	DIFF	0.6587	0.013841	DIFF	0.4856	1.6527e-05	DIFF
AT1G01130.1		TU0004	394.618	0.000603375	475.103	0.00312127	379.958	6.70941e-09	372.612	0.00212669	1.0591	0.3249	NOT	426.511	3.90757e-09	1.1139	0.44593	NOT	495.666	0.00276522	0.7666	0.30077	NOT	1.204	0.48527	NOT	0.9629	0.31555	NOT	1.1447	0.27044	NOT	1.3302	0.28174	NOT
AT1G01140.1			2184.13	2.63391e-19	5343.17	2.11263e-19	3549.41	4.43121e-19	2532.56	5.28905e-16	0.8624	0.29798	NOT	6938.42	4.05402e-23	0.7701	0.1282	NOT	3030.14	3.37262e-23	1.1714	0.21163	NOT	2.4464	0.0002913	DIFF	1.6251	0.10299	NOT	2.7397	2.2027e-05	DIFF	1.1965	0.043869	DIFF
AT1G01150.1			159.784	0.000554157	183.361	0.000184742	187.397	6.7259e-05	136.616	0.0198087	1.1696	0.40659	NOT	219.882	0.00222204	0.8339	0.22844	NOT	161.269	0.00373005	1.162	0.091576	NOT	1.1476	0.25066	NOT	1.1728	0.12827	NOT	1.6095	0.049047	DIFF	1.1805	0.46439	NOT
AT1G01160.1	AT1G01170.1		2756.57	2.06938e-23	3095.42	3.37771e-19	3238.43	1.64355e-22	3086.1	1.09391e-22	0.8932	0.3203	NOT	2518.62	7.01695e-24	1.229	0.34117	NOT	3927.55	1.97675e-23	0.8245	0.31519	NOT	1.1229	0.32809	NOT	1.1748	0.1805	NOT	0.8161	0.2817	NOT	1.2727	0.16222	NOT
AT1G01170.1	AT1G01160.1		12344.2	3.45141e-26	8199.25	1.22862e-23	8276.11	3.60779e-26	12220.3	1.22326e-24	1.0101	0.40486	NOT	9978.17	7.96906e-23	0.8217	0.44122	NOT	11260	1.39976e-28	0.735	0.14614	NOT	0.6642	0.47055	NOT	0.6704	0.28106	NOT	0.8165	0.45079	NOT	0.9214	0.26679	NOT
AT1G01180.1			1202.36	3.61048e-30	560.972	2.88326e-20	548.402	4.59369e-19	1073.73	5.24937e-23	1.1198	0.13207	NOT	640.047	1.93602e-19	0.8765	0.12347	NOT	672.204	3.05078e-18	0.8158	0.45897	NOT	0.4666	0.0082755	DIFF	0.4561	0.0056939	DIFF	0.5961	0.011917	DIFF	0.626	0.10554	NOT
AT1G01183.1			1135.44	1.71939e-05	2545.06	3.39796e-07	2020.84	0.000201301	1779.44	0.0691584	0.6381	0.37509	NOT	1964.66	0.0550788	1.2954	0.34284	NOT	1915.94	0.00129558	1.0548	0.3118	NOT	2.2415	0.13045	NOT	1.7798	0.37509	NOT	1.1041	0.44573	NOT	1.0767	0.19831	NOT
AT1G01190.1			1139.82	1.05591e-25	319.556	2.68005e-08	305.254	7.76626e-05	1429.53	2.55174e-32	0.7973	0.013639	NOT	421.457	1.91325e-11	0.7582	0.13189	NOT	296.933	2.51411e-08	1.028	0.2995	NOT	0.2804	3.2785e-13	DIFF	0.2678	5.1559e-12	DIFF	0.2948	5.5511e-16	DIFF	0.2077	0	DIFF
AT1G01200.1			528.241	3.97343e-07	327.207	4.4205e-05	330.527	0.00173258	459.26	1.04267e-06	1.1502	0.12668	NOT	304.254	0.015606	1.0754	0.40571	NOT	288.171	0.00802748	1.147	0.40388	NOT	0.6194	0.0098076	DIFF	0.6257	0.01291	DIFF	0.6625	0.11773	NOT	0.6275	0.096978	NOT
AT1G01210.1			1791.82	2.78174e-12	1779.93	8.25531e-14	2935.72	5.30527e-15	1518.11	1.75096e-10	1.1803	0.2458	NOT	1752.39	2.2166e-12	1.0157	0.39239	NOT	3346.41	3.20424e-16	0.8773	0.30454	NOT	0.9934	0.37183	NOT	1.6384	0.21491	NOT	1.1543	0.22675	NOT	2.2043	0.034339	DIFF
AT1G01220.1			787.535	3.98097e-31	503.812	2.57897e-14	905.131	7.14055e-27	714.845	7.77107e-24	1.1017	0.41679	NOT	433.963	9.11853e-15	1.161	0.18338	NOT	779.118	3.12311e-31	1.1617	0.17158	NOT	0.6397	0.003171	DIFF	1.1493	0.14128	NOT	0.6071	0.00014418	DIFF	1.0899	0.36988	NOT
AT1G01225.1			1570.81	4.36642e-48	992.346	1.65718e-34	916.341	8.95598e-28	1205.14	2.51318e-39	1.3034	0.046195	NOT	861.655	5.58326e-23	1.1517	0.14146	NOT	724.091	8.38977e-25	1.2655	0.24445	NOT	0.6317	0.0042086	DIFF	0.5834	0.00013485	DIFF	0.715	0.018425	DIFF	0.6008	0.00054633	DIFF
AT1G01230.1			5346.92	1.46816e-27	3397.58	2.71969e-19	2965.79	4.66251e-18	5942.2	9.09639e-23	0.8998	0.41937	NOT	4427.93	3.21163e-17	0.7673	0.10044	NOT	3253.34	2.67875e-17	0.9116	0.26058	NOT	0.6354	0.040952	DIFF	0.5547	0.023266	DIFF	0.7452	0.29068	NOT	0.5475	0.043289	DIFF
AT1G01240.1			2058.27	5.20819e-33	2481.65	1.09357e-32	1181.18	5.39177e-22	1924.05	2.85932e-31	1.0698	0.46501	NOT	3042	4.6895e-32	0.8158	0.24372	NOT	1728.65	1.97621e-23	0.6833	0.10306	NOT	1.2057	0.1659	NOT	0.5739	0.020969	DIFF	1.581	0.054627	DIFF	0.8984	0.17598	NOT
AT1G01250.1			920.117	1.81862e-16	1083.02	7.94474e-14	888.912	1.95234e-09	953.146	8.67558e-09	0.9653	0.030724	NOT	889.71	2.75886e-12	1.2173	0.49519	NOT	408.526	8.04091e-05	2.1759	0.12193	NOT	1.177	0.12885	NOT	0.9661	0.012617	DIFF	0.9334	0.22058	NOT	0.4286	0.06976	NOT
AT1G01260.1			1070.78	2.88413e-35	817.428	3.61685e-28	903.21	1.26533e-30	1020.47	9.38269e-33	1.0493	0.47291	NOT	783.076	3.38496e-28	1.0439	0.41407	NOT	810.572	6.602e-28	1.1143	0.3142	NOT	0.7634	0.071059	NOT	0.8435	0.14153	NOT	0.7674	0.033862	DIFF	0.7943	0.045901	DIFF
AT1G01270.1			515.757	0.0136708	237.244	0.00910878	244.431	0.551292	6.25233	0.208229	82.4904	0.0020895	NOT	91.4095	0.650219	2.5954	0.025241	NOT	97.0313	0.259527	2.5191	0.29696	NOT	0.46	0.20028	NOT	0.4739	0.059205	NOT	14.6201	0.14645	NOT	15.5192	0.2338	NOT
AT1G01280.1			154.671	0.108879	161.623	0.289481	213.496	0.0032599	129.837	0.300402	1.1913	0.30929	NOT	188.071	0.093947	0.8594	0.09598	NOT	147.325	0.288483	1.4491	0.2591	NOT	1.0449	0.43063	NOT	1.3803	0.29149	NOT	1.4485	0.044511	DIFF	1.1347	0.36323	NOT
AT1G01290.1			1652.19	2.45577e-29	1138.28	3.61547e-24	1243.81	3.81782e-24	1804.57	1.02579e-26	0.9156	0.49836	NOT	1459.76	1.19275e-24	0.7798	0.25206	NOT	1982.64	2.43127e-32	0.6274	0.02388	NOT	0.689	0.070973	NOT	0.7528	0.1824	NOT	0.8089	0.23657	NOT	1.0987	0.13336	NOT
AT1G01300.1			4966.68	9.46954e-61	2113	3.168e-43	3400.53	3.09084e-46	4868.9	4.31013e-57	1.0201	0.37157	NOT	1284.36	3.47697e-35	1.6452	0.034511	NOT	2704.97	1.22152e-47	1.2571	0.099192	NOT	0.4254	1.6051e-07	DIFF	0.6847	0.016377	DIFF	0.2638	3.3841e-11	DIFF	0.5556	0.00091431	DIFF
AT1G01305.1			297.925	0.0068171	194.726	0.000934366	143.635	0.431291	149.905	0.0942026	1.9874	0.0061494	NOT	181.17	0.000732773	1.0748	0.1565	NOT	198.549	0.0136704	0.7234	0.10318	NOT	0.6536	0.072335	NOT	0.4821	0.0018014	DIFF	1.2086	0.35783	NOT	1.3245	0.23412	NOT
AT1G01310.1			171.095	0.00148207	147.579	0.00499108	116.498	0.0572907	140.29	0.0113461	1.2196	0.23657	NOT	232.423	8.95606e-06	0.635	0.15105	NOT	97.9397	0.204054	1.1895	0.17305	NOT	0.8626	0.3737	NOT	0.6809	0.28524	NOT	1.6567	0.091368	NOT	0.6981	0.22861	NOT
AT1G01320.1		TU0005	4287.8	3.6952e-75	7489.85	7.19786e-76	4843.19	4.12859e-77	3415.84	5.80163e-72	1.2553	0.13188	NOT	2517	1.90265e-67	2.9757	4.4853e-14	DIFF	2630.91	4.8208e-57	1.8409	8.7151e-05	DIFF	1.7468	9.9178e-05	DIFF	1.1295	0.24346	NOT	0.7369	0.0022063	DIFF	0.7702	0.01864	DIFF
AT1G01340.1			331.937	6.15033e-09	503.356	1.59656e-17	250.09	7.5947e-06	359.39	4.43687e-14	0.9236	0.22122	NOT	1022.01	5.72352e-33	0.4925	1.7947e-05	DIFF	309.57	2.25374e-14	0.8079	0.027221	NOT	1.5164	0.0087028	DIFF	0.7534	0.027965	DIFF	2.8437	1.407e-08	DIFF	0.8614	0.20094	NOT
AT1G01350.1		TU0007	1094.82	6.1487e-11	1766.5	1.066e-12	1448.07	1.1475e-11	1058.52	1.87158e-09	1.0343	0.21562	NOT	2327.44	5.05172e-21	0.759	0.21035	NOT	1515.35	3.21877e-14	0.9556	0.3598	NOT	1.6135	0.037806	DIFF	1.3227	0.26699	NOT	2.1988	0.043617	DIFF	1.4316	0.49714	NOT
AT1G01355.1		TU0007	322.133	3.6057e-06	188.464	0.00100078	276.233	2.24547e-06	420.932	8.12093e-07	0.7653	0.16804	NOT	511.075	1.21141e-10	0.3688	0.0074791	DIFF	341.642	3.73003e-07	0.8085	0.18066	NOT	0.5851	0.097357	NOT	0.8575	0.48874	NOT	1.2142	0.36126	NOT	0.8116	0.48047	NOT
AT1G01360.1			5740.53	7.10687e-34	4786.16	3.01263e-39	2846.49	8.89207e-29	5268.03	2.00143e-33	1.0897	0.43957	NOT	8301.1	5.10811e-42	0.5766	0.066257	NOT	3158.49	3.44252e-35	0.9012	0.27427	NOT	0.8337	0.3899	NOT	0.4959	0.017557	DIFF	1.5758	0.089424	NOT	0.5996	0.051291	DIFF
AT1G01370.1			796.098	2.86798e-06	587.865	2.85463e-05	822.849	6.40919e-08	795.172	6.17929e-08	1.0012	0.26935	NOT	578.298	3.1831e-05	1.0165	0.28796	NOT	561.292	6.19246e-05	1.466	0.13688	NOT	0.7384	0.24314	NOT	1.0336	0.48842	NOT	0.7273	0.024212	DIFF	0.7059	0.035635	DIFF
AT1G01380.1			227.716	0.000934073	199.479	0.00619792	361.738	3.83273e-06	144.089	0.120957	1.5804	0.14792	NOT	210.368	0.400673	0.9482	0.37677	NOT	282.614	0.00172117	1.28	0.40756	NOT	0.876	0.33368	NOT	1.5885	0.22696	NOT	1.46	0.41611	NOT	1.9614	0.056205	DIFF
AT1G01390.1			1078.64	1.00213e-20	529.293	2.87035e-15	518.297	1.34703e-15	1656.86	4.77453e-32	0.651	0.0035869	NOT	609.311	2.50526e-21	0.8687	0.30755	NOT	585.61	7.98099e-12	0.8851	0.25838	NOT	0.4907	0.00030814	DIFF	0.4805	0.00012677	DIFF	0.3678	1.5389e-08	DIFF	0.3534	2.0378e-09	DIFF
AT1G01400.1			155.906	0.0309284	229.629	2.89034e-05	202.607	0.0221272	227.265	0.00247435	0.686	0.047234	NOT	226.079	0.0384632	1.0157	0.40866	NOT	204.73	0.0907683	0.9896	0.23428	NOT	1.4729	0.10431	NOT	1.2995	0.12854	NOT	0.9948	0.25153	NOT	0.9008	0.081296	NOT
AT1G01410.1			106.335	0.908237	193.296	0.013807	176.259	0.0192985	163.174	0.0384693	0.6517	0.14301	NOT	188.765	0.100024	1.024	0.49262	NOT	197.425	0.0537739	0.8928	0.34624	NOT	1.8178	0.20698	NOT	1.6576	0.19926	NOT	1.1568	0.49089	NOT	1.2099	0.35826	NOT
AT1G01420.1			3621.34	1.18908e-45	2804.28	3.64604e-47	1804.41	8.64728e-33	3056.36	2.11204e-40	1.1849	0.072425	NOT	2611.82	1.11686e-42	1.0737	0.2435	NOT	2246.97	5.33682e-36	0.803	0.29534	NOT	0.7744	0.11208	NOT	0.4983	0.0004965	DIFF	0.8546	0.33825	NOT	0.7352	0.099823	NOT
AT1G01430.1			9984.15	3.42832e-64	5769.77	5.50249e-56	4664.66	5.81339e-48	9590.08	2.36326e-65	1.0411	0.47997	NOT	5262.1	4.62336e-50	1.0965	0.28418	NOT	4793.37	1.31342e-50	0.9731	0.39725	NOT	0.5779	0.00035832	DIFF	0.4672	2.0456e-06	DIFF	0.5487	3.7187e-05	DIFF	0.4998	9.3656e-07	DIFF
AT1G01440.1		TU0008	1098.18	1.41448e-31	1014.37	2.77466e-30	848.212	1.31535e-29	1192.74	1.09503e-32	0.9207	0.3706	NOT	906.155	3.20641e-31	1.1194	0.13972	NOT	935.665	1.24712e-20	0.9065	0.20746	NOT	0.9237	0.20411	NOT	0.7724	0.023422	DIFF	0.7597	0.012645	DIFF	0.7845	0.057995	DIFF
AT1G01448.1	AT1G01450.1		591.9	3.23704e-26	756.205	4.86333e-28	703.01	3.40685e-20	492.053	2.11333e-16	1.2029	0.10529	NOT	592.482	1.45725e-17	1.2763	0.087213	NOT	723.778	7.25995e-20	0.9713	0.337	NOT	1.2776	0.14056	NOT	1.1877	0.26755	NOT	1.2041	0.16055	NOT	1.4709	0.01447	DIFF
AT1G01450.1	AT1G01448.1		191.44	0.00317392	205.442	0.0301503	165.451	0.0228436	156.126	0.3843	1.2262	0.25075	NOT	270.706	2.15737e-07	0.7589	0.038772	NOT	179.351	0.000449262	0.9225	0.37549	NOT	1.0731	0.34875	NOT	0.8642	0.45057	NOT	1.7339	0.0019618	DIFF	1.1488	0.37904	NOT
AT1G01453.1			172.768	0.262221	151.57	0.0019586	158.511	0.0431776	96.6607	0.417282	1.7874	0.033399	NOT	170.112	0.146367	0.891	0.43806	NOT	147.667	0.46442	1.0734	0.44615	NOT	0.8773	0.29786	NOT	0.9175	0.49589	NOT	1.7599	0.15491	NOT	1.5277	0.0162	DIFF
AT1G01460.1			182.043	0.0068171	179.054	7.46578e-06	140.195	0.00611623	179.127	0.000542225	1.0163	0.41229	NOT	170.201	0.00731636	1.052	0.41268	NOT	116.519	0.00273427	1.2032	0.07509	NOT	0.9836	0.42292	NOT	0.7701	0.13799	NOT	0.9502	0.45155	NOT	0.6505	0.011907	DIFF
AT1G01470.1		TU0009	10621.9	1.91292e-32	23289.5	2.71537e-42	6057.56	8.71746e-29	12820.9	1.71233e-32	0.8285	0.21913	NOT	49034.6	6.79022e-43	0.475	0.011013	DIFF	31759.5	1.34305e-42	0.1907	0.0021842	DIFF	2.1926	0.0082835	DIFF	0.5703	0.12776	NOT	3.8246	0.00049497	DIFF	2.4772	0.015541	DIFF
AT1G01471.1			377.029	0.0107654	274.269	0.231617	189.862	0.0596421	128.245	0.319717	2.9399	0.073859	NOT	205.406	0.00756807	1.3353	0.29171	NOT	260.777	0.338543	0.7281	0.41525	NOT	0.7274	0.14673	NOT	0.5036	0.20435	NOT	1.6017	0.14958	NOT	2.0334	0.34118	NOT
AT1G01480.1			177.017	0.0181617	126.921	0.0927109	199.915	0.00103079	225.716	0.000449145	0.7842	0.079292	NOT	169.147	0.0155512	0.7504	0.16418	NOT	165.146	1.88038e-05	1.2105	0.19868	NOT	0.717	0.13596	NOT	1.1294	0.25825	NOT	0.7494	0.073949	NOT	0.7317	0.057998	DIFF
AT1G01490.1		TU0010	6082.7	1.38652e-32	7857.48	1.11016e-35	3519.05	1.08516e-33	7835.52	3.42464e-34	0.7763	0.2495	NOT	8962.79	1.07157e-36	0.8767	0.44419	NOT	4696.93	8.61486e-32	0.7492	0.31068	NOT	1.2918	0.23338	NOT	0.5785	0.23531	NOT	1.1439	0.47098	NOT	0.5994	0.14737	NOT
AT1G01500.1			1571.24	1.15589e-27	1873.55	6.83714e-31	1959.91	3.2496e-36	1770.24	1.63931e-32	0.8876	0.39467	NOT	2693.3	1.26979e-38	0.6956	0.022537	NOT	2003.28	3.63545e-32	0.9784	0.38816	NOT	1.1924	0.32557	NOT	1.2474	0.22155	NOT	1.5214	0.016036	DIFF	1.1316	0.1999	NOT
AT1G01510.1			1779.77	8.02204e-27	1386.87	6.15701e-23	1703.26	2.27177e-22	1931.08	5.78664e-33	0.9216	0.12554	NOT	1652.93	2.14181e-27	0.839	0.25359	NOT	1634.82	8.77693e-27	1.0419	0.32278	NOT	0.7792	0.2095	NOT	0.957	0.48969	NOT	0.856	0.096722	NOT	0.8466	0.050676	DIFF
AT1G01520.1			452.728	9.97307e-06	554.913	6.23829e-06	329.754	7.57804e-09	605.633	1.08353e-08	0.7475	0.086607	NOT	518.217	9.86292e-06	1.0708	0.43713	NOT	252.443	0.00034291	1.3063	0.16841	NOT	1.2257	0.18747	NOT	0.7284	0.20156	NOT	0.8557	0.28908	NOT	0.4168	0.0011143	DIFF
AT1G01530.1			189.498	0.0413344	216.899	0.00119511	203.733	0.000230008	146.727	0.0628057	1.2915	0.27551	NOT	167.291	0.246978	1.2965	0.23855	NOT	158.084	0.000748484	1.2888	0.26462	NOT	1.1446	0.26518	NOT	1.0751	0.38947	NOT	1.1402	0.23239	NOT	1.0774	0.32914	NOT
AT1G01540.1		TU0011	3714.95	8.62627e-32	3266.8	1.23616e-37	2526.68	2.26231e-32	3643.37	9.08817e-40	1.0196	0.48789	NOT	2895.86	9.74461e-34	1.1281	0.22948	NOT	2196.73	1.70161e-26	1.1502	0.24626	NOT	0.8794	0.28288	NOT	0.6801	0.018708	DIFF	0.7948	0.094542	NOT	0.6029	0.002779	DIFF
AT1G01550.1			9179.41	4.39703e-52	9266.29	2.60094e-53	5864.2	8.73867e-43	9536.63	4.23618e-51	0.9625	0.43851	NOT	9686.47	8.31729e-53	0.9566	0.41983	NOT	6435.21	1.71523e-46	0.9113	0.22274	NOT	1.0095	0.40202	NOT	0.6388	0.0191	DIFF	1.0157	0.45114	NOT	0.6748	0.044554	DIFF
AT1G01560.1			628.69	3.86232e-10	396.522	2.81567e-05	335.168	0.000248553	427.256	2.92888e-05	1.4715	0.047238	NOT	430.056	2.40428e-05	0.922	0.33839	NOT	409.222	2.87253e-05	0.819	0.26866	NOT	0.6307	0.020341	DIFF	0.5331	0.0018399	DIFF	1.0066	0.47142	NOT	0.9578	0.18991	NOT
AT1G01570.1			455.132	2.72489e-11	224.064	0.0043058	282.545	0.000830538	349.955	7.5748e-10	1.3005	0.083739	NOT	421.332	7.32335e-07	0.5318	0.020645	NOT	337.714	1.11111e-08	0.8366	0.1882	NOT	0.4923	0.0011856	DIFF	0.6208	0.0073757	DIFF	1.204	0.25801	NOT	0.965	0.42908	NOT
AT1G01580.1			4536.35	1.5217e-52	345.908	1.61327e-08	279.507	4.0248e-05	4714.82	8.59074e-53	0.9621	0.47505	NOT	726.686	1.69116e-24	0.476	3.9899e-07	DIFF	377.945	5.65462e-06	0.7395	0.084144	NOT	0.0763	0	DIFF	0.0616	0	DIFF	0.1541	0	DIFF	0.0802	0	DIFF
AT1G01590.1			237.921	3.69402e-05	189.659	0.00124444	197.187	0.000985401	214.697	0.000193561	1.1082	0.12417	NOT	225.463	0.001175	0.8412	0.27886	NOT	208.062	0.0041163	0.9477	0.3922	NOT	0.7972	0.10251	NOT	0.8288	0.13908	NOT	1.0501	0.32062	NOT	0.9691	0.37412	NOT
AT1G01600.1			473.248	1.20782e-18	460.824	2.31031e-22	433.48	2.79572e-15	324.103	3.35887e-12	1.4602	0.044132	NOT	515.017	2.81778e-22	0.8948	0.412	NOT	352.739	7.10861e-12	1.2289	0.45467	NOT	0.9737	0.3109	NOT	0.916	0.20706	NOT	1.5891	0.079366	NOT	1.0884	0.18935	NOT
AT1G01610.1			11666.2	7.61964e-46	13329.8	4.17986e-47	11978.2	5.20836e-48	13955.7	1.13196e-46	0.8359	0.053444	NOT	9886.74	1.20116e-47	1.3483	0.0034812	DIFF	15422.5	8.92161e-49	0.7767	0.019058	NOT	1.1426	0.10023	NOT	1.0267	0.41943	NOT	0.7084	0.0011719	DIFF	1.1051	0.22474	NOT
AT1G01620.1		TU0012	63151.2	1.72867e-65	66331.8	5.19778e-69	57130.3	2.33903e-60	69532.4	3.03754e-75	0.9082	0.16235	NOT	65532.1	7.90865e-73	1.0122	0.44715	NOT	67741	9.65234e-73	0.8434	0.085017	NOT	1.0504	0.30434	NOT	0.9047	0.28335	NOT	0.9425	0.29379	NOT	0.9742	0.38186	NOT
AT1G01630.1			5823.51	2.28588e-27	1896.53	2.26851e-17	2908.43	1.47375e-23	5211.9	7.50789e-25	1.1173	0.39523	NOT	3127.14	1.02274e-20	0.6065	0.24188	NOT	3503.27	7.14615e-25	0.8302	0.26358	NOT	0.3257	0.0032844	DIFF	0.4994	0.057182	NOT	0.6	0.037709	DIFF	0.6722	0.24368	NOT
AT1G01640.1			2446.29	3.77285e-40	1499.14	1.39566e-23	1316.56	3.03834e-27	3811.72	4.32651e-39	0.6418	0.01864	NOT	2761.97	5.1947e-38	0.5428	0.001681	DIFF	2956.3	3.63583e-38	0.4453	0.00017689	DIFF	0.6128	0.0080447	DIFF	0.5382	0.0017538	DIFF	0.7246	0.072257	NOT	0.7756	0.11162	NOT
AT1G01650.1		TU0013	3161.18	9.58192e-28	2668.08	1.81386e-26	2610.39	1.77703e-28	2522.84	6.70924e-30	1.253	0.24837	NOT	2340.5	1.86304e-26	1.14	0.19377	NOT	2819.96	2.29415e-28	0.9257	0.1618	NOT	0.844	0.31626	NOT	0.8258	0.13656	NOT	0.9277	0.23694	NOT	1.1178	0.2893	NOT
AT1G01660.1		TU0014	320.912	9.65267e-06	309.73	3.6639e-07	338.064	0.000192102	285.494	1.62088e-07	1.1241	0.42991	NOT	326.205	1.88034e-05	0.9495	0.21996	NOT	324.082	9.08663e-06	1.0431	0.45881	NOT	0.9652	0.45418	NOT	1.0534	0.34604	NOT	1.1426	0.27272	NOT	1.1352	0.4642	NOT
AT1G01670.1			536.619	2.20521e-05	395.871	4.29393e-06	453.245	2.11933e-07	375.632	1.59184e-06	1.4286	0.081413	NOT	216.916	0.00390704	1.825	0.010413	DIFF	438.692	1.23576e-07	1.0332	0.17445	NOT	0.7377	0.056081	NOT	0.8446	0.040661	DIFF	0.5775	0.0059808	DIFF	1.1679	0.30962	NOT
AT1G01680.1			239.719	0.000934114	182.692	0.0517215	187.368	0.077502	181.362	0.00649767	1.3218	0.40329	NOT	108.206	0.945162	1.6884	0.028691	NOT	192.698	0.0314783	0.9723	0.28866	NOT	0.7621	0.32101	NOT	0.7816	0.41898	NOT	0.5966	0.016295	DIFF	1.0625	0.32521	NOT
AT1G01690.1			337.766	7.60126e-08	231.87	0.000917957	286.344	0.00422701	284.541	2.8901e-05	1.1871	0.28391	NOT	215.953	0.000311727	1.0737	0.40948	NOT	258.668	6.72594e-05	1.107	0.32347	NOT	0.6865	0.0047072	DIFF	0.8478	0.16783	NOT	0.759	0.036571	DIFF	0.9091	0.21488	NOT
AT1G01695.1			221.694	0.0248312	243.661	0.0919093	182.326	0.0187727	199.872	0.0196408	1.1092	0.30808	NOT	192.986	0.0055715	1.2626	0.039554	NOT	208.716	0.0255238	0.8736	0.22374	NOT	1.0991	0.42833	NOT	0.8224	0.041848	DIFF	0.9655	0.12593	NOT	1.0442	0.37314	NOT
AT1G01700.1			174.159	0.038284	196.039	0.0194409	229.591	7.34613e-05	279.356	0.00274558	0.6234	0.034767	NOT	233.01	0.00801591	0.8413	0.41724	NOT	235.486	0.00909734	0.975	0.48859	NOT	1.1256	0.34339	NOT	1.3183	0.15841	NOT	0.8341	0.13709	NOT	0.843	0.16715	NOT
AT1G01710.1			1530.07	4.74995e-24	1330.06	9.12103e-24	990.584	1.46735e-15	905.352	8.08035e-19	1.69	0.10946	NOT	1026.93	5.67334e-22	1.2952	0.16387	NOT	1005.24	2.44e-23	0.9854	0.27201	NOT	0.8693	0.45969	NOT	0.6474	0.14139	NOT	1.1343	0.30507	NOT	1.1103	0.25833	NOT
AT1G01720.1	AT1G01725.1		4747.89	6.82602e-45	6765.78	1.37188e-57	4397.96	3.45218e-48	4904.77	2.96321e-47	0.968	0.30092	NOT	8200.62	2.11119e-61	0.825	0.098527	NOT	4016.78	2.11812e-47	1.0949	0.4496	NOT	1.425	0.094995	NOT	0.9263	0.31406	NOT	1.672	0.013243	DIFF	0.819	0.11374	NOT
AT1G01725.1	AT1G01720.1		1963.54	8.60727e-16	2104.73	2.96058e-13	2965.12	1.36935e-14	2662.81	7.73309e-15	0.7374	0.33838	NOT	2471.4	1.05312e-14	0.8516	0.2396	NOT	3758.44	6.12134e-16	0.7889	0.21264	NOT	1.0719	0.44204	NOT	1.5101	0.35332	NOT	0.9281	0.39908	NOT	1.4115	0.15777	NOT
AT1G01730.1			2547.28	1.99157e-23	1220.1	3.67623e-15	1966.46	5.44382e-19	3071.49	2.37323e-21	0.8293	0.46442	NOT	2626.36	1.32706e-21	0.4646	0.086823	NOT	3328.85	1.37849e-24	0.5907	0.070781	NOT	0.479	0.034742	DIFF	0.772	0.17231	NOT	0.8551	0.34255	NOT	1.0838	0.29995	NOT
AT1G01740.1			1030.77	1.47867e-09	1189.85	1.48182e-17	1089.89	7.71187e-12	973.02	2.08392e-13	1.0594	0.37224	NOT	590.228	2.15737e-07	2.0159	0.0025228	DIFF	988.926	4.46128e-14	1.1021	0.30646	NOT	1.1543	0.13935	NOT	1.0574	0.441	NOT	0.6066	0.019309	DIFF	1.0163	0.33599	NOT
AT1G01750.1	AT1G01760.1		411.981	4.72331e-05	210.535	0.0232782	175.074	0.00327432	414.656	0.000193561	0.9935	0.41287	NOT	316.125	0.017432	0.666	0.21139	NOT	229.702	0.0478352	0.7622	0.090629	NOT	0.511	0.0049725	DIFF	0.425	0.00024934	DIFF	0.7624	0.011715	DIFF	0.554	0.0054164	DIFF
AT1G01760.1	AT1G01750.1		424.79	4.94458e-11	600.688	1.13506e-12	441.097	2.11933e-07	491.244	1.83362e-09	0.8647	0.32312	NOT	456.546	5.27621e-14	1.3157	0.24414	NOT	398.581	2.0504e-06	1.1067	0.052624	NOT	1.4141	0.10219	NOT	1.0384	0.20183	NOT	0.9294	0.48551	NOT	0.8114	0.10598	NOT
AT1G01770.1			565.81	6.8058e-11	823.485	1.46503e-12	1617.14	2.62231e-16	788.079	1.06512e-14	0.718	0.041448	NOT	747.288	9.01648e-09	1.102	0.11535	NOT	1491.78	5.35396e-25	1.084	0.45333	NOT	1.4554	0.0098036	DIFF	2.8581	4.8346e-07	DIFF	0.9482	0.26086	NOT	1.8929	0.00011624	DIFF
AT1G01780.1			640.236	0.000315828	675.167	6.66885e-08	907.99	7.40093e-11	435.95	2.05093e-06	1.4686	0.33047	NOT	471.117	3.03523e-08	1.4331	0.064384	NOT	768.513	2.93392e-07	1.1815	0.11093	NOT	1.0546	0.26647	NOT	1.4182	0.046463	DIFF	1.0807	0.4156	NOT	1.7628	0.20849	NOT
AT1G01790.1			5146.89	3.31153e-37	2114.06	6.46265e-31	875.33	6.42937e-22	4216.88	1.04419e-36	1.2205	0.11681	NOT	2291.6	5.82118e-30	0.9225	0.23512	NOT	1271.81	1.07605e-22	0.6883	0.0044363	DIFF	0.4107	4.2253e-09	DIFF	0.1701	0	DIFF	0.5434	2.025e-05	DIFF	0.3016	7.9814e-13	DIFF
AT1G01800.1			11744.6	2.70962e-53	8069.4	8.16992e-52	8321.79	3.48717e-54	12268.7	1.69843e-53	0.9573	0.38326	NOT	9992.96	2.92752e-54	0.8075	0.096176	NOT	12184.7	6.1183e-54	0.683	0.036809	NOT	0.6871	0.021998	DIFF	0.7086	0.046737	DIFF	0.8145	0.13969	NOT	0.9932	0.43721	NOT
AT1G01810.1			284.308	4.58869e-07	391.649	2.62715e-10	400.836	4.4922e-13	472.208	1.10258e-08	0.6021	0.036598	NOT	1848.78	4.75901e-26	0.2118	3.3808e-06	DIFF	1222.48	3.00652e-20	0.3279	8.7387e-05	DIFF	1.3776	0.12297	NOT	1.4099	0.17757	NOT	3.9152	2.4318e-05	DIFF	2.5889	0.00034336	DIFF
AT1G01820.1			8606.1	1.50318e-26	9496.84	2.722e-29	10301	1.42769e-27	9088.7	1.57003e-27	0.9469	0.1863	NOT	9479.62	2.39687e-30	1.0018	0.41502	NOT	12628.4	1.74858e-31	0.8157	0.12378	NOT	1.1035	0.2257	NOT	1.1969	0.22363	NOT	1.043	0.47239	NOT	1.3895	0.095378	NOT
AT1G01830.1			878.478	2.255e-24	958.195	2.71821e-31	751.817	1.5227e-17	684.151	5.35662e-24	1.284	0.029005	NOT	1352	1.32532e-34	0.7087	0.044939	NOT	843.194	8.11725e-23	0.8916	0.08886	NOT	1.0907	0.21626	NOT	0.8558	0.02313	DIFF	1.9762	1.85e-05	DIFF	1.2325	0.13518	NOT
AT1G01840.1	AT1G01860.1		449.149	1.3098e-07	419.165	7.66432e-12	390.762	2.82649e-07	334.025	2.28419e-07	1.3447	0.27921	NOT	401.069	3.3957e-09	1.0451	0.39188	NOT	495.137	7.27489e-16	0.7892	0.14663	NOT	0.9332	0.49037	NOT	0.87	0.25179	NOT	1.2007	0.43566	NOT	1.4823	0.15582	NOT
AT1G01860.1	AT1G01840.1		1951.4	1.24111e-12	1132.34	2.50108e-14	881.055	1.22609e-11	1903.18	8.65719e-20	1.0253	0.24961	NOT	1030.55	2.40858e-17	1.0988	0.15983	NOT	694.062	1.34789e-09	1.2694	0.1295	NOT	0.5803	0.01903	DIFF	0.4515	0.0010239	DIFF	0.5415	0.0001146	DIFF	0.3647	1.5642e-07	DIFF
AT1G01870.1			no probe	1	no probe	1	no probe	1	no probe	1	no probe			no probe	1	no probe			no probe	1	no probe			no probe			no probe			no probe			no probe
AT1G01880.1			393.379	2.38431e-07	379.974	2.52542e-08	466.15	6.25351e-18	396.528	8.77509e-11	0.9921	0.24206	NOT	452.205	1.93764e-19	0.8403	0.37015	NOT	456.554	7.24566e-15	1.021	0.36523	NOT	0.9659	0.48011	NOT	1.185	0.069479	NOT	1.1404	0.33877	NOT	1.1514	0.30979	NOT
AT1G01890.1			251.473	0.023704	1	0.324107	142.657	0.0161501	121.995	0.144623	2.0613	0.39813	NOT	1	0.822486	1	0	DIFF	104.827	0.296981	1.3609	0.39813	NOT	0.004	0.15866	NOT	0.5673	0.39813	NOT	0.0082	0.15866	NOT	0.8593	0.39813	NOT
AT1G01900.1		TU0016	933.936	3.28098e-29	1075.33	2.43423e-27	832.565	1.70867e-28	1137.97	1.19668e-28	0.8207	0.066626	NOT	772.914	9.35694e-26	1.3913	0.0036681	DIFF	1123.9	1.42347e-34	0.7408	0.0014613	DIFF	1.1514	0.23881	NOT	0.8915	0.070153	NOT	0.6792	0.00023968	DIFF	0.9876	0.49966	NOT
AT1G01910.1			3141.65	7.25435e-22	3531.42	1.01288e-24	2560.06	5.90189e-22	3423.22	1.80319e-22	0.9177	0.24747	NOT	6087.95	7.71409e-28	0.5801	0.0055034	DIFF	4029.36	8.47995e-24	0.6354	0.030007	NOT	1.1241	0.32798	NOT	0.8149	0.17073	NOT	1.7784	0.0094246	DIFF	1.1771	0.35842	NOT
AT1G01920.1			1045.61	1.04092e-09	1053.12	1.43324e-09	1382.87	1.49458e-12	682.375	6.82613e-10	1.5323	0.029633	NOT	741.693	5.54181e-11	1.4199	0.26277	NOT	885.113	1.92236e-11	1.5624	0.05662	NOT	1.0072	0.26059	NOT	1.3225	0.2264	NOT	1.0869	0.23547	NOT	1.2971	0.14518	NOT
AT1G01930.1			1089.96	3.0585e-20	2358.94	5.48956e-34	1769.67	1.45773e-29	1211.95	3.67532e-23	0.8993	0.22279	NOT	3204.28	2.2884e-30	0.7362	0.067268	NOT	1634.78	3.44055e-27	1.0825	0.45999	NOT	2.1642	2.4591e-06	DIFF	1.6236	0.013668	DIFF	2.6439	7.5543e-07	DIFF	1.3489	0.060366	NOT
AT1G01940.1			2260.26	1.95994e-12	37603.5	2.4973e-29	18008.7	1.1543e-29	3016.97	9.81507e-15	0.7492	0.2369	NOT	42473.4	4.13604e-30	0.8853	0.1608	NOT	29334.3	2.35984e-29	0.6139	0.023813	NOT	16.6368	8.4265e-09	DIFF	7.9675	3.6751e-08	DIFF	14.0782	4.1739e-10	DIFF	9.7231	1.2221e-08	DIFF
AT1G01950.1	AT1G01960.1		688.499	1.31547e-14	491.267	1.0751e-13	575.519	2.57211e-14	554.388	7.4859e-15	1.2419	0.063102	NOT	345.132	4.22195e-16	1.4234	0.00071004	DIFF	362.356	9.63833e-07	1.5883	0.014837	NOT	0.7135	0.17264	NOT	0.8359	0.12363	NOT	0.6225	0.0083383	DIFF	0.6536	0.032273	DIFF
AT1G01960.1	AT1G01950.1	TU0017	1894.32	1.77655e-55	2065.83	7.03361e-58	2030.3	8.76637e-57	1768.15	2.12242e-57	1.0714	0.28317	NOT	1597.23	2.95333e-56	1.2934	0.0090519	DIFF	1969.93	1.43701e-60	1.0306	0.35013	NOT	1.0905	0.19597	NOT	1.0718	0.29567	NOT	0.9033	0.18135	NOT	1.1141	0.23197	NOT
AT1G01970.1			3583.83	2.46908e-47	3627.86	6.33492e-46	3335.97	1.84624e-45	3227.43	7.4996e-40	1.1104	0.29361	NOT	3717.12	2.93989e-46	0.976	0.417	NOT	3680.79	2.30142e-57	0.9063	0.21892	NOT	1.0123	0.48419	NOT	0.9308	0.28968	NOT	1.1517	0.3572	NOT	1.1405	0.22486	NOT
AT1G01980.1			210.608	2.46319e-06	252.135	1.87828e-08	297.088	4.90614e-10	251.669	2.72762e-08	0.8368	0.34371	NOT	211.153	0.00017812	1.1941	0.39066	NOT	328.621	2.37758e-08	0.904	0.25364	NOT	1.1972	0.13098	NOT	1.4106	0.30094	NOT	0.839	0.19467	NOT	1.3058	0.059376	DIFF
AT1G01990.1		TU0018	3637.22	2.93552e-48	4993.31	4.21082e-51	5360.54	2.41095e-56	4013.84	4.61341e-46	0.9062	0.39043	NOT	4345.87	4.95283e-49	1.149	0.28291	NOT	7146.87	1.91573e-53	0.7501	0.051927	NOT	1.3728	0.133	NOT	1.4738	0.068529	NOT	1.0827	0.39947	NOT	1.7806	0.0014514	DIFF
AT1G02000.1		TU0019	2936.7	1.72135e-39	3948.14	9.39652e-47	2593.74	8.48703e-48	2250.84	1.59145e-41	1.3047	0.13308	NOT	4867.57	1.40777e-59	0.8111	0.1984	NOT	3233.41	1.19034e-42	0.8022	0.11965	NOT	1.3444	0.063545	NOT	0.8832	0.24538	NOT	2.1626	0.00038421	DIFF	1.4365	0.067189	NOT
AT1G02010.1			607.997	2.40566e-13	552.316	6.32309e-11	450.699	1.04304e-07	513.015	4.36576e-09	1.1851	0.30862	NOT	450.664	1.75305e-09	1.2256	0.068757	NOT	361.395	1.44657e-09	1.2471	0.089601	NOT	0.9084	0.32479	NOT	0.7413	0.069566	NOT	0.8785	0.076664	NOT	0.7045	0.0099029	DIFF
AT1G02020.1			656.945	9.18067e-18	716.214	1.21326e-18	896.496	6.54456e-21	890.749	4.55848e-23	0.7375	0.017542	NOT	941.324	3.64697e-22	0.7609	0.26171	NOT	1123.44	3.73353e-28	0.798	0.031401	NOT	1.0902	0.28799	NOT	1.3646	0.27857	NOT	1.0568	0.18666	NOT	1.2612	0.26128	NOT
AT1G02030.1			230.21	3.74782e-05	188.597	0.00592767	170.164	0.00206688	186.531	0.000481719	1.2342	0.10599	NOT	180.931	0.00707042	1.0424	0.20606	NOT	189.965	0.00552674	0.8958	0.38782	NOT	0.8192	0.083149	NOT	0.7392	0.091436	NOT	0.97	0.19401	NOT	1.0184	0.39975	NOT
AT1G02040.1			318.386	4.36377e-05	264.086	0.000235834	340.467	9.53666e-06	272.327	0.000734498	1.1691	0.45459	NOT	303.386	7.08931e-06	0.8705	0.39069	NOT	394.306	2.76758e-05	0.8635	0.16005	NOT	0.8295	0.32782	NOT	1.0694	0.41847	NOT	1.1141	0.19787	NOT	1.4479	0.24096	NOT
AT1G02050.1			317.803	4.41911e-08	358.409	1.35915e-06	384.572	1.31354e-13	318.438	4.62757e-12	0.998	0.25426	NOT	313.315	1.73335e-08	1.1439	0.4253	NOT	333.588	1.14715e-07	1.1528	0.25313	NOT	1.1278	0.36056	NOT	1.2101	0.16896	NOT	0.9839	0.18261	NOT	1.0476	0.33159	NOT
AT1G02060.1			707.361	3.86589e-19	573.191	9.58964e-14	855.152	2.26166e-26	779.046	6.8734e-18	0.908	0.45014	NOT	684.353	9.75314e-17	0.8376	0.16195	NOT	898.175	1.26102e-24	0.9521	0.2492	NOT	0.8103	0.022471	DIFF	1.2089	0.33727	NOT	0.8785	0.21864	NOT	1.1529	0.10783	NOT
AT1G02065.1			507.602	3.30023e-13	366.321	4.94027e-11	517.13	3.83278e-22	335.844	9.93718e-14	1.5114	0.36279	NOT	520.73	7.3619e-11	0.7035	0.36108	NOT	353.795	8.08149e-10	1.4617	0.34081	NOT	0.7217	0.3702	NOT	1.0188	0.30539	NOT	1.5505	0.34174	NOT	1.0535	0.42431	NOT
AT1G02070.1			180.239	0.0052277	152.832	0.343611	130.653	0.315579	188.509	0.144623	0.9561	0.41931	NOT	188.735	0.323313	0.8098	0.3029	NOT	254.36	4.30073e-05	0.5137	0.021364	NOT	0.8479	0.2771	NOT	0.7249	0.078103	NOT	1.0012	0.24315	NOT	1.3493	0.17684	NOT
AT1G02074.1			169.604	0.00472942	122.162	0.0557743	119.05	0.0201104	323.806	0.00720135	0.5238	0.093695	NOT	155.508	0.09404	0.7856	0.27189	NOT	233.39	6.72594e-05	0.5101	0.16883	NOT	0.7203	0.3108	NOT	0.7019	0.40253	NOT	0.4803	0.077329	NOT	0.7208	0.2782	NOT
AT1G02080.1			1308.67	2.10912e-35	1257.48	8.97943e-33	1252.21	8.69119e-30	980	9.48995e-29	1.3354	0.036947	NOT	843.25	1.18653e-25	1.4912	0.00051812	DIFF	1118.12	6.24145e-31	1.1199	0.43158	NOT	0.9609	0.29496	NOT	0.9569	0.17231	NOT	0.8605	0.019057	DIFF	1.1409	0.23422	NOT
AT1G02090.1			4471.28	2.22623e-16	7303.63	3.42183e-24	8655.28	5.68115e-23	4949.76	7.58506e-18	0.9033	0.3153	NOT	8046.9	1.44703e-22	0.9076	0.26927	NOT	9169.18	1.53665e-24	0.944	0.30647	NOT	1.6335	0.1095	NOT	1.9357	0.098843	NOT	1.6257	0.082779	NOT	1.8524	0.074426	NOT
AT1G02100.1		TU0020,TU0021	2286.85	3.32658e-20	2409.4	2.75597e-23	2243.09	1.04874e-20	1995.46	3.36351e-20	1.146	0.26949	NOT	2023.1	4.66929e-21	1.1909	0.25804	NOT	2166.69	2.52373e-23	1.0353	0.23959	NOT	1.0536	0.39769	NOT	0.9809	0.24143	NOT	1.0139	0.42291	NOT	1.0858	0.2977	NOT
AT1G02110.1		TU0021	1238.93	4.14753e-32	1079.42	8.06397e-28	1064.94	1.43343e-26	974.698	4.79842e-32	1.2711	0.15234	NOT	1092.44	6.54639e-37	0.9881	0.40163	NOT	1049.08	4.62387e-30	1.0151	0.40523	NOT	0.8713	0.18357	NOT	0.8596	0.16236	NOT	1.1208	0.40215	NOT	1.0763	0.4388	NOT
AT1G02120.1		TU0021,TU0022	3631.08	2.14608e-35	1773.61	3.80398e-24	1522.14	4.47682e-22	3072.47	2.86272e-29	1.1818	0.28997	NOT	2059.41	3.30659e-24	0.8612	0.25652	NOT	1485.83	9.95802e-31	1.0244	0.30925	NOT	0.4885	0.00054009	DIFF	0.4192	6.067e-05	DIFF	0.6703	0.0084007	DIFF	0.4836	0.0005846	DIFF
AT1G02130.1			5619.38	3.31245e-31	4566.94	4.68606e-31	4058.65	3.8297e-27	6101.99	9.05834e-30	0.9209	0.49333	NOT	5136.95	2.92963e-29	0.889	0.17352	NOT	7331.91	7.05109e-35	0.5536	0.071467	NOT	0.8127	0.19492	NOT	0.7223	0.19861	NOT	0.8418	0.47241	NOT	1.2016	0.23142	NOT
AT1G02140.1		TU0023	31978.5	1.34176e-33	43851.6	3.153e-35	48803	5.48649e-40	39179.1	6.42726e-34	0.8162	0.12492	NOT	45305.3	5.00897e-37	0.9679	0.23294	NOT	61782.6	1.69639e-41	0.7899	0.037044	NOT	1.3713	0.037047	DIFF	1.5261	0.012238	DIFF	1.1564	0.091997	NOT	1.5769	0.0017235	DIFF
AT1G02145.1			2575.94	3.53568e-18	1617.58	4.39922e-19	1645.84	3.37088e-13	2380.21	5.04433e-18	1.0822	0.4292	NOT	1664.65	6.13576e-15	0.9717	0.33923	NOT	1400.25	1.37974e-16	1.1754	0.35855	NOT	0.628	0.028955	DIFF	0.6389	0.003841	DIFF	0.6994	0.0065615	DIFF	0.5883	0.0062035	DIFF
AT1G02150.1			6680.33	3.23555e-69	6129.53	1.26985e-74	7082.47	3.31028e-65	6988.91	1.48441e-71	0.9558	0.3121	NOT	7314.19	1.49726e-82	0.838	0.051672	NOT	9197.71	9.15058e-81	0.77	0.024707	NOT	0.9175	0.20448	NOT	1.0602	0.43818	NOT	1.0465	0.39865	NOT	1.316	0.035819	DIFF
AT1G02160.1			5027.26	4.88264e-20	2635.27	3.41778e-18	3139.14	7.8139e-22	7644.79	1.60133e-28	0.6576	0.1054	NOT	5899.74	2.41984e-25	0.4467	0.028375	NOT	4723.55	3.43336e-24	0.6646	0.06599	NOT	0.5242	0.11743	NOT	0.6244	0.14421	NOT	0.7717	0.33774	NOT	0.6179	0.19926	NOT
AT1G02170.1	AT1G02180.1		3010.71	3.86826e-37	2761.91	1.12732e-36	3000.64	4.48104e-34	3068.54	1.14628e-32	0.9812	0.35937	NOT	3776.29	1.05912e-44	0.7314	0.057791	NOT	3009.66	2.54886e-40	0.997	0.38689	NOT	0.9174	0.18582	NOT	0.9967	0.31455	NOT	1.2306	0.13262	NOT	0.9808	0.4419	NOT
AT1G02180.1	AT1G02170.1		1154.71	5.93072e-20	2899.28	1.44002e-29	2009.49	1.28788e-25	1051.47	5.28905e-16	1.0982	0.44136	NOT	2705.52	2.53321e-27	1.0716	0.4128	NOT	2494.2	2.79024e-26	0.8057	0.19055	NOT	2.5108	0.0022638	DIFF	1.7403	0.080727	NOT	2.5731	0.0031138	DIFF	2.3721	0.011526	DIFF
AT1G02190.1			358.633	6.79563e-09	309.818	5.59242e-10	320.095	2.69044e-11	325.004	9.5332e-08	1.1035	0.4373	NOT	272.05	1.61777e-08	1.1388	0.42001	NOT	291.851	6.13125e-09	1.0968	0.17082	NOT	0.8639	0.3855	NOT	0.8925	0.40817	NOT	0.8371	0.3713	NOT	0.898	0.30282	NOT
AT1G02205.1			3566.09	2.97038e-28	3385.67	6.43066e-29	2109.17	2.29189e-21	1907.66	2.42348e-25	1.8694	0.0018699	NOT	1679.04	2.87422e-23	2.0164	0.00015379	DIFF	1030.68	4.13027e-16	2.0464	0.0018865	DIFF	0.9494	0.30005	NOT	0.5915	0.0012971	DIFF	0.8802	0.063567	DIFF	0.5403	0.00026056	DIFF
AT1G02210.1			100.705	0.959553	138.32	0.772861	318.445	0.0430762	204.367	0.778688	0.4928	0.19006	NOT	299.184	0.174983	0.4623	0.2432	NOT	207.137	0.520061	1.5374	0.087392	NOT	1.3735	0.20926	NOT	3.1622	0.10185	NOT	1.464	0.30558	NOT	1.0136	0.16812	NOT
AT1G02220.1			294.678	1.24673e-13	543.02	7.10997e-15	446.552	9.20145e-17	335.882	3.05419e-09	0.8773	0.097766	NOT	655.402	4.82534e-24	0.8285	0.32525	NOT	671.696	4.84817e-17	0.6648	0.012576	NOT	1.8428	0.0016636	DIFF	1.5154	0.13655	NOT	1.9513	0.017149	DIFF	1.9998	0.009825	DIFF
AT1G02228.1			198.663	0.202521	289.69	0.032628	239.006	0.0735482	188.511	1.13608e-07	1.0539	0.24336	NOT	187.812	0.0391771	1.5424	0.30379	NOT	321.842	0.00385528	0.7426	0.17888	NOT	1.4582	0.13206	NOT	1.2031	0.1543	NOT	0.9963	0.4743	NOT	1.7073	0.29808	NOT
AT1G02230.1			820.79	9.72e-13	687.407	1.82973e-09	771.408	8.68896e-12	432.077	1.23081e-06	1.8996	0.0048532	NOT	551.111	3.05851e-09	1.2473	0.33113	NOT	746.056	7.98099e-12	1.034	0.17356	NOT	0.8375	0.10212	NOT	0.9398	0.080908	NOT	1.2755	0.21647	NOT	1.7267	0.012994	DIFF
AT1G02250.1			240.213	0.000507958	258.646	0.0387136	242.302	0.000646926	276.707	0.0239132	0.8681	0.11938	NOT	324.089	0.00722198	0.7981	0.11519	NOT	306.617	0.0245256	0.7902	0.19869	NOT	1.0767	0.32373	NOT	1.0087	0.37342	NOT	1.1712	0.26165	NOT	1.1081	0.45539	NOT
AT1G02260.1			1699.22	4.44831e-33	656.727	1.05628e-14	953.83	3.64785e-27	1487.45	1.3702e-28	1.1424	0.086337	NOT	637.603	1.40387e-15	1.03	0.29244	NOT	1337.68	9.42724e-33	0.713	0.052615	NOT	0.3865	3.738e-10	DIFF	0.5613	4.2391e-05	DIFF	0.4287	3.0403e-07	DIFF	0.8993	0.23756	NOT
AT1G02270.1			1547.27	4.31206e-10	2428.26	5.04904e-14	1995.42	4.67927e-14	1333.73	2.60146e-10	1.1601	0.28327	NOT	2487.9	4.61014e-18	0.976	0.37702	NOT	1655.58	4.00448e-11	1.2053	0.22341	NOT	1.5694	0.090114	NOT	1.2896	0.088843	NOT	1.8654	0.017532	DIFF	1.2413	0.1321	NOT
AT1G02280.1			10021.6	5.18149e-32	12583.4	1.06529e-33	14156.4	3.77955e-37	11460.8	3.68732e-33	0.8744	0.30742	NOT	10753.2	8.17726e-34	1.1702	0.26198	NOT	14185.3	1.89106e-39	0.998	0.42034	NOT	1.2556	0.20255	NOT	1.4126	0.14209	NOT	0.9383	0.39388	NOT	1.2377	0.18356	NOT
AT1G02290.1			1314.51	1.75036e-24	1604.99	3.99558e-29	1194.73	3.18855e-20	1301.56	2.17256e-23	1.0099	0.42825	NOT	2322.64	2.06811e-28	0.691	0.055358	NOT	1340.91	6.81367e-24	0.891	0.088309	NOT	1.221	0.077874	NOT	0.9089	0.21346	NOT	1.7845	0.0035326	DIFF	1.0302	0.3554	NOT
AT1G02300.1			6693.8	7.09122e-22	5717.67	1.56815e-18	7606.28	7.59748e-24	4287.73	3.97932e-20	1.5612	0.13539	NOT	3360.74	5.27062e-24	1.7013	0.11837	NOT	5623.69	4.00848e-21	1.3525	0.19044	NOT	0.8542	0.25778	NOT	1.1363	0.26467	NOT	0.7838	0.25814	NOT	1.3116	0.16408	NOT
AT1G02305.1	AT1G02310.1		12357	8.1164e-34	11664.1	2.94282e-34	13877.8	1.25226e-34	14842.2	5.78817e-34	0.8326	0.31398	NOT	11602.7	1.62079e-34	1.0053	0.40951	NOT	15489.4	2.76401e-34	0.896	0.21532	NOT	0.9439	0.3659	NOT	1.1231	0.38215	NOT	0.7817	0.25177	NOT	1.0436	0.24062	NOT
AT1G02310.1	AT1G02305.1		227.198	0.000137146	236.503	2.1687e-08	227.227	1.05093e-06	171.205	3.24122e-12	1.3271	0.42081	NOT	309.896	1.52878e-09	0.7632	0.085792	NOT	238.918	9.12431e-08	0.9511	0.24857	NOT	1.041	0.2504	NOT	1.0001	0.34699	NOT	1.8101	0.016766	DIFF	1.3955	0.10865	NOT
AT1G02320.1			139.869	0.259481	309.169	0.00164239	556.73	0.0203735	193.295	0.001173	0.7236	0.26713	NOT	171.635	0.0490047	1.8013	0.19679	NOT	247.706	0.0545102	2.2475	0.30939	NOT	2.2104	0.21389	NOT	3.9804	0.17837	NOT	0.8879	0.24884	NOT	1.2815	0.49137	NOT
AT1G02330.1		TU0024	830.617	4.97843e-13	1237.3	1.67964e-13	1194.98	4.89004e-15	1273.79	6.81429e-11	0.6521	0.20326	NOT	2017.6	4.62984e-21	0.6133	0.072534	NOT	1352.59	1.88e-14	0.8835	0.065148	NOT	1.4896	0.10947	NOT	1.4387	0.37207	NOT	1.5839	0.036869	DIFF	1.0619	0.18803	NOT
AT1G02335.1			2449.82	1.01494e-25	1081.52	3.88617e-15	794.423	2.48176e-11	2606.7	6.73045e-24	0.9398	0.49203	NOT	1105.72	8.13699e-18	0.9781	0.39654	NOT	1159.61	2.39058e-16	0.6851	0.089148	NOT	0.4415	0.0027586	DIFF	0.3243	3.1977e-05	DIFF	0.4242	0.0021817	DIFF	0.4449	0.0029202	DIFF
AT1G02340.1			2010.33	1.25329e-14	3496.22	7.44786e-23	2003.02	1.52439e-17	2553.15	2.94121e-21	0.7874	0.048359	NOT	2124.93	1.20757e-14	1.6453	0.037095	NOT	813.721	1.77454e-16	2.4616	0.0015585	DIFF	1.7391	0.022602	DIFF	0.9964	0.49826	NOT	0.8323	0.058872	DIFF	0.3187	7.7932e-07	DIFF
AT1G02350.1			1278.36	1.56049e-11	1038.77	5.6761e-10	1472.39	3.90353e-11	1171.63	8.06901e-10	1.0911	0.45939	NOT	914.594	1.07178e-05	1.1358	0.47546	NOT	856.504	1.20331e-08	1.7191	0.17272	NOT	0.8126	0.2684	NOT	1.1518	0.37999	NOT	0.7806	0.21732	NOT	0.731	0.22954	NOT
AT1G02360.1			1013.99	1.52118e-16	408.184	6.09009e-07	588.917	1.1285e-07	1071.29	2.30716e-17	0.9465	0.35825	NOT	488.288	1.30399e-08	0.8359	0.22933	NOT	530.436	7.87223e-09	1.1103	0.34866	NOT	0.4026	1.5478e-05	DIFF	0.5808	0.0015708	DIFF	0.4558	0.0015161	DIFF	0.4951	0.003039	DIFF
AT1G02370.1			605.914	2.53716e-30	898.736	4.07968e-28	1004.17	2.86117e-30	618.944	5.60825e-21	0.9789	0.37098	NOT	831.213	2.15549e-21	1.0812	0.20106	NOT	913.278	1.52225e-21	1.0995	0.41179	NOT	1.4833	0.048062	DIFF	1.6573	0.041604	DIFF	1.343	0.16269	NOT	1.4755	0.046918	DIFF
AT1G02380.1			398.304	1.10795e-05	389.637	5.95554e-07	344.594	3.93694e-08	344.811	1.88092e-05	1.1551	0.35265	NOT	387.975	2.05603e-06	1.0043	0.20895	NOT	269.722	1.59188e-06	1.2776	0.14091	NOT	0.9782	0.48513	NOT	0.8652	0.23497	NOT	1.1252	0.20695	NOT	0.7822	0.077072	NOT
AT1G02390.1			981.966	9.89235e-19	2522.67	6.44591e-35	1107.84	9.60372e-21	544.279	3.32228e-12	1.8042	0.056581	NOT	1235.55	1.34108e-26	2.0417	0.00024061	DIFF	629.113	1.25715e-12	1.761	0.0078956	DIFF	2.569	1.026e-07	DIFF	1.1282	0.21422	NOT	2.2701	2.6615e-05	DIFF	1.1559	0.46367	NOT
AT1G02391.1			775.205	0.464884	376.831	0.831441	565.045	0.00840049	476.999	0.62014	1.6252	0.086743	NOT	429.953	0.825198	0.8764	0.35648	NOT	130.216	0.963758	4.3393	0.053768	NOT	0.4861	0.07803	NOT	0.7289	0.20285	NOT	0.9014	0.42622	NOT	0.273	0.26578	NOT
AT1G02400.1			669.346	1.91484e-14	659.746	1.25463e-13	584.605	5.28301e-18	761.695	2.67361e-16	0.8788	0.40554	NOT	1339.75	5.22486e-21	0.4924	0.00023645	DIFF	797.032	8.97858e-18	0.7335	0.19387	NOT	0.9857	0.49637	NOT	0.8734	0.4855	NOT	1.7589	0.00041432	DIFF	1.0464	0.29517	NOT
AT1G02405.1			432.312	0.00120155	356.849	0.0624677	407.242	2.88927e-05	518.746	0.00233151	0.8334	0.42389	NOT	753.384	1.84309e-06	0.4737	0.064423	NOT	583.753	1.1127e-08	0.6976	0.13739	NOT	0.8254	0.15337	NOT	0.942	0.28174	NOT	1.4523	0.30484	NOT	1.1253	0.37984	NOT
AT1G02410.1			2118.33	9.18526e-18	2670.51	1.50557e-20	1878.89	9.08248e-16	2374.54	6.53327e-17	0.8921	0.37983	NOT	4911.65	6.87222e-25	0.5437	0.044595	NOT	2319.02	1.79633e-21	0.8102	0.15961	NOT	1.2607	0.16902	NOT	0.887	0.23536	NOT	2.0685	0.011485	DIFF	0.9766	0.47569	NOT
AT1G02420.1	AT1G02430.1		319.876	1.62833e-09	491.39	2.20349e-14	441.876	3.14016e-12	396.616	6.40296e-11	0.8065	0.28367	NOT	469.865	4.86296e-11	1.0458	0.35038	NOT	460.48	4.4147e-19	0.9596	0.26011	NOT	1.5362	0.069062	NOT	1.3814	0.11993	NOT	1.1847	0.26148	NOT	1.161	0.080525	NOT
AT1G02430.1	AT1G02420.1		209.167	0.00230079	223.557	0.0234334	241.448	0.00244836	280.744	0.0144429	0.745	0.19868	NOT	187.09	0.0205875	1.1949	0.095077	NOT	193.44	0.00750362	1.2482	0.44917	NOT	1.0688	0.43691	NOT	1.1543	0.22574	NOT	0.6664	0.027897	DIFF	0.689	0.063025	NOT
AT1G02440.1			184.014	0.000111126	127.795	0.0576133	152.541	0.379404	124.083	0.382997	1.483	0.073919	NOT	118.448	0.282681	1.0789	0.461	NOT	138.829	0.557335	1.0988	0.40843	NOT	0.6945	0.22291	NOT	0.829	0.20386	NOT	0.9546	0.22512	NOT	1.1188	0.21763	NOT
AT1G02450.1			1169.23	3.30024e-13	343.009	0.000169553	287.031	0.0146135	251.211	0.000766179	4.6544	6.4446e-07	DIFF	416.141	4.70085e-06	0.8243	0.32077	NOT	316.247	0.000169259	0.9076	0.37524	NOT	0.2934	1.4208e-06	DIFF	0.2455	1.5658e-06	DIFF	1.6565	0.13162	NOT	1.2589	0.43767	NOT
AT1G02460.1			319.571	8.56058e-11	453.382	4.21897e-11	349.3	5.24805e-07	478.027	1.9903e-09	0.6685	0.22438	NOT	816.305	1.60869e-18	0.5554	0.0013548	DIFF	732.293	4.53698e-20	0.477	0.00089642	DIFF	1.4187	0.041765	DIFF	1.093	0.43343	NOT	1.7077	0.00025907	DIFF	1.5319	0.011705	DIFF
AT1G02470.1			252.013	0.0211849	245.144	0.0186797	233.55	0.0149459	294.965	0.00622172	0.8544	0.25482	NOT	315.752	0.000135771	0.7764	0.21053	NOT	318.279	4.36728e-07	0.7338	0.31289	NOT	0.9727	0.31407	NOT	0.9267	0.17564	NOT	1.0705	0.38576	NOT	1.079	0.25356	NOT
AT1G02475.1			6868.99	4.63002e-30	6707.75	6.33076e-29	7515.72	6.25105e-29	5513.68	2.22997e-25	1.2458	0.36496	NOT	6652.85	4.05488e-25	1.0083	0.42061	NOT	5382.2	4.7525e-30	1.3964	0.44141	NOT	0.9765	0.41406	NOT	1.0942	0.494	NOT	1.2066	0.22559	NOT	0.9762	0.43611	NOT
AT1G02480.1			409.639	0.079312	636.713	0.604812	417.037	0.0165723	823.817	0.0115918	0.4972	0.16403	NOT	493.397	0.130368	1.2905	0.5	NOT	285.784	0.886065	1.4593	0.28417	NOT	1.5543	0.5	NOT	1.0181	0.31427	NOT	0.5989	0.12693	NOT	0.3469	0.067542	NOT
AT1G02490.1			573.12	0.0114631	354.972	0.0165355	379.452	0.0201122	8.29	0.017739	69.1339	0.026563	NOT	370.27	0.850921	0.9587	0.37063	NOT	162.563	0.0618507	2.3342	0.22228	NOT	0.6194	0.37509	NOT	0.6621	0.41174	NOT	44.6647	0.14581	NOT	19.6095	0.079916	NOT
AT1G02500.1		TU0026	42341.6	7.18864e-87	26463.9	2.60766e-84	26441	4.63527e-83	43076.6	8.8102e-84	0.9829	0.45779	NOT	20675.8	8.91795e-85	1.2799	0.087561	NOT	23777.5	1.13534e-81	1.112	0.26782	NOT	0.625	0.0010289	DIFF	0.6245	0.00086509	DIFF	0.48	8.2746e-06	DIFF	0.552	9.9845e-05	DIFF
AT1G02510.1			181.932	0.0059644	250.308	0.00508507	193.93	0.0136703	151.673	0.0233167	1.1995	0.18358	NOT	249.668	0.0158117	1.0026	0.42216	NOT	230.334	0.0127039	0.842	0.29554	NOT	1.3758	0.31472	NOT	1.0659	0.31422	NOT	1.6461	0.065421	NOT	1.5186	0.049533	DIFF
AT1G02520.1			240.643	1.02688e-05	270.516	4.98458e-08	265.016	8.62387e-06	293.981	6.10633e-07	0.8186	0.19761	NOT	273.854	2.27444e-05	0.9878	0.15247	NOT	300.783	5.02479e-09	0.8811	0.064525	NOT	1.1241	0.22525	NOT	1.1013	0.2905	NOT	0.9315	0.13841	NOT	1.0231	0.43654	NOT
AT1G02530.1			166.913	5.05635e-05	235.245	8.1896e-06	199.951	4.52939e-07	232.393	1.21434e-05	0.7182	0.12233	NOT	199.117	0.00017304	1.1814	0.033844	NOT	238.881	1.21903e-06	0.837	0.13667	NOT	1.4094	0.01915	DIFF	1.1979	0.2261	NOT	0.8568	0.15761	NOT	1.0279	0.22197	NOT
AT1G02540.1			275.761	0.00120155	247.225	2.6057e-05	204.2	0.000748147	262.959	0.00273709	1.0487	0.4679	NOT	321.717	0.000143907	0.7685	0.30879	NOT	167.291	0.0332446	1.2206	0.28948	NOT	0.8965	0.1813	NOT	0.7405	0.46647	NOT	1.2234	0.11877	NOT	0.6362	0.26366	NOT
AT1G02550.1			409.943	9.01278e-08	327.937	2.11184e-07	445.82	1.1634e-08	415.967	6.96899e-10	0.9855	0.40927	NOT	584.904	2.34074e-06	0.5607	0.49781	NOT	436.733	1.44351e-06	1.0208	0.32004	NOT	0.8	0.37092	NOT	1.0875	0.39601	NOT	1.4061	0.43492	NOT	1.0499	0.47387	NOT
AT1G02560.1		TU0027	23199.1	2.97327e-48	22535.1	8.06272e-49	23671.8	2.68732e-49	20383.3	2.06986e-50	1.1381	0.24935	NOT	18126.5	1.09069e-48	1.2432	0.11784	NOT	22217.8	7.43821e-49	1.0654	0.44104	NOT	0.9714	0.45922	NOT	1.0204	0.39509	NOT	0.8893	0.33019	NOT	1.09	0.17008	NOT
AT1G02570.1			328.046	2.93218e-10	282.146	1.59256e-06	269.286	4.0248e-05	284.431	3.92782e-09	1.1533	0.48406	NOT	296.106	6.12516e-10	0.9529	0.13387	NOT	331.931	8.1442e-09	0.8113	0.2625	NOT	0.8601	0.4729	NOT	0.8209	0.38803	NOT	1.041	0.13637	NOT	1.167	0.33642	NOT
AT1G02580.1			144.581	0.0395836	214.209	0.0544924	138.088	0.0309282	196.023	9.16527e-09	0.7376	0.042099	NOT	221.969	0.00932995	0.965	0.31122	NOT	192.693	0.00144246	0.7166	0.088185	NOT	1.4816	0.065037	NOT	0.9551	0.47502	NOT	1.1324	0.3877	NOT	0.983	0.30007	NOT
AT1G02590.1	AT1G02600.1		177.801	0.743372	262.552	0.242795	120.977	0.720255	156.598	0.685987	1.1354	0.47339	NOT	227.358	0.00230068	1.1548	0.48257	NOT	108.976	0.131248	1.1101	0.46417	NOT	1.4767	0.32313	NOT	0.6804	0.37882	NOT	1.4519	0.33624	NOT	0.6959	0.3751	NOT
AT1G02600.1	AT1G02590.1		413.493	0.505596	445.883	0.109265	225.431	0.59141	373.266	0.563047	1.1078	0.37221	NOT	638.475	0.277882	0.6984	0.2533	NOT	766.569	0.0106473	0.2941	0.085746	NOT	1.0783	0.3092	NOT	0.5452	0.15255	NOT	1.7105	0.31242	NOT	2.0537	0.31242	NOT
AT1G02610.1			595.18	0.00608043	324.62	0.00910878	201.785	0.396478	953.467	6.25301e-12	0.6242	0.031805	NOT	484.357	1.72133e-05	0.6702	0.071645	NOT	157.472	0.0441263	1.2814	0.1735	NOT	0.5454	0.21928	NOT	0.339	0.11501	NOT	0.508	0.0815	NOT	0.1652	2.3898e-05	DIFF
AT1G02620.1			193.216	0.0299711	256.891	0.000515213	152.648	0.0429306	219.431	6.06492e-05	0.8805	0.3214	NOT	304.15	0.000222295	0.8446	0.41229	NOT	220.224	0.00856401	0.6931	0.33728	NOT	1.3296	0.32836	NOT	0.79	0.29258	NOT	1.3861	0.14775	NOT	1.0036	0.37854	NOT
AT1G02630.1			231.842	5.2938e-05	254.882	0.00128665	216.754	0.0195071	319.186	9.50243e-06	0.7264	0.1583	NOT	237.304	0.00044903	1.0741	0.3676	NOT	319.311	2.65417e-05	0.6788	0.3687	NOT	1.0994	0.18426	NOT	0.9349	0.35088	NOT	0.7435	0.31688	NOT	1.0004	0.34579	NOT
AT1G02640.1			1008.51	1.06382e-24	2117.08	3.83955e-44	714.379	4.08547e-18	1035.06	1.10611e-32	0.9743	0.48333	NOT	1602.78	1.97167e-46	1.3209	0.0032804	DIFF	1084.18	1.00506e-31	0.6589	0.0017517	DIFF	2.0992	3.9977e-07	DIFF	0.7084	0.031205	DIFF	1.5485	0.016609	DIFF	1.0475	0.17757	NOT
AT1G02650.1			230.227	0.000462893	232.787	1.50643e-05	330.731	4.08169e-09	230.515	0.000169912	0.9988	0.47455	NOT	302.804	3.05501e-09	0.7688	0.19923	NOT	283.348	0.000136009	1.1672	0.4114	NOT	1.0111	0.42878	NOT	1.4365	0.083335	NOT	1.3136	0.18864	NOT	1.2292	0.14215	NOT
AT1G02660.1			517.255	5.75117e-17	1024.68	1.15046e-17	599.939	1.05319e-14	847.106	2.23228e-18	0.6106	0.0043125	NOT	1694.45	1.36789e-28	0.6047	0.0089701	DIFF	559.166	2.25374e-14	1.0729	0.41824	NOT	1.981	0.0018266	DIFF	1.1599	0.41329	NOT	2.0003	0.0013999	DIFF	0.6601	0.0070041	DIFF
AT1G02670.1			227.491	7.38204e-06	212.192	6.23829e-06	188.763	0.0132345	233.295	0.0017004	0.9751	0.4643	NOT	301.204	3.73079e-07	0.7045	0.023059	NOT	282.475	0.000132144	0.6682	0.050532	NOT	0.9327	0.15235	NOT	0.8298	0.24525	NOT	1.2911	0.14555	NOT	1.2108	0.15353	NOT
AT1G02680.1		TU0028	348.937	0.00072355	478.084	1.46427e-05	546.3	1.33334e-06	528.485	2.19146e-06	0.6603	0.092522	NOT	585.958	2.6331e-08	0.8159	0.16406	NOT	524.872	1.29182e-09	1.0408	0.49857	NOT	1.3701	0.27617	NOT	1.5656	0.092992	NOT	1.1088	0.37722	NOT	0.9932	0.4886	NOT
AT1G02690.1			945.449	1.16001e-23	535.17	3.72754e-10	926.537	1.45034e-14	1112.04	3.80429e-17	0.8502	0.076972	NOT	758.68	1.64104e-21	0.7054	0.046353	NOT	845.272	9.4445e-12	1.0961	0.16281	NOT	0.566	0.0063875	DIFF	0.98	0.27162	NOT	0.6822	0.017728	DIFF	0.7601	0.042115	DIFF
AT1G02700.1			250.433	6.35272e-07	1603.07	1.0162e-31	425.073	4.77989e-09	223.062	8.18393e-05	1.1227	0.36479	NOT	4767.92	2.54925e-44	0.3362	3.0564e-05	DIFF	1029.25	1.34556e-25	0.413	0.00012084	DIFF	6.4012	1.5813e-07	DIFF	1.6974	0.30427	NOT	21.3749	5.7732e-15	DIFF	4.6142	1.7449e-06	DIFF
AT1G02710.1		TU0029	338.463	6.3533e-05	284.089	0.0124993	316.107	0.0367143	301.255	0.0489775	1.1235	0.42699	NOT	491.347	7.90467e-06	0.5782	0.33519	NOT	354.353	0.00407526	0.8921	0.2351	NOT	0.8394	0.17107	NOT	0.9339	0.17562	NOT	1.631	0.34476	NOT	1.1763	0.49649	NOT
AT1G02720.1			1663.66	2.44374e-53	1204.15	3.2889e-37	1550.09	2.23398e-39	1541.89	4.64506e-43	1.079	0.22365	NOT	845.492	1.4873e-34	1.4242	0.039943	NOT	948.38	9.03395e-32	1.6345	0.010952	NOT	0.7238	0.0072493	DIFF	0.9317	0.13023	NOT	0.5483	0.00048956	DIFF	0.6151	0.0045837	DIFF
AT1G02730.1			1239.8	2.09337e-45	268.414	4.3352e-09	420.949	1.76326e-16	1166.7	7.62682e-36	1.0627	0.46979	NOT	345.541	1.6775e-16	0.7768	0.059749	NOT	259.394	3.35277e-09	1.6228	0.0027572	DIFF	0.2165	0	DIFF	0.3395	4.4054e-13	DIFF	0.2962	0	DIFF	0.2223	0	DIFF
AT1G02740.1			650.033	8.74035e-09	563.712	3.05583e-09	694.121	1.43209e-10	589.441	6.96535e-08	1.1028	0.42083	NOT	520.133	3.60058e-08	1.0838	0.44421	NOT	630.911	1.54375e-08	1.1002	0.29826	NOT	0.8672	0.028148	DIFF	1.0678	0.33369	NOT	0.8824	0.034255	DIFF	1.0704	0.14691	NOT
AT1G02750.1			2223.35	3.67643e-25	2685.61	2.5317e-25	2106.86	2.29012e-16	2839.89	7.76346e-23	0.7829	0.096123	NOT	3884.24	1.84759e-32	0.6914	0.033563	NOT	2726.38	2.13031e-26	0.7728	0.073038	NOT	1.2079	0.065455	NOT	0.9476	0.43901	NOT	1.3677	0.042277	DIFF	0.96	0.48742	NOT
AT1G02760.1			1	2.86798e-06	211.683	4.77704e-08	1	1.61609e-05	284.38	8.5232e-08	0.0035	0.060668	NOT	3.06667	4.3884e-10	69.027	0.39813	NOT	1	4.39495e-07	1	0	DIFF	211.683	0.15866	NOT	1	0	DIFF	0.0108	0.12316	NOT	0.0035	0.060668	NOT
AT1G02770.1			279.199	0.00276547	325.951	0.000235834	341.176	1.05093e-06	671.347	3.61369e-09	0.4159	0.00027425	DIFF	1114.68	1.47836e-10	0.2924	0.00073579	DIFF	1267.94	7.64903e-10	0.2691	7.9531e-06	DIFF	1.1675	0.26892	NOT	1.222	0.18496	NOT	1.6604	0.19346	NOT	1.8887	0.021068	DIFF
AT1G02780.1		TU0030	43286.5	3.59627e-49	40083.8	1.03152e-49	34963	1.16228e-50	49718.7	3.09657e-49	0.8706	0.16963	NOT	47300.4	2.14729e-50	0.8474	0.13498	NOT	53087.3	4.6481e-50	0.6586	0.027602	NOT	0.926	0.32097	NOT	0.8077	0.23041	NOT	0.9514	0.37022	NOT	1.0678	0.39628	NOT
AT1G02790.1			253.923	0.000251559	192.357	0.0887577	242.044	3.86782e-05	208.732	0.0279488	1.2165	0.21082	NOT	215.679	0.000426279	0.8919	0.09964	NOT	199.21	0.000229719	1.215	0.058021	NOT	0.7575	0.05258	NOT	0.9532	0.46144	NOT	1.0333	0.32634	NOT	0.9544	0.27902	NOT
AT1G02800.1			720.994	3.0545e-09	389.693	6.72824e-05	865.16	1.90686e-12	378.121	5.39272e-05	1.9068	0.013954	NOT	370.685	1.12086e-06	1.0513	0.39436	NOT	668.976	1.87934e-08	1.2933	0.11526	NOT	0.5405	0.0022055	DIFF	1.2	0.33234	NOT	0.9803	0.13457	NOT	1.7692	0.1101	NOT
AT1G02810.1			554.24	5.29858e-14	335.262	4.44091e-07	739.273	1.19963e-19	641.219	5.91851e-21	0.8644	0.29932	NOT	276.234	9.86292e-06	1.2137	0.084193	NOT	529.781	3.94402e-12	1.3954	0.17619	NOT	0.6049	0.00080557	DIFF	1.3338	0.26689	NOT	0.4308	7.8937e-07	DIFF	0.8262	0.16521	NOT
AT1G02813.1			167.561	0.0284074	170.638	0.00544161	242.493	0.000773605	185.092	0.0282046	0.9053	0.34015	NOT	253.48	1.54293e-08	0.6732	0.25474	NOT	232.337	0.0234345	1.0437	0.3302	NOT	1.0184	0.29981	NOT	1.4472	0.45979	NOT	1.3695	0.23541	NOT	1.2553	0.42776	NOT
AT1G02816.1			4866.84	3.00027e-47	6768.21	1.13125e-55	3036.54	2.12405e-38	3528.66	1.65334e-41	1.3792	0.20441	NOT	7483.61	3.35454e-58	0.9044	0.21566	NOT	4170.83	2.37446e-52	0.728	0.048976	NOT	1.3907	0.058023	NOT	0.6239	0.087332	NOT	2.1208	0.0012431	DIFF	1.182	0.1452	NOT
AT1G02820.1			2609.63	7.00289e-17	2106.17	8.85626e-18	950.797	9.23618e-11	2353.92	2.47924e-18	1.1086	0.33303	NOT	19300.1	5.20591e-45	0.1091	8.6534e-08	DIFF	1502.54	3.94183e-18	0.6328	0.031513	NOT	0.8071	0.36248	NOT	0.3643	0.008283	DIFF	8.1991	2.3154e-07	DIFF	0.6383	0.42225	NOT
AT1G02830.1			125.829	0.440754	176.934	0.551327	187.805	0.000939265	109.114	0.198137	1.1532	0.35297	NOT	172.566	0.585651	1.0253	0.33577	NOT	72.4452	0.20858	2.5924	0.013318	NOT	1.4061	0.25512	NOT	1.4925	0.22362	NOT	1.5815	0.4054	NOT	0.6639	0.052516	DIFF
AT1G02840.1			7994.35	8.25372e-25	8834.77	1.84591e-24	7087.69	4.2311e-30	9888.28	5.0044e-24	0.8085	0.082292	NOT	9622.05	1.47066e-21	0.9182	0.18521	NOT	7534.72	2.5065e-28	0.9407	0.15261	NOT	1.1051	0.46028	NOT	0.8866	0.30928	NOT	0.9731	0.34856	NOT	0.762	0.20766	NOT
AT1G02850.1			993.057	1.98675e-17	2380.9	2.39617e-22	1708.21	1.26898e-19	1535.82	3.51422e-23	0.6466	0.010284	NOT	2605.12	2.13399e-37	0.9139	0.20917	NOT	3240.35	4.51077e-29	0.5272	0.015847	NOT	2.3975	0.00015055	DIFF	1.7202	0.0042	DIFF	1.6962	0.009308	DIFF	2.1099	0.0059478	DIFF
AT1G02860.1	AT1G02870.1		1262.14	3.04856e-20	3272.98	1.13195e-28	2057.35	2.96225e-22	1995.28	1.35827e-22	0.6326	0.084963	NOT	6497.65	4.87236e-35	0.5037	0.001863	DIFF	2396.71	3.67411e-25	0.8584	0.099737	NOT	2.5932	0.018029	DIFF	1.63	0.15576	NOT	3.2565	6.0385e-05	DIFF	1.2012	0.14162	NOT
AT1G02870.1	AT1G02860.1		2879.01	5.54075e-12	3605.46	8.90398e-14	2568.59	7.51297e-14	4875.69	1.08229e-13	0.5905	0.023885	NOT	5404.02	1.91483e-13	0.6672	0.28087	NOT	4860.2	2.96849e-18	0.5285	0.033219	NOT	1.2523	0.23077	NOT	0.8922	0.47289	NOT	1.1084	0.27298	NOT	0.9968	0.48724	NOT
AT1G02880.1			1908.13	1.98741e-22	2823.14	2.96812e-25	2042.11	1.98987e-20	1998.44	5.46361e-21	0.9548	0.39761	NOT	2705.8	1.78595e-22	1.0434	0.29777	NOT	2315.92	1.46575e-22	0.8818	0.23196	NOT	1.4795	0.088506	NOT	1.0702	0.29309	NOT	1.354	0.34112	NOT	1.1589	0.47344	NOT
AT1G02890.1			1505.69	1.723e-22	3194.33	5.60723e-28	2144.35	9.52651e-26	1433.98	2.8155e-18	1.05	0.3104	NOT	3596.89	2.19333e-32	0.8881	0.11724	NOT	2697.83	1.98313e-24	0.7948	0.14835	NOT	2.1215	7.0952e-07	DIFF	1.4242	0.0083216	DIFF	2.5083	3.1499e-11	DIFF	1.8814	6.3224e-05	DIFF
AT1G02900.1			5386.93	4.80497e-26	3108	2.39955e-24	1770.55	1.35003e-18	7685.16	2.20201e-30	0.701	0.21363	NOT	4289.08	5.83636e-27	0.7246	0.26103	NOT	3454.29	1.2087e-22	0.5126	0.038563	NOT	0.577	0.098127	NOT	0.3287	0.0024614	DIFF	0.5581	0.080866	NOT	0.4495	0.037014	DIFF
AT1G02910.1			3227.62	9.18067e-18	3195.55	1.3343e-16	2408.54	1.08448e-16	2648.24	7.60213e-19	1.2188	0.30652	NOT	2770.38	4.33694e-19	1.1535	0.45625	NOT	2314.56	1.58315e-14	1.0406	0.37044	NOT	0.9901	0.31757	NOT	0.7462	0.038315	DIFF	1.0461	0.36834	NOT	0.874	0.15943	NOT
AT1G02920.1			3037.63	2.92507e-21	3501.59	1.31367e-22	1457.25	1.31483e-14	5207.92	1.45106e-26	0.5833	0.045925	NOT	6110.83	7.38284e-30	0.573	0.010576	DIFF	7740.66	3.66428e-27	0.1883	0.00012901	DIFF	1.1527	0.47999	NOT	0.4797	0.0082261	DIFF	1.1734	0.29692	NOT	1.4863	0.24488	NOT
AT1G02930.1			2608.46	3.64094e-24	1693.84	4.70728e-19	958.837	9.44224e-14	6405.15	2.55939e-30	0.4072	0.021361	NOT	5214.78	1.22377e-32	0.3248	0.0026335	DIFF	6103.1	7.97746e-37	0.1571	2.5601e-05	DIFF	0.6494	0.071366	NOT	0.3676	0.00091666	DIFF	0.8142	0.31964	NOT	0.9528	0.46333	NOT
AT1G02940.1			136.216	0.0326994	169.941	0.400691	159.653	0.0239706	143.253	0.755371	0.9509	0.46875	NOT	209.064	0.00943243	0.8129	0.19736	NOT	129.336	0.352696	1.2344	0.36832	NOT	1.2476	0.068006	NOT	1.1721	0.41208	NOT	1.4594	0.25263	NOT	0.9029	0.4828	NOT
AT1G02950.1	AT1G02952.1		576.443	1.17797e-12	527.252	3.05583e-09	335.895	7.77987e-08	663.933	9.10718e-17	0.8682	0.29493	NOT	541.545	1.84255e-14	0.9736	0.40204	NOT	336.773	0.000559045	0.9974	0.43015	NOT	0.9147	0.19951	NOT	0.5827	0.0038344	DIFF	0.8157	0.12257	NOT	0.5072	0.00026048	DIFF
AT1G02952.1	AT1G02950.1		273.92	0.00217452	178.006	0.0235206	281.841	0.149162	376.614	0.00557191	0.7273	0.42107	NOT	209.77	0.047952	0.8486	0.33521	NOT	186.916	0.100017	1.5078	0.27611	NOT	0.6498	0.072208	NOT	1.0289	0.28055	NOT	0.557	0.026685	DIFF	0.4963	0.15719	NOT
AT1G02960.1			534.662	5.30455e-14	626.889	3.63859e-13	419.923	5.91241e-11	426.2	4.65335e-14	1.2545	0.22231	NOT	503.303	5.52799e-15	1.2455	0.25551	NOT	371.544	9.29434e-11	1.1302	0.34441	NOT	1.1725	0.33432	NOT	0.7854	0.0089509	DIFF	1.1809	0.35303	NOT	0.8718	0.10911	NOT
AT1G02965.1			230.975	0.032631	245.921	0.0038801	315.236	0.0744076	151.892	0.617778	1.5207	0.32521	NOT	175.75	0.0384632	1.3993	0.11427	NOT	283.871	0.163895	1.1105	0.33661	NOT	1.0647	0.40447	NOT	1.3648	0.30714	NOT	1.1571	0.31437	NOT	1.8689	0.066583	NOT
AT1G02970.1			403.891	1.55498e-11	382.213	3.83693e-06	277.346	0.0103419	371.321	7.33202e-07	1.0877	0.39673	NOT	549.093	1.29399e-06	0.6961	0.01411	DIFF	334.207	5.64929e-08	0.8299	0.43624	NOT	0.9463	0.21544	NOT	0.6867	0.037135	DIFF	1.4788	0.056396	DIFF	0.9	0.066213	NOT
AT1G02980.1			186.714	0.00991734	418.729	1.2261e-11	277.484	0.000734973	206.28	0.00101405	0.9051	0.26183	NOT	1263.55	3.7731e-17	0.3314	4.1006e-09	DIFF	636.47	6.01353e-09	0.436	4.0014e-06	DIFF	2.2426	4.013e-06	DIFF	1.4861	0.0226	DIFF	6.1254	0	DIFF	3.0855	5.0954e-09	DIFF
AT1G02990.1			609.122	2.46306e-20	682.878	6.51541e-22	629.093	3.33141e-18	521.721	1.28713e-17	1.1675	0.06896	NOT	536.655	2.01275e-21	1.2725	0.08425	NOT	688.025	1.09436e-21	0.9143	0.41902	NOT	1.1211	0.47798	NOT	1.0328	0.47275	NOT	1.0286	0.45632	NOT	1.3188	0.038544	DIFF
AT1G03000.1			1390.55	6.64449e-18	1871.9	1.69152e-20	1729.74	5.16982e-15	1517.71	2.09514e-21	0.9162	0.16408	NOT	1294.64	2.17416e-20	1.4459	0.025359	NOT	1632.22	7.47627e-21	1.0597	0.36124	NOT	1.3462	0.039773	DIFF	1.2439	0.33873	NOT	0.853	0.11696	NOT	1.0754	0.4878	NOT
AT1G03010.1			199.66	0.000744011	193.135	0.00296015	118.956	0.407176	178.712	0.0373873	1.1172	0.35454	NOT	241.298	2.68622e-08	0.8004	0.18799	NOT	144.341	0.0255238	0.8241	0.085814	NOT	0.9673	0.26276	NOT	0.5958	0.0015832	DIFF	1.3502	0.26181	NOT	0.8077	0.10779	NOT
AT1G03020.1			436.946	6.44631e-09	593.086	0.000178617	468.338	3.05427e-09	212.333	0.0977605	2.0578	0.10117	NOT	205.407	0.000143907	2.8874	0.11909	NOT	699.577	1.57476e-11	0.6695	0.22791	NOT	1.3573	0.36792	NOT	1.0718	0.31582	NOT	0.9674	0.46032	NOT	3.2947	0.021493	DIFF
AT1G03022.1			500.664	0.239191	206.186	0.668393	251.794	0.506067	416.153	0.743167	1.2031	0.4304	NOT	166.658	0.026661	1.2372	0.44992	NOT	444.074	0.359663	0.567	0.19303	NOT	0.4118	0.20075	NOT	0.5029	0.38557	NOT	0.4005	0.16139	NOT	1.0671	0.11778	NOT
AT1G03030.1			1439.73	2.26917e-12	812.233	4.99444e-08	782.899	1.46026e-07	1035.84	1.25617e-09	1.3899	0.1778	NOT	1018.84	5.45727e-10	0.7972	0.077466	NOT	834.893	7.43934e-12	0.9377	0.14095	NOT	0.5642	0.0026383	DIFF	0.5438	0.010064	DIFF	0.9836	0.25668	NOT	0.806	0.32171	NOT
AT1G03040.1			3979.2	4.10953e-26	6101.27	2.30255e-35	4929.1	2.2307e-30	4281.65	3.5441e-29	0.9294	0.49807	NOT	5765.19	2.82566e-32	1.0583	0.34639	NOT	6212.64	1.1766e-39	0.7934	0.10554	NOT	1.5333	0.019804	DIFF	1.2387	0.22071	NOT	1.3465	0.058706	DIFF	1.451	0.01986	DIFF
AT1G03050.1	AT1G03055.1		195.676	0.000805254	184.239	0.00398533	226.756	0.000449037	205.675	0.00116576	0.9514	0.41869	NOT	222.334	0.00135324	0.8287	0.49401	NOT	244.534	0.000250173	0.9273	0.30693	NOT	0.9416	0.15131	NOT	1.1588	0.26871	NOT	1.081	0.2184	NOT	1.1889	0.4844	NOT
AT1G03055.1	AT1G03050.1		1284.95	4.7356e-17	769.91	3.85676e-17	718.648	5.15314e-12	877.804	7.21151e-13	1.4638	0.080057	NOT	474.361	6.0344e-06	1.623	0.013213	DIFF	488.285	2.69576e-07	1.4718	0.27529	NOT	0.5992	0.018044	DIFF	0.5593	0.0070654	DIFF	0.5404	0.0033392	DIFF	0.5563	0.031382	DIFF
AT1G03060.1			492.364	1.22641e-47	460.831	1.37123e-39	446.189	9.13018e-38	482.522	3.75461e-54	1.0204	0.12246	NOT	392.021	1.3734e-38	1.1755	0.01867	NOT	372.524	6.30377e-35	1.1977	0.093112	NOT	0.936	0.014785	DIFF	0.9062	0.019363	DIFF	0.8124	0.0012211	DIFF	0.772	0.01203	DIFF
AT1G03070.1			463.115	5.70636e-07	55706.7	6.67164e-54	12398.5	1.12276e-33	496.648	1.76963e-09	0.9325	0.49617	NOT	60423.1	2.92752e-54	0.9219	0.22773	NOT	20941.2	2.71127e-39	0.5921	0.0014007	DIFF	120.287	0	DIFF	26.772	0	DIFF	121.662	0	DIFF	42.1651	0	DIFF
AT1G03080.1			941.13	3.42471e-29	907.079	7.98048e-23	940.125	2.66427e-26	1060.47	2.24578e-30	0.8875	0.058993	NOT	1144.12	3.99864e-33	0.7928	0.11107	NOT	1492.45	8.67886e-34	0.6299	0.00013453	DIFF	0.9638	0.33417	NOT	0.9989	0.48106	NOT	1.0789	0.48204	NOT	1.4073	0.013799	DIFF
AT1G03090.1	AT1G03100.1		815.19	3.10241e-13	596.563	1.69539e-20	671.062	1.96801e-16	991.875	4.72328e-15	0.8219	0.1658	NOT	592.991	1.2146e-09	1.006	0.35512	NOT	729.617	1.74398e-20	0.9197	0.23825	NOT	0.7318	0.041575	DIFF	0.8232	0.098145	NOT	0.5978	0.0010502	DIFF	0.7356	0.047316	DIFF
AT1G03100.1	AT1G03090.1		305.309	3.27425e-06	281.644	1.05132e-06	395.999	6.12807e-09	451.484	6.25301e-12	0.6762	0.010583	NOT	300.841	3.05851e-09	0.9362	0.23669	NOT	345.409	6.4462e-09	1.1465	0.4597	NOT	0.9225	0.13137	NOT	1.297	0.10826	NOT	0.6663	0.002987	DIFF	0.7651	0.17048	NOT
AT1G03103.1			310.915	0.0017333	370.723	0.00640549	318.532	0.000449037	309.62	0.00412457	1.0042	0.49196	NOT	317.163	0.0231795	1.1689	0.29365	NOT	361.171	0.00597588	0.8819	0.38578	NOT	1.1924	0.27298	NOT	1.0245	0.4127	NOT	1.0244	0.4252	NOT	1.1665	0.43817	NOT
AT1G03106.1			4348.24	1.0451e-32	1691.01	1.29325e-30	1745.33	5.20854e-23	3388.96	3.45414e-33	1.2831	0.31473	NOT	1360.7	1.22458e-17	1.2428	0.11975	NOT	1492.34	2.01105e-25	1.1695	0.25452	NOT	0.3889	0.0081095	DIFF	0.4014	0.0071076	DIFF	0.4015	0.00052958	DIFF	0.4404	0.0019202	DIFF
AT1G03110.1			936.236	2.44634e-13	747.634	1.5257e-14	951.341	2.27202e-11	1288.42	2.25745e-15	0.7267	0.03223	NOT	900.825	3.29867e-18	0.8299	0.098978	NOT	1003	1.25092e-16	0.9485	0.127	NOT	0.7986	0.06768	NOT	1.0161	0.16943	NOT	0.6992	0.021238	DIFF	0.7785	0.052413	DIFF
AT1G03120.1			374.576	1.25771e-05	259.307	8.995e-06	333.698	0.00422701	276.889	0.000630513	1.3528	0.18586	NOT	215.57	0.087108	1.2029	0.4073	NOT	208.652	0.0384637	1.5993	0.16479	NOT	0.6923	0.099966	NOT	0.8909	0.25446	NOT	0.7785	0.26216	NOT	0.7536	0.24061	NOT
AT1G03130.1		TU0031	69939.5	5.75229e-71	60935.3	1.22163e-71	50442	4.02265e-70	67654	4.77773e-71	1.0338	0.39548	NOT	48906.6	1.74434e-72	1.246	0.092551	NOT	42163.5	2.94614e-65	1.1963	0.18897	NOT	0.8713	0.19933	NOT	0.7212	0.018278	DIFF	0.7229	0.033403	DIFF	0.6232	0.0073812	DIFF
AT1G03140.1			5889.19	2.79998e-41	11547.7	6.85747e-47	7435.19	1.09139e-42	7558.78	9.33593e-38	0.7791	0.072676	NOT	14433.7	1.20116e-47	0.8001	0.10169	NOT	14580.5	1.95399e-47	0.5099	0.00020794	DIFF	1.9608	9.1315e-05	DIFF	1.2625	0.10653	NOT	1.9095	0.00011487	DIFF	1.9289	0.00022483	DIFF
AT1G03150.1		TU0032	1902.42	7.91988e-09	4250.94	6.21887e-11	4463.28	3.31362e-11	2469.18	2.48663e-08	0.7705	0.42277	NOT	5821.48	1.20554e-12	0.7302	0.44818	NOT	6001.5	6.24958e-16	0.7437	0.14555	NOT	2.2345	0.058637	NOT	2.3461	0.074973	NOT	2.3577	0.04071	DIFF	2.4306	0.005861	DIFF
AT1G03160.1			1412.22	6.86515e-25	871.751	7.8282e-15	732.325	6.42196e-14	903.064	4.84385e-19	1.5638	0.0013843	DIFF	624.272	2.18929e-15	1.3964	0.098162	NOT	678.547	6.56166e-11	1.0793	0.28988	NOT	0.6173	0.00032911	DIFF	0.5186	3.6548e-05	DIFF	0.6913	0.032978	DIFF	0.7514	0.054469	DIFF
AT1G03170.1			195.727	0.0181617	178.747	0.0701783	259.554	4.0248e-05	205.843	0.00756861	0.9509	0.36864	NOT	195.928	0.000934205	0.9123	0.16336	NOT	248.883	0.000526291	1.0429	0.093581	NOT	0.9132	0.25333	NOT	1.3261	0.098102	NOT	0.9518	0.48684	NOT	1.2091	0.36008	NOT
AT1G03180.1			400.306	1.47707e-05	791.84	2.85456e-11	566.661	6.54329e-08	183.126	0.0665459	2.186	0.0010625	DIFF	815.283	7.26688e-13	0.9712	0.49271	NOT	539.821	2.13653e-07	1.0497	0.26286	NOT	1.9781	0.0018702	DIFF	1.4156	0.05593	NOT	4.452	1.546e-07	DIFF	2.9478	0.00013696	DIFF
AT1G03190.1			633.013	1.58308e-13	735.822	6.32309e-11	710.27	1.09368e-13	485.359	1.2768e-07	1.3042	0.068349	NOT	672.286	4.2535e-13	1.0945	0.49164	NOT	660.545	5.09158e-13	1.0753	0.20575	NOT	1.1624	0.44588	NOT	1.122	0.49103	NOT	1.3851	0.11544	NOT	1.3609	0.011952	DIFF
AT1G03200.1			76.7147	0.619404	213.211	0.0965227	335.994	0.0447282	332.802	0.000542087	0.2305	0.033893	NOT	177.382	0.331823	1.202	0.36623	NOT	505.342	0.00312682	0.6649	0.12256	NOT	2.7793	0.35158	NOT	4.3798	0.35158	NOT	0.533	0.21004	NOT	1.5184	0.14855	NOT
AT1G03210.1			1173.67	5.56038e-22	771.603	7.62102e-12	561.7	3.63212e-14	1000.29	3.84301e-17	1.1733	0.13822	NOT	1041.57	7.13744e-23	0.7408	0.050639	NOT	825.745	3.77368e-14	0.6802	0.035395	NOT	0.6574	0.010654	DIFF	0.4786	0.00031239	DIFF	1.0413	0.29169	NOT	0.8255	0.27325	NOT
AT1G03220.1			6412.38	2.5466e-47	10225.8	6.70203e-62	7156.52	3.72569e-58	6484.68	8.66835e-49	0.9889	0.4701	NOT	11969.1	1.3174e-71	0.8543	0.17803	NOT	11607.4	6.16467e-62	0.6165	0.015628	NOT	1.5947	0.0463	DIFF	1.116	0.43338	NOT	1.8458	0.0044836	DIFF	1.79	0.0068547	DIFF
AT1G03230.1			4847.15	3.57143e-52	4281.4	1.68393e-52	2953.41	7.28241e-41	4859.92	2.28082e-50	0.9974	0.37773	NOT	5244.21	6.66263e-50	0.8164	0.37011	NOT	5332.32	3.68906e-54	0.5539	0.0027408	DIFF	0.8833	0.38383	NOT	0.6093	0.015785	DIFF	1.0791	0.40786	NOT	1.0972	0.19494	NOT
AT1G03240.1			333.209	0.135165	150.977	0.517681	170.18	0.331813	82.6447	0.469624	4.0318	0.47229	NOT	219.955	0.284258	0.6864	0.48679	NOT	215.773	0.159691	0.7887	0.44679	NOT	0.4531	0.43286	NOT	0.5107	0.4196	NOT	2.6615	0.38043	NOT	2.6109	0.35318	NOT
AT1G03250.1			2619.46	2.61405e-13	1673.8	9.19071e-11	1394.21	1.31578e-12	3653.23	1.38074e-14	0.717	0.12832	NOT	2462.22	3.68488e-13	0.6798	0.064424	NOT	2051.32	2.33205e-11	0.6797	0.073495	NOT	0.639	0.12379	NOT	0.5323	0.011755	DIFF	0.674	0.23482	NOT	0.5615	0.028034	DIFF
AT1G03260.1			1562.9	2.3153e-15	1670.39	4.94035e-16	1398.99	3.21147e-16	1514.71	1.34546e-16	1.0318	0.37027	NOT	1858.78	5.84834e-17	0.8986	0.26441	NOT	1567.15	6.54088e-16	0.8927	0.17739	NOT	1.0688	0.35134	NOT	0.8951	0.24877	NOT	1.2272	0.26081	NOT	1.0346	0.45036	NOT
AT1G03270.1			348.318	3.12708e-14	359.157	2.88252e-06	310.563	4.29901e-06	318.061	0.000100812	1.0951	0.36364	NOT	200.564	5.26936e-07	1.7907	0.0071688	DIFF	281.945	1.84476e-05	1.1015	0.27808	NOT	1.0311	0.40791	NOT	0.8916	0.1087	NOT	0.6306	0.014441	DIFF	0.8864	0.079034	NOT
AT1G03280.1			2028.99	2.03418e-15	1937.27	5.66786e-15	1908.43	1.87834e-12	2145.73	3.90951e-17	0.9456	0.27904	NOT	1613.4	2.22337e-16	1.2007	0.20634	NOT	2145.26	2.84224e-17	0.8896	0.1298	NOT	0.9548	0.45959	NOT	0.9406	0.19195	NOT	0.7519	0.11644	NOT	0.9998	0.39575	NOT
AT1G03290.1			1504.76	1.80717e-23	1056.71	1.04178e-18	960.567	3.66626e-11	1107.69	1.5371e-22	1.3585	0.098133	NOT	1050.74	2.81778e-22	1.0057	0.13982	NOT	1088.91	2.76338e-22	0.8821	0.1283	NOT	0.7022	0.0093353	DIFF	0.6384	0.0082977	DIFF	0.9486	0.4685	NOT	0.983	0.49616	NOT
AT1G03300.1			274.852	6.77318e-09	247.196	3.40608e-06	289.493	3.50349e-07	201.895	0.0083744	1.3614	0.035792	NOT	239.39	6.01213e-07	1.0326	0.32392	NOT	260.884	5.77905e-07	1.1097	0.067249	NOT	0.8994	0.14056	NOT	1.0533	0.23531	NOT	1.1857	0.1764	NOT	1.2922	0.16512	NOT
AT1G03310.1		TU0034	3802.7	7.25456e-50	4379.87	7.51706e-60	5043.34	1.59994e-56	2871.17	1.67378e-44	1.3244	0.021779	NOT	2876.42	2.60756e-48	1.5227	0.0011669	DIFF	3481.06	2.37446e-52	1.4488	0.026676	NOT	1.1518	0.12246	NOT	1.3263	0.037798	DIFF	1.0018	0.4306	NOT	1.2124	0.02521	DIFF
AT1G03320.1			295.837	0.000307276	252.028	0.0192316	259.8	1.40745e-07	290.492	0.00275329	1.0184	0.48475	NOT	368.65	6.2719e-06	0.6837	0.4003	NOT	368.577	6.72594e-05	0.7049	0.11475	NOT	0.8519	0.43475	NOT	0.8782	0.13859	NOT	1.2691	0.47926	NOT	1.2688	0.49241	NOT
AT1G03330.1			2500.36	3.83233e-11	3102.33	4.19916e-08	2685.92	1.94029e-09	3447.11	8.49001e-13	0.7253	0.21831	NOT	4172.05	1.08865e-09	0.7436	0.35237	NOT	4091.66	7.65564e-12	0.6564	0.10234	NOT	1.2408	0.48321	NOT	1.0742	0.26367	NOT	1.2103	0.30411	NOT	1.187	0.44567	NOT
AT1G03340.1			388.906	7.75773e-08	397.455	1.32289e-08	549.255	1.02186e-09	377.065	1.92623e-07	1.0314	0.47291	NOT	363.868	7.35866e-10	1.0923	0.14055	NOT	369.973	2.72962e-08	1.4846	0.11903	NOT	1.022	0.35573	NOT	1.4123	0.073684	NOT	0.965	0.19884	NOT	0.9812	0.43753	NOT
AT1G03350.1		TU0035	3489.96	6.37292e-31	2287.44	1.30515e-34	2084.55	3.29575e-29	2546.2	2.23527e-33	1.3707	0.28796	NOT	3285.93	1.0792e-29	0.6961	0.17377	NOT	2188.33	2.42674e-29	0.9526	0.42101	NOT	0.6554	0.1693	NOT	0.5973	0.033662	DIFF	1.2905	0.28547	NOT	0.8594	0.16964	NOT
AT1G03360.1			1403.61	8.92528e-18	3904.31	1.2636e-26	5053.3	4.45841e-27	1796.59	3.38461e-17	0.7813	0.22142	NOT	4500.26	2.47935e-30	0.8676	0.26791	NOT	5080.72	3.06201e-39	0.9946	0.21211	NOT	2.7816	0.00033643	DIFF	3.6002	7.3481e-05	DIFF	2.5049	0.00013619	DIFF	2.828	2.2024e-06	DIFF
AT1G03370.1		TU0036	1198.6	2.85702e-46	853.558	5.17063e-26	889.246	1.64571e-27	859.655	6.31005e-37	1.3943	0.00064881	DIFF	790.339	3.01467e-29	1.08	0.046247	NOT	811.805	1.27277e-24	1.0954	0.37408	NOT	0.7121	0.00065682	DIFF	0.7419	0.00081615	DIFF	0.9194	0.043832	DIFF	0.9443	0.41833	NOT
AT1G03380.1			1605.07	2.24906e-32	1286.39	2.41573e-32	917.811	1.48251e-23	1563.82	7.12598e-42	1.0264	0.46783	NOT	1119.64	9.6728e-33	1.1489	0.079244	NOT	1334.53	6.16643e-39	0.6877	8.0866e-05	DIFF	0.8015	0.0062969	DIFF	0.5718	1.1176e-07	DIFF	0.716	5.4694e-05	DIFF	0.8534	0.030681	DIFF
AT1G03390.1			143.599	0.0143283	198.367	0.0047071	214.375	0.000297977	161.385	0.0618486	0.8898	0.30178	NOT	195.985	0.0145166	1.0122	0.47766	NOT	180.02	0.0127087	1.1908	0.31155	NOT	1.3814	0.19194	NOT	1.4929	0.14905	NOT	1.2144	0.35103	NOT	1.1155	0.46598	NOT
AT1G03400.1			4587.06	3.47948e-40	3185.79	2.21423e-30	1637.9	8.76562e-25	4615.52	2.94126e-42	0.9938	0.41719	NOT	4315.7	9.04237e-40	0.7382	0.024813	NOT	3488.8	1.39098e-46	0.4695	0.00017894	DIFF	0.6945	0.0053028	DIFF	0.3571	5.7097e-07	DIFF	0.935	0.32369	NOT	0.7559	0.06193	NOT
AT1G03410.1	AT1G03420.1		336.927	4.04035e-10	261.102	4.86435e-11	305.86	1.54258e-08	707.468	8.77991e-19	0.4762	9.4152e-05	DIFF	659.514	7.07305e-17	0.3959	0.00010367	DIFF	520.019	1.55854e-13	0.5882	0.008753	NOT	0.775	0.076104	NOT	0.9078	0.19561	NOT	0.9322	0.16508	NOT	0.735	0.025702	DIFF
AT1G03420.1	AT1G03410.1		471.171	1.08765e-08	313.331	1.9442e-06	365.813	3.93694e-08	863.11	4.20248e-16	0.5459	0.011523	NOT	292.077	1.75785e-07	1.0728	0.36062	NOT	276.473	0.000709437	1.3231	0.094804	NOT	0.665	0.12604	NOT	0.7764	0.30121	NOT	0.3384	0.00014606	DIFF	0.3203	4.3483e-05	DIFF
AT1G03430.1			947.21	8.90305e-14	357.752	2.89041e-05	368.161	4.72517e-05	1447.8	8.12016e-23	0.6542	0.0076913	NOT	601.552	1.03752e-09	0.5947	0.010753	DIFF	1274.06	5.46209e-22	0.289	2.1762e-09	DIFF	0.3777	1.3216e-05	DIFF	0.3887	3.7947e-05	DIFF	0.4155	4.6149e-05	DIFF	0.88	0.31624	NOT
AT1G03440.1		TU0037	2873.71	7.87822e-49	3377.25	3.28615e-45	3200.25	6.83767e-44	2393.82	1.15097e-36	1.2005	0.16809	NOT	1826.53	2.59052e-33	1.849	0.0012568	DIFF	1556.01	1.70622e-34	2.0567	0.0016745	DIFF	1.1752	0.25624	NOT	1.1136	0.43621	NOT	0.763	0.061335	DIFF	0.65	0.013863	DIFF
AT1G03445.1			138.777	0.048093	194.88	0.00260764	211.874	0.000649518	132.434	0.142661	1.0479	0.028637	NOT	195.151	0.00206231	0.9986	0.45327	NOT	174.53	0.00669342	1.214	0.23471	NOT	1.4043	0.28023	NOT	1.5267	0.041669	DIFF	1.4736	0.010342	DIFF	1.3179	0.0024775	DIFF
AT1G03457.1			1048.74	8.97876e-17	1085.46	6.22031e-18	787.664	1.11056e-14	1022.63	1.4147e-12	1.0255	0.35016	NOT	703.978	1.00195e-13	1.5419	0.045984	NOT	820.155	3.37008e-14	0.9604	0.35373	NOT	1.035	0.25909	NOT	0.7511	0.024557	DIFF	0.6884	0.015498	DIFF	0.802	0.088499	NOT
AT1G03470.1			528.343	5.20136e-13	1503.16	1.61084e-23	1212.04	2.47278e-29	555.567	1.20322e-12	0.951	0.27309	NOT	786.842	1.11725e-15	1.9104	0.0026327	DIFF	1101.16	1.90386e-23	1.1007	0.46206	NOT	2.845	3.4916e-05	DIFF	2.294	0.0021568	DIFF	1.4163	0.053522	DIFF	1.982	0.00063557	DIFF
AT1G03475.1		TU0038	15943.4	1.24335e-42	13725.7	4.01416e-43	14920.9	5.56036e-44	12110.1	1.36315e-42	1.3165	0.060084	NOT	10367.7	3.08322e-43	1.3239	0.052856	NOT	11724.3	2.18879e-44	1.2726	0.20435	NOT	0.8609	0.20013	NOT	0.9359	0.31621	NOT	0.8561	0.23907	NOT	0.9681	0.42609	NOT
AT1G03490.1			346.623	3.24068e-06	212.352	0.00163011	179.65	0.0136703	175.525	0.0901529	1.9748	0.0066565	NOT	219.642	0.0022003	0.9668	0.12911	NOT	234.553	0.000220797	0.7659	0.24107	NOT	0.6126	0.0072752	DIFF	0.5183	0.0060166	DIFF	1.2513	0.17706	NOT	1.3363	0.30021	NOT
AT1G03495.1		TU0039	268.537	1.70417e-07	478.777	7.0565e-12	398.493	1.7878e-09	245.45	7.45251e-09	1.0941	0.49349	NOT	367.362	2.08744e-05	1.3033	0.25703	NOT	181.527	0.00611806	2.1952	0.3304	NOT	1.7829	0.089695	NOT	1.4839	0.46727	NOT	1.4967	0.25057	NOT	0.7396	0.34998	NOT
AT1G03502.1			no probe	1	no probe	1	no probe	1	no probe	1	no probe			no probe	1	no probe			no probe	1	no probe			no probe			no probe			no probe			no probe
AT1G03506.1			54.2027	0.000331754	3.358	6.40499e-06	1	2.34592e-10	1	0.00676553	54.2027	0.15866	NOT	41.2553	0.0500971	0.0814	0.39813	NOT	1	6.2377e-12	1	0	DIFF	0.062	0.39813	NOT	0.0184	0.15866	NOT	41.2553	0.15866	NOT	1	0	DIFF
AT1G03510.1			438.244	1.05318e-07	386.651	4.37628e-06	820.159	1.63283e-22	510.231	6.69242e-17	0.8589	0.23756	NOT	410.758	1.77115e-09	0.9413	0.29303	NOT	700.902	7.20668e-16	1.1701	0.24343	NOT	0.8823	0.41574	NOT	1.8715	0.0016631	DIFF	0.805	0.087731	NOT	1.3737	0.044089	DIFF
AT1G03515.1			1	10	198.911	10	175.969	10	13.9057	10	0.0719	0.15866	NOT	139.267	10	1.4283	0.5	NOT	180.51	10	0.9748	0.40832	NOT	198.911	0.060668	NOT	175.969	0.15866	NOT	10.0151	0.12316	NOT	12.981	0.12316	NOT
AT1G03520.1			1259.39	2.092e-20	1146.26	2.96494e-21	869.346	2.33792e-16	1380.21	4.01692e-23	0.9125	0.40825	NOT	843.158	2.11891e-20	1.3595	0.027423	NOT	643.293	3.27715e-14	1.3514	0.066055	NOT	0.9102	0.36181	NOT	0.6903	0.026126	DIFF	0.6109	0.0090644	DIFF	0.4661	0.00012118	DIFF
AT1G03530.1			514.819	1.48648e-11	743.867	4.32176e-26	741.622	5.02276e-26	636.779	1.16852e-20	0.8085	0.052588	NOT	745.649	1.07905e-24	0.9976	0.39196	NOT	918.516	9.29235e-26	0.8074	0.022173	NOT	1.4449	0.0087039	DIFF	1.4405	0.065325	NOT	1.171	0.15197	NOT	1.4424	0.010392	DIFF
AT1G03540.1			213.647	8.91142e-05	253.226	1.88112e-05	239.101	9.52044e-06	201.915	1.41941e-05	1.0581	0.4009	NOT	242.844	6.97474e-05	1.0428	0.47356	NOT	272.305	5.49054e-06	0.8781	0.28941	NOT	1.1853	0.12238	NOT	1.1191	0.10256	NOT	1.2027	0.16583	NOT	1.3486	0.061424	NOT
AT1G03550.1			233.551	2.28354e-07	174.128	0.0977001	194.999	0.00557082	212.951	0.000178858	1.0967	0.19307	NOT	158.512	0.000219614	1.0985	0.27254	NOT	119.231	0.352195	1.6355	0.00074613	DIFF	0.7456	0.24173	NOT	0.8349	0.24922	NOT	0.7444	0.016971	DIFF	0.5599	0.00073117	DIFF
AT1G03560.1			505.755	2.07324e-21	644.055	8.78382e-22	592.794	5.47395e-20	487.23	3.24977e-15	1.038	0.31994	NOT	513.307	3.96658e-22	1.2547	0.041608	NOT	497.672	1.00763e-10	1.1911	0.29226	NOT	1.2735	0.086604	NOT	1.1721	0.39685	NOT	1.0535	0.43519	NOT	1.0214	0.31144	NOT
AT1G03570.1			no probe	1	no probe	1	no probe	1	no probe	1	no probe			no probe	1	no probe			no probe	1	no probe			no probe			no probe			no probe			no probe
AT1G03590.1			1607.36	2.59359e-22	1219.48	2.85707e-18	796.841	2.94852e-15	1872.71	3.64186e-19	0.8583	0.40398	NOT	1118.68	4.72471e-20	1.0901	0.43982	NOT	712.337	1.75387e-18	1.1186	0.39864	NOT	0.7587	0.016189	DIFF	0.4957	0.00012318	DIFF	0.5974	0.0062175	DIFF	0.3804	0.00010575	DIFF
AT1G03600.1		TU0040	30261.8	1.20136e-66	28602.6	2.35828e-67	27130.8	5.98995e-68	32778.1	2.20659e-67	0.9232	0.34367	NOT	24620.3	6.77718e-74	1.1617	0.25393	NOT	24500.5	2.06423e-72	1.1074	0.40493	NOT	0.9452	0.42485	NOT	0.8965	0.26357	NOT	0.7511	0.11613	NOT	0.7475	0.10335	NOT
AT1G03610.1		TU0041	4016.81	1.12878e-44	3449.84	5.65151e-46	2854	9.50872e-37	4757.37	1.02296e-46	0.8443	0.16695	NOT	3544.73	4.10347e-44	0.9732	0.44617	NOT	2748.66	6.79083e-38	1.0383	0.21193	NOT	0.8589	0.34527	NOT	0.7105	0.061538	NOT	0.7451	0.069886	NOT	0.5778	0.00074905	DIFF
AT1G03620.1			394.778	0.000934114	356.935	0.00316684	306.099	0.00133525	494.467	0.00051474	0.7984	0.13848	NOT	510.072	1.91403e-05	0.6998	0.18402	NOT	332.518	6.21255e-07	0.9205	0.33701	NOT	0.9041	0.3337	NOT	0.7754	0.11609	NOT	1.0316	0.25074	NOT	0.6725	0.031563	DIFF
AT1G03630.1		TU0042	12905.8	4.57368e-61	20918	1.70436e-72	20386.5	1.20622e-71	14625.4	4.80697e-64	0.8824	0.26862	NOT	18762.2	6.29836e-73	1.1149	0.38797	NOT	20521.4	1.53503e-72	0.9934	0.2926	NOT	1.6208	0.0075813	DIFF	1.5796	0.016395	DIFF	1.2829	0.049095	DIFF	1.4031	0.017777	DIFF
AT1G03640.1			4956.45	4.59533e-06	1564.11	0.00895896	4042.12	0.000301808	3115.79	0.00277025	1.5908	0.024767	NOT	3057.02	0.00387774	0.5116	0.25635	NOT	5416.3	0.000461599	0.7463	0.13762	NOT	0.3156	0.063315	NOT	0.8155	0.25635	NOT	0.9811	0.41363	NOT	1.7383	0.024767	DIFF
AT1G03650.1			1358.5	3.35704e-17	833.032	1.4622e-09	1366.59	1.07325e-11	1316.46	4.25706e-12	1.0319	0.40794	NOT	1179.32	1.70583e-11	0.7064	0.14823	NOT	1915.83	1.28313e-14	0.7133	0.14937	NOT	0.6132	0.011043	DIFF	1.006	0.31523	NOT	0.8958	0.26228	NOT	1.4553	0.16615	NOT
AT1G03660.1			1066.36	6.86256e-10	601.225	8.77551e-06	588.12	0.000136553	1193.93	1.39355e-10	0.8932	0.37427	NOT	622.001	7.1709e-10	0.9666	0.39397	NOT	394.522	3.18312e-06	1.4907	0.26206	NOT	0.5638	0.018399	DIFF	0.5515	0.01749	DIFF	0.521	0.016045	DIFF	0.3304	0.0026199	DIFF
AT1G03670.1			175.314	0.00557103	204.985	0.0038801	177.604	0.00115647	135.956	0.304461	1.2895	0.11987	NOT	167.33	0.00557077	1.225	0.48185	NOT	146.576	0.0753658	1.2117	0.18983	NOT	1.1692	0.47524	NOT	1.0131	0.4613	NOT	1.2308	0.13507	NOT	1.0781	0.39299	NOT
AT1G03680.1			50180.6	4.55449e-36	45523.7	1.65675e-36	42053.7	2.82598e-37	43704	4.03494e-36	1.1482	0.32957	NOT	40564.3	4.64686e-37	1.1223	0.34811	NOT	46751.1	8.68669e-37	0.8995	0.33764	NOT	0.9072	0.31022	NOT	0.838	0.25055	NOT	0.9282	0.35168	NOT	1.0697	0.44197	NOT
AT1G03687.1			1502.79	1.17843e-20	1400.47	4.03287e-17	1808.98	2.72492e-21	1693.55	9.1065e-26	0.8874	0.40182	NOT	1424.31	1.1775e-22	0.9833	0.45138	NOT	1688.57	9.33965e-21	1.0713	0.31838	NOT	0.9319	0.22514	NOT	1.2037	0.40461	NOT	0.841	0.21676	NOT	0.9971	0.31985	NOT
AT1G03700.1			669.228	0.00821139	349.954	0.0417698	378.737	0.00363035	466.03	0.00276296	1.436	0.3313	NOT	595.565	5.5387e-05	0.5876	0.22091	NOT	426.694	3.1673e-05	0.8876	0.44754	NOT	0.5229	0.20052	NOT	0.5659	0.14454	NOT	1.278	0.34023	NOT	0.9156	0.25952	NOT
AT1G03710.1			403.797	8.31245e-07	452.772	1.34745e-07	491.448	1.04012e-14	627.019	1.63278e-11	0.644	0.094428	NOT	862.214	2.0606e-15	0.5251	0.0089713	DIFF	944.264	1.07373e-17	0.5205	0.001223	DIFF	1.1213	0.39106	NOT	1.2171	0.42031	NOT	1.3751	0.21881	NOT	1.506	0.031962	DIFF
AT1G03720.1			138.362	0.69268	123.159	0.262624	128.724	0.156753	92.885	0.967561	1.4896	0.056029	NOT	117.705	0.328023	1.0463	0.4347	NOT	135.448	0.395738	0.9504	0.37577	NOT	0.8901	0.25426	NOT	0.9303	0.47582	NOT	1.2672	0.15923	NOT	1.4582	0.041454	DIFF
AT1G03730.1		TU0043	1463.84	1.33353e-24	1242.77	4.14204e-21	830.945	4.83612e-17	1355.54	3.7811e-19	1.0799	0.30752	NOT	2023.96	9.76993e-21	0.614	0.29746	NOT	1085.22	5.33419e-25	0.7657	0.28512	NOT	0.849	0.26754	NOT	0.5676	0.16484	NOT	1.4931	0.33064	NOT	0.8006	0.49936	NOT
AT1G03740.1		TU0044	1409.98	4.09709e-32	1177.24	5.98265e-33	1126.5	6.64635e-35	1440.93	5.43093e-35	0.9785	0.29023	NOT	1410.51	2.4995e-33	0.8346	0.17269	NOT	1624.93	1.12408e-38	0.6933	0.00018019	DIFF	0.8349	0.11637	NOT	0.7989	0.040908	DIFF	0.9789	0.21594	NOT	1.1277	0.11731	NOT
AT1G03743.1			131.031	0.949861	177.229	0.255457	2950.94	2.98964e-11	285.975	0.873681	0.4582	0.10971	NOT	156.106	0.490015	1.1353	0.049399	NOT	2348.74	5.05281e-12	1.2564	0.28096	NOT	1.3526	0.18422	NOT	22.5209	0.016267	DIFF	0.5459	0.048065	DIFF	8.2131	0.17441	NOT
AT1G03746.1			125.679	0.999998	260.798	0.118542	17585.5	1.55641e-11	236.081	0.986435	0.5324	0.29827	NOT	689.735	0.298108	0.3781	0.40253	NOT	18736.4	2.60788e-12	0.9386	0.28185	NOT	2.0751	0.38434	NOT	139.924	0.00060614	DIFF	2.9216	0.22953	NOT	79.3643	6.1557e-05	DIFF
AT1G03750.1	AT1G03760.1		359.884	2.48049e-07	334.532	1.11491e-08	346.915	2.96826e-11	344.319	3.38496e-09	1.0452	0.26914	NOT	307.541	3.05501e-09	1.0878	0.49973	NOT	460.555	5.08339e-10	0.7533	0.0074721	DIFF	0.9296	0.22834	NOT	0.964	0.32813	NOT	0.8932	0.46533	NOT	1.3376	0.0053001	DIFF
AT1G03760.1	AT1G03750.1		496.19	1.81365e-07	958.014	4.86307e-07	681.734	2.33711e-08	914.337	8.37517e-08	0.5427	0.014542	NOT	1231.32	9.44402e-11	0.778	0.16014	NOT	1155.88	2.59404e-11	0.5898	0.061424	NOT	1.9307	0.030382	DIFF	1.3739	0.1853	NOT	1.3467	0.22839	NOT	1.2642	0.33832	NOT
AT1G03770.1			451.951	1.6608e-08	429.918	9.16412e-12	438.966	1.67394e-07	425.909	2.37529e-05	1.0611	0.32849	NOT	397.652	5.62844e-07	1.0811	0.32874	NOT	488.248	3.84629e-08	0.8991	0.082786	NOT	0.9512	0.48581	NOT	0.9713	0.19603	NOT	0.9337	0.49248	NOT	1.1464	0.17535	NOT
AT1G03780.1			563.518	1.35223e-10	211.423	0.000236064	212.994	0.00628513	461.989	5.25371e-09	1.2198	0.032008	NOT	227.088	0.00207898	0.931	0.093381	NOT	241.521	0.000308859	0.8819	0.24642	NOT	0.3752	1.1825e-07	DIFF	0.378	6.7282e-06	DIFF	0.4915	0.02916	DIFF	0.5228	0.041215	DIFF
AT1G03790.1			380.195	5.83727e-17	288.636	1.48546e-09	341.241	1.33918e-14	290.724	3.43249e-11	1.3078	0.10835	NOT	273.905	1.75305e-09	1.0538	0.36746	NOT	289.765	3.12712e-14	1.1776	0.40835	NOT	0.7592	0.15875	NOT	0.8975	0.43333	NOT	0.9421	0.45697	NOT	0.9967	0.1878	NOT
AT1G03800.1		TU0045	289.364	0.000928479	533.548	2.66427e-13	360.176	2.85309e-08	511.785	9.17169e-07	0.5654	0.31696	NOT	484.008	1.46198e-08	1.1024	0.37642	NOT	422.69	1.56779e-07	0.8521	0.35141	NOT	1.8439	0.16265	NOT	1.2447	0.20583	NOT	0.9457	0.24117	NOT	0.8259	0.26724	NOT
AT1G03810.1			172.127	0.379625	255.946	0.156655	251.669	0.00133525	351.497	0.720875	0.4897	0.054036	NOT	222.188	0.551308	1.1519	0.4558	NOT	306.04	0.232113	0.8223	0.16131	NOT	1.487	0.2852	NOT	1.4621	0.092538	NOT	0.6321	0.16415	NOT	0.8707	0.10519	NOT
AT1G03820.1			2633.31	4.81732e-29	385.939	1.98169e-09	1031.58	4.89004e-15	3143.03	1.25841e-34	0.8378	0.35191	NOT	831.779	6.37851e-13	0.464	0.13229	NOT	1354.02	2.36668e-17	0.7619	0.36485	NOT	0.1466	9.6197e-08	DIFF	0.3917	0.0017935	DIFF	0.2646	6.6506e-06	DIFF	0.4308	0.0033546	DIFF
AT1G03830.1			349.155	5.30455e-14	312.151	1.18157e-09	416.675	4.5244e-15	356.262	3.92898e-09	0.9801	0.38887	NOT	352.9	2.04606e-11	0.8845	0.46934	NOT	516.491	7.84455e-13	0.8067	0.091888	NOT	0.894	0.2262	NOT	1.1934	0.24801	NOT	0.9906	0.17034	NOT	1.4498	0.035205	DIFF
AT1G03840.1			402.706	4.87305e-12	225.37	4.21248e-05	334.176	3.57903e-05	402.794	2.16109e-10	0.9998	0.39378	NOT	323.155	3.75358e-07	0.6974	0.23254	NOT	314.726	2.3312e-07	1.0618	0.17998	NOT	0.5596	0.013569	DIFF	0.8298	0.044343	DIFF	0.8023	0.14073	NOT	0.7814	0.27569	NOT
AT1G03850.1			772.84	6.47536e-17	675.952	5.93991e-15	619.489	8.01175e-14	358.399	2.27584e-16	2.1564	0.12596	NOT	655.998	3.90039e-18	1.0304	0.38834	NOT	372.903	2.8235e-16	1.6613	0.25403	NOT	0.8746	0.28664	NOT	0.8016	0.3122	NOT	1.8304	0.40205	NOT	1.0405	0.47583	NOT
AT1G03860.1		TU0046	8083.44	6.23768e-38	11185.8	2.51712e-45	14083.2	1.61759e-47	10310.7	1.18609e-40	0.784	0.12218	NOT	12584.6	6.94777e-48	0.8888	0.28004	NOT	18591	1.75243e-49	0.7575	0.10216	NOT	1.3838	0.07209	NOT	1.7422	0.0046635	DIFF	1.2205	0.17375	NOT	1.8031	0.0044774	DIFF
AT1G03870.1		TU0047	14799.6	1.0755e-79	17238.8	2.08621e-80	11979.7	7.77246e-72	15702.3	2.82701e-78	0.9425	0.31449	NOT	14427.8	2.65889e-81	1.1948	0.16285	NOT	9803.06	1.25459e-70	1.222	0.25438	NOT	1.1648	0.085641	NOT	0.8095	0.27707	NOT	0.9188	0.44018	NOT	0.6243	0.038494	DIFF
AT1G03880.1			244.175	0.000291961	190.917	0.00105252	230.763	0.00841967	220.754	0.0104934	1.1061	0.47542	NOT	202.44	0.0408603	0.9431	0.22923	NOT	224.443	0.0533628	1.0282	0.45528	NOT	0.7819	0.4777	NOT	0.9451	0.35942	NOT	0.917	0.22104	NOT	1.0167	0.37922	NOT
AT1G03890.1		TU0048	296.891	0.000128438	238.247	1.08696e-05	168.056	4.65657e-05	161.799	4.24335e-05	1.8349	0.17446	NOT	271.105	2.69834e-05	0.8788	0.35049	NOT	208.935	9.98525e-05	0.8043	0.31006	NOT	0.8025	0.4914	NOT	0.5661	0.25686	NOT	1.6756	0.060954	DIFF	1.2913	0.1798	NOT
AT1G03900.1		TU0048	9561.94	7.23873e-33	8224.29	2.63224e-33	8485.88	1.17421e-31	11445.6	6.85213e-37	0.8354	0.13355	NOT	11400.6	2.93228e-34	0.7214	0.063346	NOT	11369.2	2.47274e-33	0.7464	0.16276	NOT	0.8601	0.43075	NOT	0.8875	0.40528	NOT	0.9961	0.34107	NOT	0.9933	0.4104	NOT
AT1G03905.1		TU0048	677.593	5.55155e-06	640.951	1.30603e-09	527	1.04092e-06	1263.39	2.75961e-10	0.5363	0.02396	NOT	1505.29	9.46336e-13	0.4258	0.010481	DIFF	496.088	1.76254e-06	1.0623	0.47433	NOT	0.9459	0.27961	NOT	0.7778	0.32208	NOT	1.1915	0.20808	NOT	0.3927	0.0086593	DIFF
AT1G03910.1			1205.97	8.92528e-18	1601.24	9.41903e-25	1500.36	1.57739e-25	1441.95	3.93832e-21	0.8363	0.27456	NOT	2367.61	2.34392e-31	0.6763	0.046974	NOT	2221.76	1.73219e-27	0.6753	0.11273	NOT	1.3278	0.26571	NOT	1.2441	0.10599	NOT	1.642	0.031354	DIFF	1.5408	0.03275	DIFF
AT1G03920.1			221.612	0.00271173	238.914	0.000652644	219.955	0.000830538	192.859	0.000342871	1.1491	0.1497	NOT	174.398	9.73796e-07	1.3699	0.065944	NOT	178.347	0.0384637	1.2333	0.050716	NOT	1.0781	0.46659	NOT	0.9925	0.31642	NOT	0.9043	0.35335	NOT	0.9248	0.44086	NOT
AT1G03930.1			1963.71	2.08135e-22	1952.61	2.67863e-20	1438.35	2.28888e-17	1871.49	2.76626e-23	1.0493	0.35151	NOT	1880.17	1.95906e-20	1.0385	0.48532	NOT	1483.65	5.56685e-26	0.9695	0.21592	NOT	0.9943	0.41864	NOT	0.7325	0.10301	NOT	1.0046	0.27556	NOT	0.7928	0.15601	NOT
AT1G03935.1			191.274	3.08905e-09	530.094	2.98195e-12	282.52	2.70005e-22	170.366	9.2977e-06	1.1227	0.40832	NOT	204.191	1.38765e-12	2.5961	0.24334	NOT	146.32	7.30092e-22	1.9308	0.13762	NOT	2.7714	0.18791	NOT	1.477	0.25635	NOT	1.1985	0.39813	NOT	0.8589	0.40832	NOT
AT1G03940.1		TU0049	592.174	3.90993e-11	772.06	4.11833e-19	613.088	6.10337e-12	546.6	4.23288e-09	1.0834	0.31993	NOT	772.529	2.98177e-14	0.9994	0.098478	NOT	622.779	1.16547e-14	0.9844	0.27731	NOT	1.3038	0.059896	NOT	1.0353	0.36176	NOT	1.4133	0.18923	NOT	1.1394	0.21288	NOT
AT1G03950.1		TU0049	1576.01	3.54136e-10	798.32	7.70096e-08	818.812	1.91551e-12	1416.56	2.78508e-17	1.1126	0.36688	NOT	1457.15	8.19805e-12	0.5479	0.0079237	DIFF	1370.25	5.77417e-14	0.5976	0.011182	NOT	0.5065	0.0081459	DIFF	0.5195	0.01869	DIFF	1.0287	0.35578	NOT	0.9673	0.38819	NOT
AT1G03960.1			583.105	1.61251e-11	663.803	1.30627e-16	756.82	5.06951e-16	679.843	1.14785e-15	0.8577	0.18375	NOT	536.198	2.88652e-12	1.238	0.18077	NOT	807.734	9.80496e-19	0.937	0.31096	NOT	1.1384	0.23535	NOT	1.2979	0.15921	NOT	0.7887	0.13176	NOT	1.1881	0.27254	NOT
AT1G03970.1	AT1G03980.1		2387.01	1.07503e-36	3438.7	1.69659e-45	2305.73	4.50323e-34	2290.82	7.62467e-40	1.042	0.38546	NOT	6140.91	2.93354e-53	0.56	0.00099778	DIFF	4156.91	1.65033e-46	0.5547	0.0002152	DIFF	1.4406	0.012331	DIFF	0.9659	0.44671	NOT	2.6807	9.0832e-07	DIFF	1.8146	0.00105	DIFF
AT1G03980.1	AT1G03970.1		273.318	1.11025e-07	248.323	6.60071e-07	285.958	3.3003e-06	294.673	6.07199e-07	0.9275	0.36442	NOT	344.172	1.71129e-17	0.7215	0.18334	NOT	332.882	8.63376e-15	0.859	0.069237	NOT	0.9085	0.11232	NOT	1.0462	0.23922	NOT	1.168	0.31531	NOT	1.1297	0.33923	NOT
AT1G03982.1			171.286	0.00113939	186.952	0.000733626	175.782	0.000184597	127.154	0.156752	1.3471	0.44047	NOT	130.885	0.206896	1.4284	0.11314	NOT	174.638	0.0287748	1.0066	0.36215	NOT	1.0915	0.32344	NOT	1.0262	0.4724	NOT	1.0293	0.26012	NOT	1.3734	0.25671	NOT
AT1G03990.1		TU0050	236.918	0.0049779	245.211	0.00434894	241.283	7.08025e-05	221.969	0.00222253	1.0673	0.31728	NOT	240.967	3.73079e-07	1.0176	0.32701	NOT	209.603	0.00299955	1.1511	0.29754	NOT	1.035	0.49309	NOT	1.0184	0.42638	NOT	1.0856	0.49927	NOT	0.9443	0.41975	NOT
AT1G04000.1			3986.45	8.34786e-44	3755.53	7.53214e-42	2597.59	1.83353e-37	2660.26	1.32043e-35	1.4985	0.054238	NOT	2771.43	1.56806e-35	1.3551	0.049207	NOT	2268.26	1.91766e-34	1.1452	0.3612	NOT	0.9421	0.4901	NOT	0.6516	0.03077	DIFF	1.0418	0.47453	NOT	0.8526	0.23327	NOT
AT1G04010.1			640.797	4.07005e-13	2187.12	1.33178e-20	1586.7	1.49465e-16	624.654	6.44607e-13	1.0258	0.37172	NOT	1159.9	2.40858e-17	1.8856	7.9714e-06	DIFF	1811.42	7.41837e-24	0.8759	0.088458	NOT	3.4131	2.196e-13	DIFF	2.4761	1.4122e-08	DIFF	1.8569	5.8313e-05	DIFF	2.8999	1.5257e-12	DIFF
AT1G04020.1			495.762	1.21633e-10	267.272	5.92467e-06	215.946	6.29025e-05	522.82	5.48846e-10	0.9482	0.35517	NOT	302.274	8.74117e-06	0.8842	0.35179	NOT	268.654	2.68989e-06	0.8038	0.064469	NOT	0.5391	0.0016497	DIFF	0.4356	7.8454e-06	DIFF	0.5782	0.00053713	DIFF	0.5139	0.00016161	DIFF
AT1G04030.1	AT1G04040.1		295.202	7.11948e-12	250.053	0.000243732	310.223	5.96956e-10	376.665	1.29078e-09	0.7837	0.49885	NOT	295.48	1.75305e-09	0.8463	0.048767	NOT	367.937	4.09664e-17	0.8431	0.1409	NOT	0.8471	0.0077948	DIFF	1.0509	0.24234	NOT	0.7845	0.22193	NOT	0.9768	0.32503	NOT
AT1G04040.1	AT1G04030.1		11137.6	2.13392e-35	3799.11	3.63039e-20	3834.78	4.50764e-20	12672.5	7.917e-36	0.8789	0.25461	NOT	6345.71	1.63248e-26	0.5987	0.044955	NOT	4271.65	1.50219e-22	0.8977	0.094815	NOT	0.3411	3.7592e-05	DIFF	0.3443	2.0899e-05	DIFF	0.5007	0.0013158	DIFF	0.3371	9.3348e-05	DIFF
AT1G04050.1			390.674	1.38809e-15	273.25	4.82045e-14	322.149	2.37155e-15	295.24	2.25773e-10	1.3232	0.025873	NOT	204.243	9.54691e-08	1.3379	0.10216	NOT	329.66	9.18602e-12	0.9772	0.48134	NOT	0.6994	0.0056455	DIFF	0.8246	0.22055	NOT	0.6918	0.026369	DIFF	1.1166	0.12453	NOT
AT1G04070.1			2238.81	1.22988e-20	2288.86	4.1719e-17	2706.4	3.76023e-20	3132.85	3.95942e-20	0.7146	0.33905	NOT	5016.23	4.14822e-28	0.4563	0.013018	DIFF	4923.55	7.99516e-31	0.5497	0.023944	NOT	1.0224	0.2624	NOT	1.2089	0.3185	NOT	1.6012	0.10594	NOT	1.5716	0.079844	NOT
AT1G04080.1			3646.04	1.64744e-25	6149.39	1.60955e-34	4582.97	9.93556e-33	5073.61	1.5135e-30	0.7186	0.0067065	NOT	6360.08	2.41061e-38	0.9669	0.28456	NOT	5654.68	3.45365e-39	0.8105	0.09699	NOT	1.6866	0.00051774	DIFF	1.257	0.045439	DIFF	1.2536	0.062913	DIFF	1.1145	0.23919	NOT
AT1G04090.1			362.342	1.39464e-11	253.888	1.38755e-05	294.452	4.00148e-08	353.679	3.9499e-12	1.0245	0.2272	NOT	315.615	3.73079e-07	0.8044	0.22787	NOT	305.424	7.26184e-10	0.9641	0.31228	NOT	0.7007	0.1126	NOT	0.8126	0.1584	NOT	0.8924	0.090601	NOT	0.8636	0.13208	NOT
AT1G04100.1			837.091	1.54258e-08	1005.02	1.68425e-15	982.335	5.30645e-11	1042.28	8.53422e-14	0.8031	0.19644	NOT	1358.37	5.94693e-15	0.7399	0.24969	NOT	1223.95	3.56555e-15	0.8026	0.097433	NOT	1.2006	0.067513	NOT	1.1735	0.33312	NOT	1.3033	0.1179	NOT	1.1743	0.166	NOT
AT1G04110.1			791.824	9.39539e-20	272.765	9.22789e-08	313.673	1.38787e-07	668.421	2.72876e-20	1.1846	0.16028	NOT	299.075	0.000116364	0.912	0.43264	NOT	301.729	6.6938e-05	1.0396	0.42343	NOT	0.3445	7.9266e-10	DIFF	0.3961	9.1524e-08	DIFF	0.4474	2.727e-07	DIFF	0.4514	3.0159e-06	DIFF
AT1G04120.1			1667.99	1.91353e-35	2708.48	3.52021e-39	2314.89	2.12428e-37	1651.25	2.49108e-32	1.0101	0.48176	NOT	2114.72	5.14644e-33	1.2808	0.011212	DIFF	2559.33	1.89185e-36	0.9045	0.043656	NOT	1.6238	1.9452e-05	DIFF	1.3878	0.013726	DIFF	1.2807	0.037971	DIFF	1.5499	1.7423e-05	DIFF
AT1G04130.1	AT1G04140.1		1069.63	3.84136e-15	2596.36	4.09501e-18	1679.57	1.21833e-18	929.687	1.1679e-14	1.1505	0.282	NOT	3306.18	1.08678e-22	0.7853	0.1183	NOT	2125.91	1.17596e-17	0.79	0.18501	NOT	2.4273	0.0023603	DIFF	1.5702	0.047009	DIFF	3.5562	2.0898e-05	DIFF	2.2867	0.00095672	DIFF
AT1G04140.1	AT1G04130.1		5991.11	2.38399e-64	5358.74	7.22494e-58	4930.6	1.44781e-53	5464.16	3.23992e-63	1.0964	0.27392	NOT	4139.41	3.39343e-53	1.2946	0.018172	NOT	5085.6	1.45963e-63	0.9695	0.39132	NOT	0.8944	0.20377	NOT	0.823	0.052634	DIFF	0.7576	0.012427	DIFF	0.9307	0.20955	NOT
AT1G04150.1			175.511	4.16831e-05	222.356	0.000853486	206.897	6.7259e-05	202.57	2.52545e-10	0.8664	0.49391	NOT	236.097	1.37351e-05	0.9418	0.41893	NOT	191.114	0.000154097	1.0826	0.12041	NOT	1.2669	0.2182	NOT	1.1788	0.28237	NOT	1.1655	0.1637	NOT	0.9434	0.29978	NOT
AT1G04160.1			297.539	3.30508e-10	311.621	1.13868e-08	314.036	1.85756e-13	245.652	8.20187e-12	1.2112	0.1638	NOT	399.472	7.31644e-10	0.7801	0.0505	NOT	266.74	2.84677e-06	1.1773	0.072861	NOT	1.0473	0.41262	NOT	1.0554	0.22914	NOT	1.6262	0.0025989	DIFF	1.0858	0.36532	NOT
AT1G04170.1			8136.62	1.01793e-39	10079.2	3.08525e-45	9817.41	1.11262e-45	9764.74	6.91925e-45	0.8333	0.22758	NOT	9067.03	1.51379e-45	1.1116	0.49098	NOT	11004.6	2.86279e-45	0.8921	0.24829	NOT	1.2387	0.30713	NOT	1.2066	0.35641	NOT	0.9285	0.36275	NOT	1.127	0.42373	NOT
AT1G04171.1			176.072	0.0318173	574.677	2.9937e-06	74.9698	0.0167235	252.395	0.0357691	0.6976	0.43982	NOT	494.778	0.0218809	1.1615	0.27001	NOT	485.278	6.04332e-05	0.1545	0.18394	NOT	3.2639	0.10625	NOT	0.4258	0.12004	NOT	1.9603	0.32481	NOT	1.9227	0.5	NOT
AT1G04180.1			224.611	0.010832	323.805	8.995e-06	253.56	0.000503676	316.734	6.65657e-06	0.7091	0.15552	NOT	271.738	0.000117244	1.1916	0.31708	NOT	203.624	0.0118066	1.2452	0.47205	NOT	1.4416	0.025879	DIFF	1.1289	0.38785	NOT	0.8579	0.32036	NOT	0.6429	0.20512	NOT
AT1G04190.1			3495.14	4.8382e-19	2406.49	1.80842e-18	2640.91	3.29795e-17	4306.24	1.98079e-24	0.8116	0.14172	NOT	3559.24	4.39626e-22	0.6761	0.13703	NOT	3790.21	2.17477e-22	0.6968	0.13047	NOT	0.6885	0.081465	NOT	0.7556	0.12662	NOT	0.8265	0.091813	NOT	0.8802	0.15878	NOT
AT1G04200.1			1545.71	3.04911e-16	597.648	8.2682e-10	594.791	5.7473e-11	1423.47	2.273e-21	1.0859	0.14708	NOT	685.804	4.1476e-13	0.8715	0.22782	NOT	549.662	2.19797e-11	1.0821	0.44584	NOT	0.3866	4.8496e-06	DIFF	0.3848	6.1568e-07	DIFF	0.4818	6.4604e-08	DIFF	0.3861	2.1941e-11	DIFF
AT1G04210.1	AT1G04220.1		988.272	9.45281e-24	1293.22	4.74305e-24	1180.05	1.5278e-22	1074.82	1.40726e-20	0.9195	0.47282	NOT	1146.65	3.90137e-21	1.1278	0.10724	NOT	1188.18	1.19736e-24	0.9932	0.3184	NOT	1.3086	0.04019	DIFF	1.1941	0.29186	NOT	1.0668	0.34485	NOT	1.1055	0.1758	NOT
AT1G04220.1	AT1G04210.1		1470.59	6.15308e-29	3902.57	3.38755e-54	2338.21	2.75677e-32	1514.77	5.91268e-37	0.9708	0.48882	NOT	2810.96	1.11686e-42	1.3883	0.065988	NOT	2250.44	2.35332e-40	1.039	0.32421	NOT	2.6537	5.6709e-05	DIFF	1.59	0.12369	NOT	1.8557	0.004831	DIFF	1.4857	0.049316	DIFF
AT1G04230.1			1038.3	1.77015e-14	837.272	1.04384e-16	876.21	5.73392e-13	825.8	3.35887e-12	1.2573	0.16393	NOT	642.222	2.47299e-09	1.3037	0.025338	NOT	880.771	1.46757e-11	0.9948	0.383	NOT	0.8064	0.35073	NOT	0.8439	0.25944	NOT	0.7777	0.080363	NOT	1.0666	0.49059	NOT
AT1G04240.1			1995.52	1.89525e-16	2116.94	9.33287e-18	1162.76	2.922e-15	2504.57	1.782e-21	0.7968	0.13505	NOT	748.055	1.15898e-11	2.8299	0.18856	NOT	832.668	4.46947e-21	1.3964	0.16534	NOT	1.0608	0.32711	NOT	0.5827	0.2665	NOT	0.2987	0.0062617	DIFF	0.3325	0.0041214	DIFF
AT1G04250.1		TU0051	7141.44	6.5186e-14	8119.77	3.36283e-13	8062.14	3.95302e-13	12295.1	4.94452e-18	0.5808	0.14326	NOT	10910.9	5.96203e-14	0.7442	0.20682	NOT	9025.14	7.17219e-14	0.8933	0.27968	NOT	1.137	0.43679	NOT	1.1289	0.4086	NOT	0.8874	0.39934	NOT	0.734	0.23686	NOT
AT1G04260.1			4872.41	1.36445e-45	3783.54	1.6533e-46	4016.22	2.71083e-45	4560.03	1.90596e-48	1.0685	0.46178	NOT	4686.05	9.8454e-44	0.8074	0.3215	NOT	5467.23	2.84236e-46	0.7346	0.084005	NOT	0.7765	0.18859	NOT	0.8243	0.17428	NOT	1.0276	0.43491	NOT	1.1989	0.26128	NOT
AT1G04270.1			31851.9	1.56264e-15	24567.2	4.81685e-17	26018.6	1.07044e-15	38025.2	3.73278e-18	0.8377	0.18602	NOT	29370.6	3.93879e-18	0.8365	0.19276	NOT	41006.1	1.75387e-18	0.6345	0.16886	NOT	0.7713	0.40011	NOT	0.8169	0.36866	NOT	0.7724	0.36046	NOT	1.0784	0.27189	NOT
AT1G04280.1			3164.6	4.7857e-23	811.754	2.55919e-12	642.325	6.58542e-11	2659.96	2.09236e-22	1.1897	0.31228	NOT	747.475	1.40222e-12	1.086	0.17041	NOT	655.134	4.32285e-11	0.9804	0.17099	NOT	0.2565	3.6362e-07	DIFF	0.203	4.5781e-08	DIFF	0.281	9.3548e-08	DIFF	0.2463	4.8616e-09	DIFF
AT1G04290.1	AT1G04295.1		4621.59	3.03369e-28	3303.44	5.14991e-27	3036.38	1.91675e-24	4076.31	9.50799e-28	1.1338	0.37011	NOT	4738.59	2.90053e-26	0.6971	0.1603	NOT	3839.84	1.93353e-25	0.7908	0.31498	NOT	0.7148	0.10439	NOT	0.657	0.10483	NOT	1.1625	0.42103	NOT	0.942	0.39601	NOT
AT1G04295.1	AT1G04290.1		940.847	1.41812e-09	373.887	8.20244e-05	458.394	7.23013e-05	565.88	6.65351e-09	1.6626	0.13203	NOT	334.788	4.57294e-05	1.1168	0.26766	NOT	584.023	1.29182e-09	0.7849	0.30726	NOT	0.3974	0.044349	DIFF	0.4872	0.052582	DIFF	0.5916	0.12915	NOT	1.0321	0.46382	NOT
AT1G04300.1			690.775	4.50802e-31	1019.68	1.70064e-32	848.582	7.27533e-32	867.595	1.84189e-27	0.7962	0.12421	NOT	1084.62	2.52947e-41	0.9401	0.2705	NOT	880.806	5.28082e-36	0.9634	0.15785	NOT	1.4761	0.018299	DIFF	1.2284	0.29864	NOT	1.2501	0.055983	DIFF	1.0152	0.34336	NOT
AT1G04310.1		TU0052	724.164	1.04705e-25	805.804	1.99075e-24	624.75	9.20145e-17	868.31	2.58072e-27	0.834	0.26806	NOT	705.049	8.1562e-17	1.1429	0.28068	NOT	406.78	1.65777e-08	1.5358	0.097874	NOT	1.1127	0.30436	NOT	0.8627	0.053425	DIFF	0.812	0.26268	NOT	0.4685	0.00013926	DIFF
AT1G04320.1			97.2867	0.0481173	189.911	0.984367	113.043	0.137007	110.335	0.926007	0.8817	0.19561	NOT	255.176	0.447861	0.7442	0.36992	NOT	318.676	0.155175	0.3547	0.2572	NOT	1.9521	0.19561	NOT	1.162	0.10566	NOT	2.3127	0.15957	NOT	2.8883	0.20321	NOT
AT1G04330.1			449.645	1.49457e-06	299.728	0.00133563	305.075	0.00829975	541.972	4.94946e-07	0.8296	0.4376	NOT	196.314	0.191125	1.5268	0.21417	NOT	262.632	0.000110652	1.1616	0.38153	NOT	0.6666	0.11267	NOT	0.6785	0.054133	NOT	0.3622	0.035738	DIFF	0.4846	0.13661	NOT
AT1G04340.1			4554.75	1.47723e-21	3957.09	1.83891e-16	3127.6	8.11441e-19	5188.86	1.00777e-20	0.8778	0.22763	NOT	3652.79	1.34686e-17	1.0833	0.40586	NOT	4196.44	8.54371e-20	0.7453	0.15594	NOT	0.8688	0.39218	NOT	0.6867	0.11168	NOT	0.704	0.18347	NOT	0.8087	0.1821	NOT
AT1G04350.1			7879.78	4.99847e-52	5308.01	1.02583e-41	4149.54	6.81009e-35	3212.91	1.25241e-37	2.4525	0.00028521	DIFF	2754.02	6.03174e-32	1.9274	0.0053631	DIFF	2378.68	9.33232e-33	1.7445	0.11236	NOT	0.6736	0.055011	NOT	0.5266	0.00078728	DIFF	0.8572	0.22014	NOT	0.7404	0.10699	NOT
AT1G04360.1			378.12	4.10481e-09	322.569	1.32269e-10	275.253	0.00160103	430.238	3.74252e-11	0.8789	0.39576	NOT	323.972	2.18775e-06	0.9957	0.16448	NOT	234.059	0.000739873	1.176	0.21226	NOT	0.8531	0.092588	NOT	0.728	0.038871	DIFF	0.753	0.0060879	DIFF	0.544	0.0035324	DIFF
AT1G04370.1			213.602	0.00936545	121.356	0.156776	160.983	0.400656	170.274	0.0472819	1.2545	0.2266	NOT	187.637	0.115317	0.6468	0.10297	NOT	133.525	0.377863	1.2056	0.3764	NOT	0.5681	0.055091	NOT	0.7537	0.23631	NOT	1.102	0.3246	NOT	0.7842	0.39093	NOT
AT1G04380.1			432.428	8.28021e-09	349.281	9.72483e-05	399.232	2.41654e-08	319.856	3.40544e-07	1.3519	0.39769	NOT	432.608	5.47398e-07	0.8074	0.26361	NOT	427.187	3.11993e-07	0.9346	0.40828	NOT	0.8077	0.18662	NOT	0.9232	0.45746	NOT	1.3525	0.46681	NOT	1.3356	0.46436	NOT
AT1G04390.1			694.824	3.2396e-16	951.402	2.62258e-15	684.462	2.60991e-15	573.375	9.70933e-12	1.2118	0.49558	NOT	952.652	2.67936e-18	0.9987	0.47059	NOT	880.147	5.52811e-13	0.7777	0.46872	NOT	1.3693	0.099625	NOT	0.9851	0.20666	NOT	1.6615	0.090992	NOT	1.535	0.18093	NOT
AT1G04400.1		TU0053	4495.43	2.55249e-37	4636.7	1.10815e-34	3834.34	6.55756e-36	5498.98	8.15874e-37	0.8175	0.41857	NOT	4075.15	7.1622e-36	1.1378	0.33758	NOT	3947.04	2.28836e-39	0.9714	0.28729	NOT	1.0314	0.21976	NOT	0.8529	0.049346	DIFF	0.7411	0.10568	NOT	0.7178	0.10953	NOT
AT1G04410.1		TU0054	48701	1.27417e-45	29136.6	2.08342e-48	26097	1.4124e-45	44151.6	3.19831e-45	1.103	0.2524	NOT	32712.8	2.52464e-46	0.8907	0.26363	NOT	33448	9.56217e-49	0.7802	0.057955	NOT	0.5983	0.0009441	DIFF	0.5359	9.5693e-05	DIFF	0.7409	0.043139	DIFF	0.7576	0.064525	NOT
AT1G04420.1			8530.52	3.55471e-33	8187.08	1.29136e-33	9714.53	1.00444e-33	6255.48	1.38448e-29	1.3637	0.17552	NOT	5458.98	4.25441e-28	1.4997	0.10795	NOT	6907.29	1.46299e-30	1.4064	0.053635	NOT	0.9597	0.48452	NOT	1.1388	0.23296	NOT	0.8727	0.36797	NOT	1.1042	0.49621	NOT
AT1G04425.1			5165.6	2.1912e-10	540.292	1.1231e-05	833.511	1.53965e-06	3600.41	2.76057e-07	1.4347	0.40917	NOT	422.33	0.000776886	1.2793	0.23805	NOT	374.665	5.36363e-05	2.2247	0.39313	NOT	0.1046	0.0033465	DIFF	0.1614	0.0044966	DIFF	0.1173	0.00046611	DIFF	0.1041	0.0010816	DIFF
AT1G04430.1		TU0055	6240.88	2.55216e-48	2907.9	2.12733e-34	3315.06	2.33072e-36	5338.56	3.32056e-47	1.169	0.12897	NOT	2737.36	4.67967e-38	1.0623	0.42749	NOT	2853.09	1.83685e-36	1.1619	0.1743	NOT	0.4659	7.0601e-07	DIFF	0.5312	0.00014378	DIFF	0.5128	0.00020482	DIFF	0.5344	0.0002089	DIFF
AT1G04440.1			2966.15	1.82057e-23	3403.11	1.00516e-24	2534.53	1.49136e-26	3106.07	5.3592e-23	0.955	0.39881	NOT	2943.47	3.56389e-25	1.1562	0.41138	NOT	3983.97	1.56904e-24	0.6362	0.063017	NOT	1.1473	0.29717	NOT	0.8545	0.45416	NOT	0.9477	0.48824	NOT	1.2826	0.12617	NOT
AT1G04445.1			252.572	0.0395836	409.403	0.00901396	299.838	0.000776374	344.9	6.18711e-05	0.7323	0.3818	NOT	213.714	0.00219687	1.9157	0.37638	NOT	204.331	0.217971	1.4674	0.40903	NOT	1.6209	0.19695	NOT	1.1871	0.31121	NOT	0.6196	0.08373	NOT	0.5924	0.1502	NOT
AT1G04450.1			183.219	0.0300059	226.923	0.003025	169.727	0.0104057	128.397	0.177824	1.427	0.21105	NOT	224.028	0.0246904	1.0129	0.28646	NOT	206.223	0.00431396	0.823	0.034572	NOT	1.2385	0.23219	NOT	0.9264	0.1073	NOT	1.7448	0.15758	NOT	1.6061	0.080322	NOT
AT1G04470.1			201.093	1.88047e-05	196.111	0.00357539	192.583	3.45368e-09	214.572	1.62088e-07	0.9372	0.47054	NOT	193.258	0.00044903	1.0148	0.43458	NOT	181.199	0.000365103	1.0628	0.44511	NOT	0.9752	0.43959	NOT	0.9577	0.35409	NOT	0.9007	0.40665	NOT	0.8445	0.30967	NOT
AT1G04480.1			31934.7	6.86571e-27	40729.7	2.02321e-26	58060	7.54589e-25	39226.4	4.20447e-24	0.8141	0.26439	NOT	43549.8	2.46665e-28	0.9352	0.35275	NOT	62137.8	1.01438e-28	0.9344	0.22802	NOT	1.2754	0.14571	NOT	1.8181	0.027691	DIFF	1.1102	0.18471	NOT	1.5841	0.0099584	DIFF
AT1G04490.1			275.246	2.3032e-06	283.232	3.83425e-06	208.855	0.000132143	345.938	2.16109e-10	0.7957	0.25406	NOT	240.284	3.83265e-06	1.1787	0.29055	NOT	237.521	0.00133697	0.8793	0.41832	NOT	1.029	0.31651	NOT	0.7588	0.10179	NOT	0.6946	0.2204	NOT	0.6866	0.052314	DIFF
AT1G04500.1			181.803	0.0310136	223.54	0.0080958	186.354	8.27388e-05	203.646	0.0178524	0.8927	0.23637	NOT	204.113	0.0587391	1.0952	0.46605	NOT	170.994	0.024054	1.0898	0.25632	NOT	1.2296	0.13849	NOT	1.025	0.40462	NOT	1.0023	0.40466	NOT	0.8397	0.30544	NOT
AT1G04501.1			48.3097	1	84.3167	0.999952	112.452	0.999663	118.098	0.993257	0.4091	0.0721	NOT	108.176	0.500019	0.7794	0.23914	NOT	137.323	0.847378	0.8189	0.18916	NOT	1.7453	0.12957	NOT	2.3277	0.33314	NOT	0.916	0.20101	NOT	1.1628	0.35783	NOT
AT1G04510.1			4515.92	2.62257e-24	4353.15	3.10358e-23	4499.76	3.94441e-24	4653.93	4.54646e-24	0.9703	0.48653	NOT	3632.27	4.56495e-23	1.1985	0.23329	NOT	4562.71	8.25975e-24	0.9862	0.44915	NOT	0.964	0.43154	NOT	0.9964	0.48905	NOT	0.7805	0.18993	NOT	0.9804	0.4062	NOT
AT1G04520.1			1823.18	1.2473e-22	909.677	6.44943e-16	1066.03	1.04389e-14	1861.33	6.45793e-21	0.9795	0.47377	NOT	816.98	1.50634e-10	1.1135	0.35174	NOT	1004.74	1.80742e-20	1.061	0.48407	NOT	0.499	7.7768e-05	DIFF	0.5847	0.006443	DIFF	0.4389	2.8398e-05	DIFF	0.5398	0.0041946	DIFF
AT1G04530.1		TU0056	4223.13	2.95653e-30	2684.3	1.67963e-27	1943.18	1.98362e-23	4803.11	7.06911e-31	0.8792	0.39863	NOT	3265.53	5.24035e-29	0.822	0.30612	NOT	2155.93	1.13533e-22	0.9013	0.20808	NOT	0.6356	0.017638	DIFF	0.4601	0.00016754	DIFF	0.6799	0.027996	DIFF	0.4489	0.00096631	DIFF
AT1G04540.1			173.765	0.0010938	166.528	0.00243399	190.401	0.0211459	194.517	0.00756861	0.8933	0.21606	NOT	184.255	3.86393e-06	0.9038	0.17053	NOT	192.349	2.8893e-05	0.9899	0.37617	NOT	0.9584	0.12908	NOT	1.0957	0.30954	NOT	0.9472	0.15283	NOT	0.9889	0.26991	NOT
AT1G04550.1			2516.6	6.62991e-19	2337.83	5.99009e-16	1659.1	3.75634e-13	2629.01	3.39764e-18	0.9572	0.39582	NOT	1805.03	1.93686e-14	1.2952	0.41099	NOT	1810.16	3.78776e-15	0.9165	0.29339	NOT	0.929	0.091555	NOT	0.6593	0.041895	DIFF	0.6866	0.08847	NOT	0.6885	0.034794	DIFF
AT1G04555.1			565.72	0.00035397	1189.91	1.26915e-06	668.982	3.97404e-05	588.867	6.06492e-05	0.9607	0.32905	NOT	1348.57	3.49357e-10	0.8823	0.47456	NOT	1159.05	7.74576e-06	0.5772	0.18588	NOT	2.1034	0.028867	DIFF	1.1825	0.1429	NOT	2.2901	0.090927	NOT	1.9683	0.071499	NOT
AT1G04560.1			477.097	1.56367e-07	591.115	2.08591e-08	455.151	3.89171e-06	306.747	0.0070751	1.5553	0.13369	NOT	227.025	0.0528589	2.6037	9.7517e-05	DIFF	281.07	0.00439631	1.6194	0.01471	NOT	1.239	0.14733	NOT	0.954	0.45831	NOT	0.7401	0.059365	DIFF	0.9163	0.20025	NOT
AT1G04570.1			253.814	1.88047e-05	403.419	3.52363e-11	322.424	4.99549e-10	269.162	2.92435e-05	0.943	0.33443	NOT	590.082	1.40387e-15	0.6837	0.056117	NOT	430.311	8.20578e-12	0.7493	0.060678	NOT	1.5894	0.056429	NOT	1.2703	0.23787	NOT	2.1923	0.00036765	DIFF	1.5987	0.0042066	DIFF
AT1G04580.1			170.092	0.000433608	194.387	0.00144851	224.173	2.42925e-05	175.089	0.000643969	0.9715	0.23004	NOT	218.375	0.000702009	0.8902	0.14385	NOT	183.708	1.04652e-06	1.2203	0.082323	NOT	1.1428	0.26337	NOT	1.318	0.15967	NOT	1.2472	0.11905	NOT	1.0492	0.35867	NOT
AT1G04590.1			1367.56	1.4805e-12	886.53	5.61131e-09	753.622	8.53156e-13	1406.38	6.4583e-14	0.9724	0.16167	NOT	1035.34	1.29592e-12	0.8563	0.20301	NOT	1253.03	1.39958e-12	0.6014	0.1322	NOT	0.6483	0.39816	NOT	0.5511	0.15597	NOT	0.7362	0.29353	NOT	0.891	0.17521	NOT
AT1G04600.1			125.284	0.0373941	167.349	0.000502644	199.059	1.50585e-05	155.779	0.00756861	0.8042	0.16576	NOT	165.634	0.000992651	1.0104	0.46557	NOT	177.905	0.031369	1.1189	0.25772	NOT	1.3358	0.03917	DIFF	1.5889	0.037033	DIFF	1.0633	0.2357	NOT	1.142	0.04981	DIFF
AT1G04610.1			237.869	0.00375417	212.746	3.22507e-05	169.541	0.00878991	250.595	0.000230064	0.9492	0.32932	NOT	189.802	0.0181737	1.1209	0.4519	NOT	217.502	0.00228083	0.7795	0.34038	NOT	0.8944	0.15189	NOT	0.7127	0.11829	NOT	0.7574	0.076019	NOT	0.8679	0.11363	NOT
AT1G04620.1			2441.79	9.86616e-12	1853.38	8.00637e-12	1644.82	3.40452e-11	2351.43	3.97673e-16	1.0384	0.38249	NOT	1609.65	7.21259e-12	1.1514	0.31209	NOT	1507.32	2.89395e-12	1.0912	0.24215	NOT	0.759	0.18924	NOT	0.6736	0.040622	DIFF	0.6845	0.14886	NOT	0.641	0.20786	NOT
AT1G04630.1		TU0057	6354.73	1.03168e-14	9251.33	6.15298e-16	6181.62	2.28453e-16	5591.62	6.64064e-14	1.1365	0.3868	NOT	8292.34	8.1562e-17	1.1156	0.44989	NOT	8088.17	2.6646e-18	0.7643	0.37537	NOT	1.4558	0.32331	NOT	0.9728	0.49235	NOT	1.483	0.26049	NOT	1.4465	0.30076	NOT
AT1G04635.1			228.552	0.000219276	297.727	3.91191e-05	585.228	4.99606e-08	250.388	1.40763e-05	0.9128	0.32539	NOT	452.242	4.66082e-10	0.6583	0.14009	NOT	346.662	2.68989e-06	1.6882	0.26069	NOT	1.3027	0.25186	NOT	2.5606	0.018548	DIFF	1.8062	0.068272	NOT	1.3845	0.20561	NOT
AT1G04640.1		TU0058	4773.78	7.74875e-41	2675.57	9.40251e-34	1905.33	2.10862e-23	4269.15	2.50705e-39	1.1182	0.42491	NOT	3000.48	3.38496e-28	0.8917	0.32593	NOT	1921.63	1.00001e-33	0.9915	0.38456	NOT	0.5605	0.069468	NOT	0.3991	0.0026727	DIFF	0.7028	0.022734	DIFF	0.4501	0.0028182	DIFF
AT1G04645.1			139.343	0.897117	107.609	0.721633	163.763	0.20583	163.379	0.547122	0.8529	0.381	NOT	180.545	0.144623	0.596	0.24492	NOT	171.125	0.259527	0.957	0.37781	NOT	0.7723	0.39093	NOT	1.1753	0.36349	NOT	1.1051	0.25132	NOT	1.0474	0.3172	NOT
AT1G04650.1			268.269	8.04567e-12	161.559	0.0122867	192.823	2.42739e-05	252.702	1.56589e-05	1.0616	0.16945	NOT	251.045	0.000248064	0.6435	0.051276	NOT	184.187	0.00909734	1.0469	0.26412	NOT	0.6022	0.0021532	DIFF	0.7188	0.028699	DIFF	0.9934	0.47466	NOT	0.7289	0.060318	NOT
AT1G04660.1			3143.9	4.2249e-51	3439.91	2.84125e-51	4095.91	2.48635e-54	1143.23	1.36108e-30	2.75	0.035567	NOT	1365.12	3.53239e-35	2.5199	0.052424	NOT	2581.79	5.13356e-41	1.5865	0.10275	NOT	1.0942	0.42605	NOT	1.3028	0.18016	NOT	1.1941	0.37976	NOT	2.2583	0.10136	NOT
AT1G04670.1			150.229	0.149441	143.973	0.291608	174.668	0.20813	129.669	0.283462	1.1586	0.34381	NOT	160.948	0.266685	0.8945	0.29271	NOT	193.66	0.236069	0.9019	0.39795	NOT	0.9584	0.31691	NOT	1.1627	0.42856	NOT	1.2412	0.31237	NOT	1.4935	0.32699	NOT
AT1G04680.1			7464.41	2.95005e-38	2584.03	1.24097e-33	4281.88	2.53646e-30	6055.36	1.40393e-32	1.2327	0.18969	NOT	1902.39	1.12274e-22	1.3583	0.051079	NOT	2420.85	3.37262e-23	1.7688	0.014091	NOT	0.3462	3.8427e-06	DIFF	0.5736	0.0012587	DIFF	0.3142	4.6294e-07	DIFF	0.3998	1.4436e-05	DIFF
AT1G04684.1			104.903	0.340387	53.6284	0.324248	207.093	0.118525	281.201	0.338429	0.3731	0.078062	NOT	124.579	0.304649	0.4305	0.10372	NOT	174.762	0.314197	1.185	0.29137	NOT	0.5112	0.47129	NOT	1.9741	0.074825	NOT	0.443	0.23764	NOT	0.6215	0.37487	NOT
AT1G04690.1			9175.03	1.13622e-40	8256.89	4.17098e-43	9037.96	1.56736e-37	8108.98	3.95464e-39	1.1315	0.41444	NOT	8604.51	1.28783e-35	0.9596	0.48242	NOT	11183.2	6.73591e-46	0.8082	0.020705	NOT	0.8999	0.38904	NOT	0.9851	0.31471	NOT	1.0611	0.49448	NOT	1.3791	0.027822	DIFF
AT1G04700.1			255.103	5.05594e-07	214.739	1.21877e-05	297.728	1.54338e-11	290.979	1.73218e-09	0.8767	0.32772	NOT	213.954	0.000262597	1.0037	0.35323	NOT	227.614	3.83274e-06	1.308	0.042039	NOT	0.8418	0.034062	DIFF	1.1671	0.21734	NOT	0.7353	0.0051911	DIFF	0.7822	0.08319	NOT
AT1G04710.1		TU0059	1218.6	2.54435e-16	744.799	1.24196e-13	1117.77	1.07355e-12	914.514	5.16936e-13	1.3325	0.045633	NOT	677.085	4.52579e-15	1.1	0.4784	NOT	875.607	1.33648e-16	1.2766	0.40749	NOT	0.6112	0.046484	DIFF	0.9173	0.13866	NOT	0.7404	0.46244	NOT	0.9575	0.39152	NOT
AT1G04720.1			621.12	0.0125718	793.557	0.00908015	1	0.0206304	354.353	0.0267549	1.7528	0.25945	NOT	1	0.10621	793.557	0.0765	NOT	796.783	0.0138229	0.0013	0.0010465	DIFF	1.2776	0.46752	NOT	0.0016	0.0036986	DIFF	0.0028	0.076576	NOT	2.2486	0.054347	DIFF
AT1G04730.1			339.387	1.84466e-06	229.774	1.98958e-07	227.847	0.00306414	362.698	1.34135e-05	0.9357	0.30079	NOT	375.159	4.46983e-07	0.6125	0.055031	NOT	339.516	1.41994e-09	0.6711	0.063336	NOT	0.677	0.019266	DIFF	0.6713	0.0088627	DIFF	1.0344	0.42997	NOT	0.9361	0.37091	NOT
AT1G04750.1			7762.66	1.0041e-23	8387.93	5.40462e-30	6561.87	2.43397e-28	8235.39	9.30225e-27	0.9426	0.31488	NOT	11400.5	1.29689e-34	0.7358	0.11718	NOT	12889.3	1.5512e-35	0.5091	0.015531	NOT	1.0805	0.32334	NOT	0.8453	0.27146	NOT	1.3843	0.13929	NOT	1.5651	0.14517	NOT
AT1G04760.1			533.961	2.48049e-07	297.814	1.73608e-09	325.509	0.0034792	772.512	0.000149268	0.6912	0.45801	NOT	386.615	3.89787e-10	0.7703	0.17383	NOT	420.933	0.000444555	0.7733	0.25576	NOT	0.5577	0.01993	DIFF	0.6096	0.013878	DIFF	0.5005	0.18405	NOT	0.5449	0.085484	NOT
AT1G04770.1		TU0060	3236.54	3.1736e-29	6594.95	2.85898e-43	5490.62	1.93764e-36	3881.35	2.48868e-40	0.8339	0.057005	NOT	4354.9	1.85152e-33	1.5144	0.056757	NOT	3946.34	5.51334e-36	1.3913	0.12599	NOT	2.0377	0.0016802	DIFF	1.6964	0.036929	DIFF	1.122	0.42388	NOT	1.0167	0.2675	NOT
AT1G04778.1			436.457	0.000802486	298.89	1.8527e-05	649.173	0.00284146	172.979	0.0216065	2.5232	0.062838	NOT	177.47	0.00544936	1.6842	0.23176	NOT	428.2	6.08193e-10	1.5161	0.12055	NOT	0.6848	0.18148	NOT	1.4874	0.11967	NOT	1.026	0.37163	NOT	2.4754	0.071194	NOT
AT1G04780.1			1369.17	2.06915e-39	1951.8	2.15552e-54	1480.03	4.56101e-43	1400.47	1.27801e-35	0.9777	0.42413	NOT	2791.26	1.89152e-56	0.6993	0.019373	NOT	2450.94	5.9095e-44	0.6039	3.0217e-05	DIFF	1.4255	0.0050093	DIFF	1.081	0.40475	NOT	1.9931	1.7813e-06	DIFF	1.7501	2.5039e-06	DIFF
AT1G04790.1			1535.24	1.86302e-27	1349.68	9.45413e-25	1389.1	4.79406e-23	1289.12	5.68133e-24	1.1909	0.10877	NOT	1309.45	1.43372e-20	1.0307	0.085372	NOT	1093.51	4.35362e-22	1.2703	0.45665	NOT	0.8791	0.020589	DIFF	0.9048	0.076483	NOT	1.0158	0.30417	NOT	0.8483	0.40543	NOT
AT1G04800.1		TU0061	3392.56	7.24663e-30	1293.92	6.68626e-16	815.545	5.18039e-09	4311.41	3.40208e-31	0.7869	0.17332	NOT	1942.67	4.00968e-17	0.6661	0.25782	NOT	1191.98	3.09517e-13	0.6842	0.042903	NOT	0.3814	0.006802	DIFF	0.2404	1.4563e-05	DIFF	0.4506	0.0046183	DIFF	0.2765	4.8653e-05	DIFF
AT1G04810.1		TU0062	2851.12	3.95701e-31	7693.63	1.84088e-47	5868.9	8.32049e-39	3182.68	2.14227e-32	0.8958	0.35159	NOT	6585.37	5.25691e-45	1.1683	0.29442	NOT	6812.43	2.00131e-46	0.8615	0.11454	NOT	2.6985	9.7791e-08	DIFF	2.0585	2.7678e-05	DIFF	2.0691	6.8103e-07	DIFF	2.1405	6.5509e-07	DIFF
AT1G04820.1			42634.3	1.10017e-41	33244.1	4.51796e-42	40102.9	9.54025e-43	36025.4	9.88896e-42	1.1835	0.13592	NOT	26598.7	1.47709e-42	1.2498	0.041501	NOT	39433.2	2.56033e-42	1.017	0.37887	NOT	0.7798	0.038449	DIFF	0.9406	0.43244	NOT	0.7383	0.011015	DIFF	1.0946	0.3111	NOT
AT1G04830.1			2089.62	2.16203e-20	2494.7	8.39525e-24	1696.43	9.52651e-26	2034.15	2.1173e-24	1.0273	0.47186	NOT	3263.91	5.82619e-24	0.7643	0.061916	NOT	2113.39	3.67078e-24	0.8027	0.058016	NOT	1.1939	0.17035	NOT	0.8118	0.05743	NOT	1.6046	0.0056901	DIFF	1.039	0.4923	NOT
AT1G04840.1			316.225	6.95872e-09	313.017	4.08705e-12	402.655	4.33377e-13	358.231	2.6493e-09	0.8827	0.17274	NOT	302.585	1.676e-12	1.0345	0.28909	NOT	396.85	1.16803e-12	1.0146	0.35147	NOT	0.9899	0.48696	NOT	1.2733	0.18524	NOT	0.8447	0.075623	NOT	1.1078	0.29286	NOT
AT1G04850.1			3652.85	3.37271e-22	3858.17	2.48433e-27	4084.48	2.7586e-29	3767.89	4.63456e-23	0.9695	0.43569	NOT	3754.58	9.22457e-30	1.0276	0.45594	NOT	4953.75	7.38784e-31	0.8245	0.092056	NOT	1.0562	0.35707	NOT	1.1182	0.32279	NOT	0.9965	0.25922	NOT	1.3147	0.022346	DIFF
AT1G04860.1			997.335	1.13175e-23	1530.75	2.92538e-27	1263.14	2.26166e-26	1161.61	2.23025e-23	0.8586	0.14086	NOT	1499.16	9.48423e-35	1.0211	0.25607	NOT	1630.58	2.97438e-32	0.7747	0.011595	NOT	1.5348	0.0086742	DIFF	1.2665	0.14829	NOT	1.2906	0.2369	NOT	1.4037	0.0094012	DIFF
AT1G04870.1			2200.07	8.61636e-21	1803.82	6.44616e-23	2035.85	6.51225e-19	3125.32	5.37037e-24	0.704	0.074066	NOT	2434.72	2.45881e-19	0.7409	0.23778	NOT	2828.39	8.41503e-22	0.7198	0.093995	NOT	0.8199	0.31074	NOT	0.9254	0.27429	NOT	0.779	0.090159	NOT	0.905	0.27545	NOT
AT1G04880.1			223.591	0.000148216	202.038	0.0172134	208.624	0.00221166	246.635	4.50975e-05	0.9066	0.45151	NOT	283.13	3.99106e-05	0.7136	0.097028	NOT	246.214	0.000236796	0.8473	0.19341	NOT	0.9036	0.36142	NOT	0.9331	0.43374	NOT	1.148	0.14421	NOT	0.9983	0.2063	NOT
AT1G04890.1			201.457	6.3533e-05	182.51	0.00128665	161.123	0.00115647	178.508	0.000108852	1.1286	0.44527	NOT	160.271	0.0195366	1.1388	0.3501	NOT	183.635	1.249e-06	0.8774	0.19787	NOT	0.906	0.24902	NOT	0.7998	0.22281	NOT	0.8978	0.11264	NOT	1.0287	0.47884	NOT
AT1G04900.1	AT1G04910.1		855.978	5.35124e-17	1059.21	8.33572e-18	1743.63	2.81648e-24	871.329	5.27719e-17	0.9824	0.40189	NOT	979.398	2.849e-15	1.0815	0.46488	NOT	1331.99	2.11757e-20	1.309	0.32134	NOT	1.2374	0.099574	NOT	2.037	0.0011148	DIFF	1.124	0.17066	NOT	1.5287	0.0044782	DIFF
AT1G04910.1	AT1G04900.1		1965.89	2.44673e-28	1827.76	2.17297e-28	1700.1	5.48532e-27	2154.17	3.56191e-30	0.9126	0.23425	NOT	1970.91	1.03123e-29	0.9274	0.25656	NOT	2386.03	2.67988e-30	0.7125	0.017999	NOT	0.9297	0.43587	NOT	0.8648	0.26064	NOT	0.9149	0.47247	NOT	1.1076	0.24701	NOT
AT1G04920.1			269.739	6.07251e-07	192.62	0.00128665	258.309	3.13107e-07	210.406	0.000383781	1.282	0.099288	NOT	236.737	3.83265e-06	0.8136	0.35604	NOT	244.192	5.56423e-05	1.0578	0.41923	NOT	0.7141	0.07133	NOT	0.9576	0.25121	NOT	1.1251	0.43144	NOT	1.1606	0.2084	NOT
AT1G04930.1			703.127	3.26543e-23	1019.01	1.08899e-26	1132.87	4.0443e-21	635.724	1.58503e-18	1.106	0.32205	NOT	1584.12	1.00519e-30	0.6433	0.072936	NOT	987.839	1.14592e-24	1.1468	0.45781	NOT	1.4493	0.040616	DIFF	1.6112	0.14487	NOT	2.4918	0.00082297	DIFF	1.5539	0.037684	DIFF
AT1G04940.1		TU0064	11997.6	1.36691e-72	11648.9	2.65161e-70	18212	6.02494e-74	10694.2	4.48377e-71	1.1219	0.23614	NOT	9283.58	3.06111e-65	1.2548	0.099259	NOT	13276.8	2.25993e-73	1.3717	0.13552	NOT	0.9709	0.43966	NOT	1.518	0.026588	DIFF	0.8681	0.19392	NOT	1.2415	0.068155	NOT
AT1G04945.1	AT1G04950.1		847.942	6.78827e-18	1132	2.61414e-22	1237.18	8.99154e-23	963.877	4.3847e-22	0.8797	0.33701	NOT	1100.64	9.71049e-26	1.0285	0.33245	NOT	1441.8	2.45956e-27	0.8581	0.32241	NOT	1.335	0.092658	NOT	1.459	0.07127	NOT	1.1419	0.35129	NOT	1.4958	0.06039	NOT
AT1G04950.1	AT1G04945.1		2145.8	3.70463e-23	2263.06	7.62165e-21	1905.4	1.32014e-20	2157.27	1.12581e-25	0.9947	0.30418	NOT	1741.74	5.79202e-18	1.2993	0.097413	NOT	1922.61	1.16305e-22	0.991	0.13736	NOT	1.0546	0.42094	NOT	0.888	0.16029	NOT	0.8074	0.054339	DIFF	0.8912	0.31535	NOT
AT1G04960.1			1954.8	2.20467e-12	4964.71	3.42343e-18	3186.82	1.90181e-14	2218.11	3.46846e-13	0.8813	0.38909	NOT	4854.69	2.06786e-18	1.0227	0.4686	NOT	4167.41	3.93364e-17	0.7647	0.11324	NOT	2.5398	0.00049542	DIFF	1.6303	0.10961	NOT	2.1887	0.0018697	DIFF	1.8788	0.012695	DIFF
AT1G04970.1			3007.8	1.15589e-27	5761.22	3.27163e-32	5574.42	2.61293e-30	2861.19	3.82592e-24	1.0512	0.30946	NOT	5164.59	6.25763e-35	1.1155	0.34738	NOT	8937.3	1.18975e-39	0.6237	0.0003121	DIFF	1.9154	0.00067897	DIFF	1.8533	0.0026432	DIFF	1.805	0.00027565	DIFF	3.1236	5.1722e-11	DIFF
AT1G04980.1			1970.62	1.43363e-13	12696.6	1.60025e-29	12304.2	2.59296e-30	2575.07	1.24277e-18	0.7653	0.044458	NOT	26757.4	6.08035e-40	0.4745	3.1419e-05	DIFF	19125.4	7.48112e-35	0.6433	0.007891	DIFF	6.4429	6.862e-11	DIFF	6.2438	2.0377e-09	DIFF	10.3909	2.2204e-16	DIFF	7.4271	7.6769e-12	DIFF
AT1G04985.1			2044.52	4.04121e-21	4072.67	1.8375e-25	3119.19	8.91799e-25	2493.47	6.5596e-28	0.8199	0.099047	NOT	5782.15	6.59335e-33	0.7044	0.079803	NOT	4206.37	2.69986e-39	0.7415	0.048852	NOT	1.992	0.016142	DIFF	1.5256	0.17608	NOT	2.3189	0.0087967	DIFF	1.687	0.061064	NOT
AT1G04990.1			1668.24	6.79706e-28	673.118	4.92737e-11	784.494	2.02828e-14	1512.44	4.69011e-23	1.103	0.49723	NOT	682.877	4.27623e-13	0.9857	0.20406	NOT	723.413	1.24191e-14	1.0844	0.40346	NOT	0.4035	5.2588e-08	DIFF	0.4703	1.2578e-05	DIFF	0.4515	1.465e-07	DIFF	0.4783	4.9906e-07	DIFF
AT1G05000.1			869.456	1.17937e-12	635.799	3.83693e-06	989.327	1.68408e-10	1010.88	2.17492e-12	0.8601	0.49905	NOT	798.496	5.41081e-11	0.7962	0.077626	NOT	1495.84	1.08428e-19	0.6614	0.016898	NOT	0.7313	0.013681	DIFF	1.1379	0.31064	NOT	0.7899	0.29608	NOT	1.4797	0.034736	DIFF
AT1G05010.1		TU0065	17184.2	6.31425e-50	21755.8	8.59038e-52	20596.2	1.0073e-52	22179.8	2.52806e-51	0.7748	0.15032	NOT	23414.6	1.84012e-52	0.9292	0.33336	NOT	24277.1	3.9274e-52	0.8484	0.21447	NOT	1.266	0.21164	NOT	1.1986	0.36991	NOT	1.0557	0.39262	NOT	1.0946	0.37732	NOT
AT1G05020.1			323.618	3.08294e-07	268.782	1.23752e-08	234.538	0.00118506	235.012	1.56589e-05	1.377	0.184	NOT	645.007	1.47656e-18	0.4167	0.00023313	DIFF	301.561	1.34097e-09	0.7777	0.12496	NOT	0.8306	0.49311	NOT	0.7247	0.18077	NOT	2.7446	1.184e-05	DIFF	1.2832	0.12417	NOT
AT1G05030.1			1281.92	2.49497e-15	1070.33	1.50954e-12	689.43	1.97792e-10	1059.96	1.20322e-12	1.2094	0.10312	NOT	1225.73	3.01246e-14	0.8732	0.32866	NOT	744.086	7.19573e-12	0.9265	0.25662	NOT	0.8349	0.11331	NOT	0.5378	0.00094027	DIFF	1.1564	0.32159	NOT	0.702	0.09242	NOT
AT1G05040.1			109.957	0.138441	230.387	7.67211e-05	115.449	0.143856	148.633	0.0517578	0.7398	0.18504	NOT	171.147	0.221314	1.3461	0.19799	NOT	145.323	0.00557308	0.7944	0.34802	NOT	2.0952	0.035411	DIFF	1.0499	0.26185	NOT	1.1515	0.43982	NOT	0.9777	0.46789	NOT
AT1G05055.1			1854.55	4.42943e-25	1822.96	4.72588e-25	1716.76	5.21474e-24	1854.2	7.87765e-20	1.0002	0.35846	NOT	2259.76	1.30138e-20	0.8067	0.20256	NOT	2403.6	2.1576e-25	0.7142	0.022269	NOT	0.983	0.39651	NOT	0.9257	0.29205	NOT	1.2187	0.23464	NOT	1.2963	0.14199	NOT
AT1G05060.1			1872.01	3.81325e-16	1781.13	1.25416e-15	1581.13	2.6368e-15	2692.07	1.00163e-18	0.6954	0.067051	NOT	2379.23	2.6132e-22	0.7486	0.080597	NOT	2474.33	2.86512e-20	0.639	0.0086094	NOT	0.9515	0.34704	NOT	0.8446	0.213	NOT	0.8838	0.26825	NOT	0.9191	0.49565	NOT
AT1G05065.1			1596.15	3.33591e-09	1364.76	8.05072e-11	1402.76	7.5947e-06	1867.33	1.06582e-06	0.8548	0.33904	NOT	979.056	0.00180089	1.394	0.12086	NOT	930.974	1.10327e-07	1.5068	0.12585	NOT	0.855	0.26052	NOT	0.8788	0.31163	NOT	0.5243	0.020157	DIFF	0.4986	0.007599	DIFF
AT1G05070.1			1755.24	6.22757e-18	1371.21	9.22441e-14	911.888	3.08816e-09	1691.08	3.11055e-11	1.0379	0.34374	NOT	1775.99	4.93576e-10	0.7721	0.31688	NOT	1339.08	2.02286e-10	0.681	0.10367	NOT	0.7812	0.41994	NOT	0.5195	0.025909	DIFF	1.0502	0.25818	NOT	0.7918	0.12609	NOT
AT1G05080.1			163.758	0.126429	166.096	0.000387567	226.749	2.47492e-05	171.168	0.0384693	0.9567	0.33952	NOT	197.057	0.0182578	0.8429	0.46409	NOT	169.547	0.00729257	1.3374	0.1967	NOT	1.0143	0.2013	NOT	1.3847	0.028705	DIFF	1.1512	0.28349	NOT	0.9905	0.25234	NOT
AT1G05085.1			83.8377	0.0523955	245.378	0.209405	312.982	0.018937	170.507	0.554066	0.4917	0.20146	NOT	234.59	0.248323	1.046	0.1338	NOT	123.537	0.704976	2.5335	0.19499	NOT	2.9268	0.11255	NOT	3.7332	0.46442	NOT	1.3758	0.30789	NOT	0.7245	0.046683	DIFF
AT1G05090.1			494.852	1.62628e-06	599.341	0.000102505	444.435	2.30352e-05	561.771	8.20351e-07	0.8809	0.43526	NOT	424.767	0.000292562	1.411	0.31242	NOT	1230.79	0.000522691	0.3611	0.31548	NOT	1.2112	0.37221	NOT	0.8981	0.31518	NOT	0.7561	0.31242	NOT	2.1909	0.26055	NOT
AT1G05100.1		TU0066	229.025	0.00133525	202.968	0.0036889	189.317	0.0296863	242.287	1.07052e-06	0.9453	0.43286	NOT	285.837	2.88978e-05	0.7101	0.41551	NOT	230.336	6.38007e-05	0.8219	0.043582	NOT	0.8862	0.29464	NOT	0.8266	0.17162	NOT	1.1797	0.28523	NOT	0.9507	0.29841	NOT
AT1G05120.1			787.135	4.12271e-11	736.635	2.21586e-17	603.577	1.07818e-15	934.482	1.6429e-14	0.8423	0.14126	NOT	937.289	3.28096e-17	0.7859	0.42907	NOT	895.079	7.95405e-19	0.6743	0.026455	NOT	0.9358	0.39996	NOT	0.7668	0.14956	NOT	1.003	0.15281	NOT	0.9578	0.40526	NOT
AT1G05136.1			176.893	0.000640906	209.86	0.0140402	111.121	0.00927405	177.962	0.0180556	0.994	0.30855	NOT	71.3845	0.0356534	2.9399	0.1213	NOT	157.782	0.0367323	0.7043	0.18549	NOT	1.1864	0.30525	NOT	0.6282	0.15433	NOT	0.4011	0.052882	DIFF	0.8866	0.28816	NOT
AT1G05140.1			8092.43	7.91764e-64	9015.59	1.66109e-66	7736.75	1.96118e-64	6940.68	1.86754e-60	1.1659	0.12766	NOT	7447.01	3.99621e-61	1.2106	0.10188	NOT	7926.62	1.12585e-71	0.976	0.49931	NOT	1.1141	0.34323	NOT	0.956	0.42053	NOT	1.073	0.43749	NOT	1.1421	0.19153	NOT
AT1G05150.1			1872.04	4.64782e-31	1378.45	2.63725e-26	1364.85	7.09175e-30	2025.23	8.13779e-31	0.9244	0.45017	NOT	1496.41	2.60894e-24	0.9212	0.48668	NOT	1424.15	1.39811e-26	0.9584	0.12051	NOT	0.7363	0.051142	NOT	0.7291	0.0032504	DIFF	0.7389	0.082239	NOT	0.7032	0.08175	NOT
AT1G05160.1			508.214	6.94919e-09	459.347	7.16539e-13	409.726	1.74884e-10	646.797	4.41592e-14	0.7857	0.15441	NOT	550.242	1.48633e-11	0.8348	0.27424	NOT	488.539	2.32144e-14	0.8387	0.43268	NOT	0.9038	0.44562	NOT	0.8062	0.32222	NOT	0.8507	0.041275	DIFF	0.7553	0.07715	NOT
AT1G05170.1			1546.89	5.51347e-14	2882.77	1.52067e-17	1541.3	5.71427e-16	1559.46	7.54955e-17	0.9919	0.39929	NOT	2862.88	1.06904e-20	1.0069	0.45544	NOT	1864.44	2.7589e-16	0.8267	0.29315	NOT	1.8636	0.090931	NOT	0.9964	0.33742	NOT	1.8358	0.11489	NOT	1.1956	0.49464	NOT
AT1G05180.1			2114.9	5.55604e-20	2480.29	2.92021e-20	2362.94	1.52705e-18	2579.95	3.66756e-20	0.8197	0.1833	NOT	2445.73	4.99593e-20	1.0141	0.32512	NOT	2893.5	1.13318e-20	0.8166	0.12192	NOT	1.1728	0.46841	NOT	1.1173	0.34419	NOT	0.948	0.38669	NOT	1.1215	0.49961	NOT
AT1G05190.1		TU0069	39916.3	4.16835e-52	33003.5	1.15804e-52	36361.8	1.23434e-53	44652.9	3.57544e-52	0.8939	0.35467	NOT	37147.9	2.31623e-53	0.8884	0.32732	NOT	39882.4	5.11327e-53	0.9117	0.29974	NOT	0.8268	0.17838	NOT	0.911	0.25621	NOT	0.8319	0.18465	NOT	0.8932	0.31537	NOT
AT1G05200.1	AT1G05205.1		628.19	3.25524e-23	925.577	3.5921e-30	761.58	1.82847e-22	596.082	2.10166e-23	1.0539	0.29388	NOT	656.26	1.08453e-17	1.4104	0.03133	NOT	616.631	1.59709e-20	1.2351	0.10364	NOT	1.4734	0.039026	DIFF	1.2123	0.13791	NOT	1.101	0.31278	NOT	1.0345	0.35521	NOT
AT1G05205.1	AT1G05200.1		2681.06	1.17797e-12	2396.47	3.19414e-16	1595.53	3.39647e-12	3480.72	9.94649e-16	0.7703	0.26967	NOT	3520.15	5.8219e-15	0.6808	0.10293	NOT	2606.98	8.40149e-15	0.612	0.10498	NOT	0.8939	0.30157	NOT	0.5951	0.15585	NOT	1.0113	0.47993	NOT	0.749	0.26746	NOT
AT1G05210.1			3003.59	6.05892e-24	4182.15	9.67377e-25	2655.49	2.7454e-27	3073.13	1.56644e-27	0.9774	0.30834	NOT	4763.51	2.01852e-25	0.878	0.20492	NOT	3318.93	7.2811e-25	0.8001	0.16256	NOT	1.3924	0.033331	DIFF	0.8841	0.47622	NOT	1.5501	0.012601	DIFF	1.08	0.3771	NOT
AT1G05220.1			351.118	1.05569e-08	263.161	1.0131e-06	364.316	5.86894e-13	539.473	1.73375e-16	0.6509	0.017447	NOT	330.002	3.55399e-08	0.7975	0.13539	NOT	330.425	2.17013e-08	1.1026	0.35691	NOT	0.7495	0.086179	NOT	1.0376	0.25218	NOT	0.6117	0.017678	DIFF	0.6125	0.038309	DIFF
AT1G05230.1			1922.79	1.93628e-31	1996.34	1.03778e-33	1556.31	1.11145e-25	1765.13	1.20134e-30	1.0893	0.21019	NOT	1492.6	2.12289e-28	1.3375	0.026187	NOT	1433.51	2.93119e-30	1.0857	0.44064	NOT	1.0383	0.33597	NOT	0.8094	0.035758	DIFF	0.8456	0.049593	DIFF	0.8121	0.1802	NOT
AT1G05240.1			no probe	1	no probe	1	no probe	1	no probe	1	no probe			no probe	1	no probe			no probe	1	no probe			no probe			no probe			no probe			no probe
AT1G05250.1			no probe	1	no probe	1	no probe	1	no probe	1	no probe			no probe	1	no probe			no probe	1	no probe			no probe			no probe			no probe			no probe
AT1G05260.1			1993.64	4.50048e-22	1360.95	2.43754e-12	1595.14	9.48999e-17	2372.65	2.59736e-20	0.8403	0.46192	NOT	1668.71	9.8419e-18	0.8156	0.28668	NOT	2350.32	4.74952e-22	0.6787	0.067389	NOT	0.6826	0.044979	DIFF	0.8001	0.14504	NOT	0.7033	0.11287	NOT	0.9906	0.35601	NOT
AT1G05270.1			2459.83	8.40319e-14	2853.89	8.73386e-16	1733.82	2.18623e-11	2010.46	5.77791e-15	1.2235	0.27104	NOT	2821.29	8.81873e-16	1.0116	0.10533	NOT	2406	2.05519e-13	0.7206	0.062504	NOT	1.1602	0.4296	NOT	0.7049	0.051638	DIFF	1.4033	0.030825	DIFF	1.1967	0.31319	NOT
AT1G05280.1			293.8	1.25478e-08	321.68	1.02976e-06	387.176	1.40596e-06	309.694	4.29809e-07	0.9487	0.21385	NOT	363.012	6.26051e-05	0.8861	0.42973	NOT	437.642	1.23505e-05	0.8847	0.49201	NOT	1.0949	0.19725	NOT	1.3178	0.49331	NOT	1.1722	0.48743	NOT	1.4131	0.21186	NOT
AT1G05290.1			196.859	0.000220125	225.148	0.0564624	190.023	0.000173699	216.478	1.50581e-05	0.9094	0.47874	NOT	213.46	0.00133523	1.0548	0.36126	NOT	223.825	0.0178038	0.849	0.092792	NOT	1.1437	0.45031	NOT	0.9653	0.030865	DIFF	0.9861	0.42164	NOT	1.0339	0.34475	NOT
AT1G05291.1			165.087	0.197081	163.633	0.804559	186.297	0.00828411	277.58	0.0105272	0.5947	0.16769	NOT	174.457	0.586435	0.938	0.42022	NOT	190.657	0.0775222	0.9771	0.15125	NOT	0.9912	0.2891	NOT	1.1285	0.17743	NOT	0.6285	0.33219	NOT	0.6869	0.10706	NOT
AT1G05300.1			419.348	9.37971e-06	538.909	2.05654e-07	477.176	4.16429e-05	424.767	9.84179e-06	0.9872	0.49963	NOT	539.841	3.6149e-08	0.9983	0.3438	NOT	819.218	1.56779e-07	0.5825	0.058186	NOT	1.2851	0.45743	NOT	1.1379	0.29658	NOT	1.2709	0.33624	NOT	1.9286	0.15484	NOT
AT1G05310.1			1292.91	3.25301e-18	728.25	2.36082e-13	438.514	5.42741e-05	1016.81	4.58902e-14	1.2715	0.15985	NOT	417.456	6.65995e-08	1.7445	0.009808	DIFF	537.46	9.24649e-12	0.8159	0.047541	NOT	0.5633	0.0042688	DIFF	0.3392	2.2988e-06	DIFF	0.4106	6.0853e-05	DIFF	0.5286	0.0045535	DIFF
AT1G05320.1		TU0070	844.907	1.74609e-13	423.546	8.55683e-09	469.99	6.66632e-09	776.607	2.89595e-15	1.0879	0.47108	NOT	432.819	3.3957e-09	0.9786	0.43952	NOT	527.802	6.00422e-09	0.8905	0.29628	NOT	0.5013	7.8384e-05	DIFF	0.5563	0.0040032	DIFF	0.5573	0.0001515	DIFF	0.6796	0.0085697	DIFF
AT1G05330.1			93.6938	0.886107	121.502	0.259511	148.567	0.0562315	59.2362	0.994444	1.5817	0.35101	NOT	113.652	0.30513	1.0691	0.26645	NOT	116.607	0.843886	1.2741	0.28951	NOT	1.2968	0.063834	NOT	1.5857	0.16135	NOT	1.9186	0.29336	NOT	1.9685	0.10237	NOT
AT1G05340.1			506.652	5.77738e-05	1999.64	1.04428e-12	732.872	1.79729e-08	610.327	8.80111e-05	0.8301	0.093111	NOT	4755.97	1.10247e-15	0.4204	0.019831	NOT	2739.6	1.92504e-11	0.2675	0.066249	NOT	3.9468	0.00060863	DIFF	1.4465	0.055108	NOT	7.7925	2.7644e-05	DIFF	4.4887	0.028122	DIFF
AT1G05350.1			1370.19	7.78616e-08	1487.52	5.3889e-09	1520.42	1.83039e-08	1711.52	9.56863e-09	0.8006	0.39347	NOT	1983.62	4.52429e-15	0.7499	0.28568	NOT	1408.28	5.50938e-08	1.0796	0.35871	NOT	1.0856	0.41163	NOT	1.1096	0.34709	NOT	1.159	0.336	NOT	0.8228	0.16973	NOT
AT1G05360.1			1427.35	7.06188e-15	1790.86	1.94638e-13	1377.91	1.35197e-15	1394.35	1.10557e-12	1.0237	0.3882	NOT	1592.85	1.20821e-13	1.1243	0.14272	NOT	1653.33	6.4315e-16	0.8334	0.081045	NOT	1.2547	0.039728	DIFF	0.9654	0.43703	NOT	1.1424	0.29886	NOT	1.1857	0.098004	NOT
AT1G05370.1			329.902	9.4548e-12	261.961	2.01394e-07	249.664	6.671e-05	356.247	4.75755e-10	0.926	0.26508	NOT	252.484	1.21825e-05	1.0375	0.35655	NOT	232.117	0.0006791	1.0756	0.15952	NOT	0.7941	0.044017	DIFF	0.7568	0.067957	NOT	0.7087	0.020054	DIFF	0.6516	0.00165	DIFF
AT1G05380.1			1188	5.29855e-34	1253.37	1.9583e-33	1229.75	1.08847e-31	1174.86	4.79842e-32	1.0112	0.32227	NOT	1274.25	1.9673e-35	0.9836	0.42349	NOT	1442.51	6.65969e-33	0.8525	0.030092	NOT	1.055	0.22977	NOT	1.0351	0.37644	NOT	1.0846	0.48536	NOT	1.2278	0.11041	NOT
AT1G05385.1			3086.73	2.51137e-25	6726.62	1.84597e-37	6407.69	1.39242e-34	1327.96	2.11732e-17	2.3244	0.0062263	NOT	4365.01	8.89528e-33	1.541	0.078065	NOT	4982.13	7.07472e-37	1.2861	0.26476	NOT	2.1792	0.0021784	DIFF	2.0759	0.015228	DIFF	3.287	2.6245e-05	DIFF	3.7517	3.702e-05	DIFF
AT1G05390.1			59.9797	0.280639	30.7807	0.266356	82.0913	0.125593	186.516	0.358809	0.3216	0.15957	NOT	23.3613	0.0120574	1.3176	0.35158	NOT	239.24	0.125578	0.3431	0.46804	NOT	0.5132	0.23754	NOT	1.3687	0.23162	NOT	0.1253	0.043699	DIFF	1.2827	0.25945	NOT
AT1G05400.1			234.085	0.000139883	188.605	0.000759649	547.166	5.71384e-07	122.556	0.000538269	1.91	0.33663	NOT	264.907	0.000179968	0.712	0.48048	NOT	333.5	3.83747e-08	1.6407	0.40598	NOT	0.8057	0.44626	NOT	2.3375	0.13443	NOT	2.1615	0.28872	NOT	2.7212	0.10793	NOT
AT1G05410.1			1182	1.42162e-18	2040.25	3.28899e-24	1521.89	1.2208e-20	1747.31	1.34335e-26	0.6765	0.050755	NOT	2755.47	1.61134e-26	0.7404	0.19746	NOT	1942.18	1.21416e-28	0.7836	0.019653	NOT	1.7261	0.012209	DIFF	1.2876	0.27883	NOT	1.577	0.051858	DIFF	1.1115	0.13905	NOT
AT1G05420.1			342.828	2.90809e-06	340.717	7.00316e-05	390.833	2.81003e-06	407.492	1.85523e-07	0.8413	0.43866	NOT	260.6	3.18605e-05	1.3074	0.17718	NOT	327.405	3.47681e-05	1.1937	0.48945	NOT	0.9938	0.068961	NOT	1.14	0.30271	NOT	0.6395	0.33503	NOT	0.8035	0.33861	NOT
AT1G05430.1			2834.69	6.09043e-12	3224.42	7.34156e-14	2552.28	9.31483e-13	2832.7	1.70501e-15	1.0007	0.40526	NOT	3266.23	1.83758e-13	0.9872	0.39178	NOT	2973.73	4.04668e-13	0.8583	0.24478	NOT	1.1375	0.43066	NOT	0.9004	0.22134	NOT	1.153	0.39664	NOT	1.0498	0.36949	NOT
AT1G05440.1			442.53	6.93024e-09	187.606	0.00557224	325.134	1.69322e-07	466.447	4.36697e-09	0.9487	0.40457	NOT	185.439	0.0185181	1.0117	0.38175	NOT	187.076	0.00577622	1.738	0.017056	NOT	0.4239	1.2177e-05	DIFF	0.7347	0.0094114	DIFF	0.3976	1.8432e-05	DIFF	0.4011	1.7438e-05	DIFF
AT1G05450.1	AT1G05460.1		229.686	0.000215005	99.2867	0.000186961	265.323	0.000220764	178.093	0.000532853	1.2897	0.48816	NOT	234.683	0.00124223	0.4231	0.039585	NOT	256.869	0.00105311	1.0329	0.4586	NOT	0.4323	0.079184	NOT	1.1552	0.31027	NOT	1.3178	0.36383	NOT	1.4423	0.32674	NOT
AT1G05460.1	AT1G05450.1	TU0071	725.457	5.14304e-25	591.431	5.25248e-21	968.878	1.5719e-25	870.781	6.96767e-29	0.8331	0.022325	NOT	549.847	2.51436e-14	1.0756	0.060968	NOT	991.202	2.39137e-35	0.9775	0.18499	NOT	0.8153	0.12173	NOT	1.3355	0.097392	NOT	0.6314	1.7789e-06	DIFF	1.1383	0.35651	NOT
AT1G05470.1			561.902	1.56807e-14	354.064	1.10954e-09	390.07	6.50423e-07	534.329	2.27345e-17	1.0516	0.3413	NOT	266.052	7.90467e-06	1.3308	0.14956	NOT	278.291	2.49083e-06	1.4017	0.17122	NOT	0.6301	0.011946	DIFF	0.6942	0.0030564	DIFF	0.4979	2.8323e-05	DIFF	0.5208	5.9911e-06	DIFF
AT1G05490.1			173.002	0.00244431	203.172	0.00557224	203.224	0.000184597	230.792	0.00023454	0.7496	0.014631	NOT	202.258	3.53481e-06	1.0045	0.38056	NOT	243.595	1.5706e-06	0.8343	0.063729	NOT	1.1744	0.22802	NOT	1.1747	0.075691	NOT	0.8764	0.042346	DIFF	1.0555	0.25302	NOT
AT1G05500.1		TU0072	3124.23	7.59035e-30	3113.02	2.62878e-29	2920.59	1.7445e-26	3358.18	5.76433e-29	0.9303	0.34049	NOT	3241.87	1.76617e-30	0.9603	0.40476	NOT	3034.46	2.67819e-31	0.9625	0.10284	NOT	0.9964	0.40842	NOT	0.9348	0.18159	NOT	0.9654	0.37219	NOT	0.9036	0.46612	NOT
AT1G05510.1			548.673	4.06796e-09	311.177	3.69431e-05	210.223	4.61946e-05	236.227	4.33023e-05	2.3227	0.023149	NOT	204.083	9.81583e-07	1.5248	0.16571	NOT	292.745	3.37627e-05	0.7181	0.2015	NOT	0.5671	0.021966	DIFF	0.3831	0.0067172	DIFF	0.8639	0.13856	NOT	1.2393	0.32774	NOT
AT1G05520.1			2717.21	1.24433e-25	2084.07	1.19577e-24	2583.26	4.72583e-23	2594.41	7.8115e-26	1.0473	0.47564	NOT	2087.76	1.64429e-23	0.9982	0.30437	NOT	2650.13	4.39543e-26	0.9748	0.21443	NOT	0.767	0.03661	DIFF	0.9507	0.14903	NOT	0.8047	0.0078888	DIFF	1.0215	0.4045	NOT
AT1G05530.1			387.052	1.14893e-06	615.322	5.28848e-08	415.093	7.82981e-09	450.232	5.9213e-07	0.8597	0.17081	NOT	829.577	1.17216e-09	0.7417	0.12854	NOT	643.296	3.98962e-09	0.6453	0.25482	NOT	1.5898	0.10778	NOT	1.0724	0.40935	NOT	1.8426	0.07016	NOT	1.4288	0.48069	NOT
AT1G05540.1			1113.48	1.10222e-23	394.472	3.8502e-10	688.843	2.9163e-16	1086.07	2.76285e-29	1.0252	0.37702	NOT	491.848	7.13194e-14	0.802	0.46626	NOT	488.27	7.10861e-12	1.4108	0.18037	NOT	0.3543	0.001282	DIFF	0.6186	0.049213	DIFF	0.4529	0.00011864	DIFF	0.4496	0.0012115	DIFF
AT1G05550.1			331.844	0.00681303	217.989	0.000467523	256.963	3.84994e-05	205.022	0.021804	1.6186	0.062432	NOT	201.784	0.13373	1.0803	0.48937	NOT	271.017	0.000757434	0.9481	0.288	NOT	0.6569	0.090559	NOT	0.7743	0.28178	NOT	0.9842	0.42033	NOT	1.3219	0.097301	NOT
AT1G05560.1		TU0073	2364.14	8.04621e-40	3157.28	1.2893e-38	1716.38	8.42419e-32	1999.38	4.43328e-36	1.1824	0.24097	NOT	5991.35	7.67513e-47	0.527	0.0010941	DIFF	2553.75	1.0218e-43	0.6721	0.064146	NOT	1.3355	0.11322	NOT	0.726	0.024145	DIFF	2.9966	3.9386e-06	DIFF	1.2773	0.40813	NOT
AT1G05570.1			990.186	4.50653e-29	829.721	1.88374e-23	1219.55	1.77703e-28	901.663	7.93482e-30	1.0982	0.31839	NOT	672.482	1.28838e-23	1.2338	0.26316	NOT	1107.48	1.2867e-29	1.1012	0.17247	NOT	0.8379	0.032233	DIFF	1.2316	0.14768	NOT	0.7458	0.018286	DIFF	1.2283	0.29644	NOT
AT1G05575.1			765.696	6.38969e-11	1712.02	2.31709e-12	694.041	1.43302e-07	1447.41	2.5109e-11	0.529	0.074046	NOT	2420.15	2.80277e-15	0.7074	0.045498	NOT	1655.88	5.76485e-13	0.4191	0.024797	NOT	2.2359	0.061758	NOT	0.9064	0.32078	NOT	1.6721	0.040107	DIFF	1.144	0.33164	NOT
AT1G05577.1			186.219	0.0384646	172.041	0.0198131	146.343	0.063754	185.694	0.0324527	1.0028	0.43451	NOT	220.952	0.0402919	0.7786	0.11264	NOT	161.471	0.00381629	0.9063	0.11433	NOT	0.9239	0.27314	NOT	0.7859	0.015233	DIFF	1.1899	0.20946	NOT	0.8696	0.22261	NOT
AT1G05580.1			190.897	0.000329708	244.087	0.00192668	204.315	0.00158957	233.235	1.21824e-05	0.8185	0.2765	NOT	248.622	0.00139764	0.9818	0.41554	NOT	208.278	1.57348e-05	0.981	0.39954	NOT	1.2786	0.074815	NOT	1.0703	0.37621	NOT	1.066	0.26035	NOT	0.893	0.31185	NOT
AT1G05590.1			1449.58	6.94539e-32	989.988	3.89284e-32	828.887	1.71885e-22	1279.88	1.82385e-31	1.1326	0.14892	NOT	656.806	1.38033e-15	1.5073	0.0063145	DIFF	925.389	1.42347e-34	0.8957	0.26198	NOT	0.6829	0.0053676	DIFF	0.5718	0.00091005	DIFF	0.5132	4.3792e-05	DIFF	0.723	0.046644	DIFF
AT1G05600.1			1391.26	1.8156e-27	1877.33	1.84596e-34	2795.01	1.04476e-39	1587.39	3.48423e-35	0.8764	0.047894	NOT	1989.8	1.50889e-34	0.9435	0.43194	NOT	3193.69	4.72737e-46	0.8752	0.089758	NOT	1.3494	0.013669	DIFF	2.009	9.5918e-05	DIFF	1.2535	0.38465	NOT	2.0119	2.8993e-05	DIFF
AT1G05610.1			162.819	0.0908572	182.966	0.00910878	172.304	0.0283576	177.765	0.00247435	0.9159	0.41184	NOT	201.166	0.02087	0.9095	0.35978	NOT	180.842	0.0300643	0.9528	0.41998	NOT	1.1237	0.16657	NOT	1.0583	0.43567	NOT	1.1316	0.37073	NOT	1.0173	0.40035	NOT
AT1G05615.1			94.9582	0.576063	210.966	0.038471	243.027	0.00155603	261.692	0.136683	0.3629	0.094481	NOT	279.325	0.0384632	0.7553	0.2438	NOT	202.477	0.156788	1.2003	0.088945	NOT	2.2217	0.13204	NOT	2.5593	0.0047401	DIFF	1.0674	0.33967	NOT	0.7737	0.41894	NOT
AT1G05620.1			1616.64	1.17624e-11	674.329	2.9216e-08	812.191	7.89603e-12	1585.74	8.93527e-12	1.0195	0.49173	NOT	1102.19	2.88865e-09	0.6118	0.11333	NOT	1117.86	1.3422e-08	0.7266	0.076083	NOT	0.4171	0.00073922	DIFF	0.5024	0.002425	DIFF	0.6951	0.029652	DIFF	0.7049	0.063796	NOT
AT1G05630.1			787.099	3.47633e-23	421.471	3.24505e-16	500.228	1.12652e-17	505.435	4.1077e-17	1.5573	0.0028546	NOT	345.955	1.57432e-11	1.2183	0.070137	NOT	369.953	3.80079e-14	1.3521	0.051802	NOT	0.5355	1.4047e-05	DIFF	0.6355	0.00018323	DIFF	0.6845	0.0016824	DIFF	0.7319	0.0061015	DIFF
AT1G05640.1			441.294	2.06317e-19	274.255	2.28444e-07	462.627	4.90001e-12	390.501	2.65382e-09	1.1301	0.33129	NOT	246.467	1.39315e-07	1.1127	0.35193	NOT	381.488	6.5214e-08	1.2127	0.19615	NOT	0.6215	0.0014728	DIFF	1.0483	0.30739	NOT	0.6312	0.0066086	DIFF	0.9769	0.46466	NOT
AT1G05650.1			326.305	9.58473e-06	449.969	0.000260204	397.452	4.64232e-06	315.261	0.000319131	1.035	0.26496	NOT	400.537	0.000341315	1.1234	0.39078	NOT	308.325	1.28161e-05	1.2891	0.1119	NOT	1.379	0.38822	NOT	1.218	0.20738	NOT	1.2705	0.26391	NOT	0.978	0.41545	NOT
AT1G05660.1			264.341	0.000430921	183.222	0.076447	266.965	5.67792e-05	304.977	0.000290155	0.8668	0.34838	NOT	276.015	1.09649e-06	0.6638	0.21201	NOT	182.909	0.00405372	1.4596	0.2147	NOT	0.6931	0.019847	DIFF	1.0099	0.47493	NOT	0.905	0.30043	NOT	0.5997	0.36188	NOT
AT1G05670.1			310.255	1.79077e-09	348.594	1.68878e-11	319.44	1.00575e-07	390.324	3.80378e-14	0.7949	0.090156	NOT	317.695	2.76946e-09	1.0973	0.19272	NOT	269.512	1.97611e-09	1.1853	0.29763	NOT	1.1236	0.39902	NOT	1.0296	0.13574	NOT	0.8139	0.0089455	DIFF	0.6905	0.001613	DIFF
AT1G05680.1			782.279	7.19211e-27	842.022	1.46481e-14	301.743	7.5947e-06	1395.49	2.58072e-27	0.5606	0.083209	NOT	1753.23	2.37131e-22	0.4803	0.00079473	DIFF	455.026	2.84053e-10	0.6631	0.086507	NOT	1.0764	0.082702	NOT	0.3857	1.8907e-05	DIFF	1.2564	0.25398	NOT	0.3261	5.9146e-05	DIFF
AT1G05690.1			1261.14	8.39468e-17	1008.19	2.04938e-15	770.89	1.73712e-11	1193.21	1.43043e-21	1.0569	0.47451	NOT	820.684	1.81237e-14	1.2285	0.21286	NOT	792.223	1.38046e-19	0.9731	0.19504	NOT	0.7994	0.14279	NOT	0.6113	0.026956	DIFF	0.6878	0.022014	DIFF	0.6639	0.075697	NOT
AT1G05700.1			516.18	3.30147e-14	328.532	1.13868e-08	287.783	1.38788e-07	487.024	6.60197e-11	1.0599	0.47646	NOT	415.69	3.39981e-10	0.7903	0.17525	NOT	290.84	8.5189e-05	0.9895	0.13375	NOT	0.6365	0.0032351	DIFF	0.5575	0.00077965	DIFF	0.8535	0.035591	DIFF	0.5972	0.0092392	DIFF
AT1G05710.1			825.54	1.94481e-15	795.34	3.3584e-11	586.337	1.10121e-13	1071.69	7.64318e-18	0.7703	0.2716	NOT	635.95	5.37637e-12	1.2506	0.46956	NOT	828.777	3.22665e-17	0.7075	0.11811	NOT	0.9634	0.13872	NOT	0.7102	0.14241	NOT	0.5934	0.041102	DIFF	0.7733	0.27201	NOT
AT1G05720.1	AT1G05730.1		9652.78	4.43707e-17	5575.29	2.3916e-13	7394.05	4.93847e-16	12593.2	4.12939e-18	0.7665	0.1542	NOT	10168.6	5.25398e-17	0.5483	0.11302	NOT	12165.6	9.24661e-16	0.6078	0.092085	NOT	0.5776	0.1332	NOT	0.766	0.28967	NOT	0.8075	0.1877	NOT	0.966	0.4012	NOT
AT1G05730.1	AT1G05720.1		219.222	0.00557082	369.012	0.000156452	328.918	2.46761e-06	291.944	0.000601961	0.7509	0.091062	NOT	438.08	3.90783e-12	0.8423	0.23975	NOT	657.808	2.17724e-13	0.5	0.011808	NOT	1.6833	0.14071	NOT	1.5004	0.091618	NOT	1.5006	0.33033	NOT	2.2532	0.01559	DIFF
AT1G05740.1			126.558	0.118525	156.853	0.0184002	169.176	0.149162	141.011	0.0903351	0.8975	0.28017	NOT	321.419	0.00124223	0.488	0.37466	NOT	210.202	0.031369	0.8048	0.24955	NOT	1.2394	0.18174	NOT	1.3367	0.13686	NOT	2.2794	0.2399	NOT	1.4907	0.42084	NOT
AT1G05750.1	AT1G05760.1		336.229	1.91484e-14	410.904	9.4473e-15	419.581	3.19069e-12	386.725	5.89508e-21	0.8694	0.30604	NOT	404.452	1.21065e-19	1.016	0.23833	NOT	555.835	8.59276e-27	0.7549	0.0072851	DIFF	1.2221	0.065184	NOT	1.2479	0.2411	NOT	1.0458	0.42805	NOT	1.4373	0.0027448	DIFF
AT1G05760.1	AT1G05750.1		1258.99	7.48142e-18	978.279	6.68626e-16	517.33	2.7938e-09	1726.97	2.09236e-22	0.729	0.051583	NOT	1251.12	1.93764e-19	0.7819	0.21706	NOT	1014.5	1.13006e-15	0.5099	0.0089783	NOT	0.777	0.19941	NOT	0.4109	0.00098994	DIFF	0.7245	0.048413	DIFF	0.5874	0.0053528	DIFF
AT1G05770.1			346.93	7.69438e-05	287.182	0.000674863	233.426	0.0195071	328.483	3.47996e-07	1.0562	0.45145	NOT	272.455	0.0189326	1.0541	0.38947	NOT	255.947	0.000649835	0.912	0.23232	NOT	0.8278	0.15906	NOT	0.6728	0.038892	DIFF	0.8294	0.13173	NOT	0.7792	0.19464	NOT
AT1G05780.1			1155.72	1.25147e-09	505.086	3.82154e-11	811.012	6.12826e-08	1232.37	8.28418e-12	0.9378	0.24493	NOT	1560	4.10708e-20	0.3238	6.9525e-05	DIFF	1833.68	2.37158e-15	0.4423	2.2512e-05	DIFF	0.437	0.0010801	DIFF	0.7017	0.017602	DIFF	1.2659	0.35988	NOT	1.4879	0.060056	DIFF
AT1G05785.1			1183.11	9.20327e-11	948.083	2.85456e-11	893.675	7.24349e-11	1272.74	1.24335e-08	0.9296	0.29513	NOT	1159.08	1.53992e-09	0.818	0.35206	NOT	978.056	2.81466e-07	0.9137	0.18328	NOT	0.8013	0.2685	NOT	0.7554	0.16197	NOT	0.9107	0.21954	NOT	0.7685	0.13012	NOT
AT1G05790.1			1047.27	2.96965e-14	995.892	5.65228e-16	924.066	7.72818e-15	860.423	8.30627e-13	1.2172	0.20737	NOT	1055.19	5.27062e-24	0.9438	0.27208	NOT	952.105	9.80496e-19	0.9706	0.42195	NOT	0.9509	0.39812	NOT	0.8824	0.2265	NOT	1.2264	0.13241	NOT	1.1066	0.36161	NOT
AT1G05800.1			273.744	6.40872e-08	151.834	0.00551114	199.079	0.0038376	150.292	0.00586704	1.8214	0.013425	NOT	214.584	0.000623122	0.7076	0.46087	NOT	147.397	0.0102415	1.3506	0.31811	NOT	0.5547	0.091424	NOT	0.7272	0.10483	NOT	1.4278	0.15055	NOT	0.9807	0.30987	NOT
AT1G05805.1		TU0075	2223.24	4.09709e-32	1606.62	2.03759e-24	1491.73	2.4676e-24	2167.11	1.70073e-36	1.0259	0.44192	NOT	1210.23	8.425e-38	1.3275	0.14046	NOT	1027.88	6.37894e-21	1.4513	0.14542	NOT	0.7226	0.024457	DIFF	0.671	0.0063049	DIFF	0.5585	0.00081181	DIFF	0.4743	0.00010057	DIFF
AT1G05810.1			1191.54	2.34544e-07	1245.41	2.29702e-13	1299.89	1.51184e-11	1504.9	1.16787e-12	0.7918	0.18825	NOT	2135.55	1.48182e-16	0.5832	0.021548	NOT	2083.31	9.55222e-17	0.624	0.058637	NOT	1.0452	0.43931	NOT	1.0909	0.43224	NOT	1.4191	0.087046	NOT	1.3844	0.12326	NOT
AT1G05820.1			411.725	1.4e-07	804.975	6.92994e-13	773.625	4.08169e-09	514.067	2.48897e-07	0.8009	0.29635	NOT	863.51	2.69114e-11	0.9322	0.35695	NOT	843.303	6.69861e-10	0.9174	0.25831	NOT	1.9551	0.0080876	DIFF	1.879	0.020171	DIFF	1.6798	0.010414	DIFF	1.6405	0.013982	DIFF
AT1G05830.1			769.481	5.06226e-14	523.272	5.17322e-11	682.337	2.8538e-17	706.885	6.25626e-15	1.0886	0.34416	NOT	459.385	1.2146e-09	1.1391	0.29692	NOT	496.853	1.06639e-13	1.3733	0.11778	NOT	0.68	0.0020375	DIFF	0.8867	0.19253	NOT	0.6499	3.7359e-05	DIFF	0.7029	0.0056682	DIFF
AT1G05835.1	AT1G05840.1		950.849	3.84136e-15	314.334	0.000321566	285.34	0.00864234	994.637	6.25626e-15	0.956	0.41392	NOT	188.48	0.0234668	1.6677	0.31848	NOT	316.291	8.45673e-05	0.9021	0.35891	NOT	0.3306	0.00049308	DIFF	0.3001	0.00064663	DIFF	0.1895	4.0319e-05	DIFF	0.318	0.00010649	DIFF
AT1G05840.1	AT1G05835.1		2719.9	8.70368e-26	3708.58	2.11487e-29	3332.22	2.68198e-26	2636.87	1.83014e-23	1.0315	0.42183	NOT	3138.52	5.24035e-29	1.1816	0.25563	NOT	3725.8	3.68335e-26	0.8944	0.1216	NOT	1.3635	0.13447	NOT	1.2251	0.44375	NOT	1.1902	0.2141	NOT	1.413	0.061638	NOT
AT1G05850.1		TU0076	50855	5.21555e-62	45566.1	1.2152e-62	45934.9	9.52697e-64	59703.9	2.02724e-68	0.8518	0.17157	NOT	47443.4	3.88965e-66	0.9604	0.37623	NOT	49648.1	4.7961e-63	0.9252	0.28975	NOT	0.896	0.26902	NOT	0.9033	0.25273	NOT	0.7946	0.10232	NOT	0.8316	0.13789	NOT
AT1G05860.1			1668.19	2.49024e-16	1950.34	1.94059e-21	1339.66	1.54213e-16	1202.16	4.2271e-25	1.3877	0.30683	NOT	1513.51	3.14314e-19	1.2886	0.27343	NOT	1719.88	2.9209e-24	0.7789	0.053534	NOT	1.1691	0.24146	NOT	0.8031	0.2812	NOT	1.259	0.25504	NOT	1.4307	0.085517	NOT
AT1G05870.1			4659.58	9.7424e-26	3514.36	9.80385e-22	3364.96	1.00058e-18	4691.91	3.32127e-25	0.9931	0.38824	NOT	2418.29	5.77525e-19	1.4532	0.077696	NOT	3457.16	8.27193e-24	0.9733	0.2631	NOT	0.7542	0.1097	NOT	0.7222	0.10964	NOT	0.5154	0.0025579	DIFF	0.7368	0.15103	NOT
AT1G05880.1			195.498	0.000101864	138.772	0.00222271	144.101	0.156754	137.62	0.00509952	1.4206	0.065002	NOT	133.667	0.282493	1.0382	0.35955	NOT	154.491	0.00321843	0.9327	0.44204	NOT	0.7098	0.13559	NOT	0.7371	0.28408	NOT	0.9713	0.47882	NOT	1.1226	0.13105	NOT
AT1G05890.1			3018.3	1.27585e-22	4479.27	3.22014e-25	4876.66	1.7061e-27	3211.53	3.17702e-21	0.9398	0.33465	NOT	3905.88	9.73139e-25	1.1468	0.3338	NOT	6381.34	1.35029e-26	0.7642	0.018296	NOT	1.484	0.03277	DIFF	1.6157	0.032206	DIFF	1.2162	0.17786	NOT	1.987	0.00043776	DIFF
AT1G05894.1			171.874	0.00309254	158.272	5.08003e-07	163.581	0.000161473	108.241	0.057922	1.5879	0.017169	NOT	170.637	0.000484703	0.9275	0.38251	NOT	101.847	0.00108699	1.6061	0.085238	NOT	0.9209	0.16082	NOT	0.9517	0.14396	NOT	1.5765	0.13107	NOT	0.9409	0.21369	NOT
AT1G05900.1			876.072	1.28072e-11	817.814	6.35878e-10	479.262	1.5742e-06	613.143	1.65828e-10	1.4288	0.10997	NOT	824.267	3.24711e-16	0.9922	0.37264	NOT	650.97	2.70423e-09	0.7362	0.029038	NOT	0.9335	0.35999	NOT	0.5471	0.0030805	DIFF	1.3443	0.12538	NOT	1.0617	0.35812	NOT
AT1G05910.1		TU0077	932.435	3.82034e-30	1082.17	9.35823e-29	1262.5	4.39227e-24	954.906	1.08486e-19	0.9765	0.4723	NOT	738.982	1.45725e-17	1.4644	0.0021101	DIFF	1028.19	1.12294e-38	1.2279	0.48698	NOT	1.1606	0.28595	NOT	1.354	0.14996	NOT	0.7739	0.0098054	DIFF	1.0767	0.10272	NOT
AT1G05920.1		TU0077	260.486	7.17163e-05	310.11	1.398e-05	319.529	1.28265e-07	254.047	0.000173249	1.0253	0.35884	NOT	339.966	7.60286e-08	0.9122	0.41371	NOT	313.026	1.45956e-05	1.0208	0.46015	NOT	1.1905	0.27117	NOT	1.2267	0.40028	NOT	1.3382	0.29322	NOT	1.2322	0.4916	NOT
AT1G05925.1			273.869	0.4509	120.107	0.530823	245.195	0.788922	204.403	0.556155	1.3398	0.40833	NOT	76.3457	0.368548	1.5732	0.19375	NOT	296.034	0.397847	0.8283	0.47381	NOT	0.4386	0.14724	NOT	0.8953	0.4473	NOT	0.3735	0.067542	NOT	1.4483	0.46075	NOT
AT1G05930.1			283.506	9.46521e-07	352.35	3.91191e-05	227.207	2.8443e-05	298.732	0.000111534	0.949	0.43424	NOT	201.624	0.00411022	1.7476	0.022965	NOT	305.35	0.00227342	0.7441	0.23667	NOT	1.2428	0.298	NOT	0.8014	0.26652	NOT	0.6749	0.049894	DIFF	1.0222	0.46769	NOT
AT1G05940.1			5460.62	7.52073e-33	5745.32	3.31882e-38	6200.96	7.49974e-43	3731.27	4.20009e-32	1.4635	0.011883	NOT	3717.56	1.84859e-32	1.5455	0.0066764	DIFF	5246.72	7.84488e-34	1.1819	0.14269	NOT	1.0521	0.39798	NOT	1.1356	0.2681	NOT	0.9963	0.48441	NOT	1.4061	0.049728	DIFF
AT1G05950.1			586.337	2.21537e-10	350.151	2.46026e-05	495.252	9.06171e-06	675.28	6.00545e-13	0.8683	0.031323	NOT	436.028	7.08931e-06	0.803	0.37669	NOT	698.58	8.05939e-14	0.7089	0.032527	NOT	0.5972	0.099573	NOT	0.8447	0.1805	NOT	0.6457	0.00026911	DIFF	1.0345	0.24113	NOT
AT1G05960.1		TU0078	4191.07	6.20444e-34	3170.89	1.94585e-34	2865.44	4.26854e-28	4033.81	7.48259e-33	1.039	0.49754	NOT	2846.6	7.29173e-30	1.1139	0.39603	NOT	2973.66	1.38147e-32	0.9636	0.20417	NOT	0.7566	0.015724	DIFF	0.6837	0.0029554	DIFF	0.7057	0.0070343	DIFF	0.7372	0.017852	DIFF
AT1G05970.1			2916.23	4.29407e-30	4523.69	9.50507e-30	3488.98	2.56731e-29	3450.24	1.03469e-31	0.8452	0.21337	NOT	3902.06	2.2518e-30	1.1593	0.38809	NOT	3335.06	2.97558e-34	1.0462	0.46316	NOT	1.5512	0.046786	DIFF	1.1964	0.30075	NOT	1.131	0.20115	NOT	0.9666	0.47028	NOT
AT1G05980.1			48.0503	10	39.4367	10	192.293	10	105.369	10	0.456	0.32895	NOT	116.426	10	0.3387	0.12316	NOT	247.533	10	0.7768	0.41363	NOT	0.8207	0.40832	NOT	4.0019	0.18791	NOT	1.1049	0.5	NOT	2.3492	0.13762	NOT
AT1G05990.1			103.098	0.110616	336.665	0.00051652	135.322	0.28978	285.306	0.0365516	0.3614	0.18501	NOT	245.502	0.188048	1.3713	0.35493	NOT	147.709	0.112335	0.9161	0.39764	NOT	3.2655	0.30578	NOT	1.3126	0.38233	NOT	0.8605	0.4924	NOT	0.5177	0.16333	NOT
AT1G06000.1		TU0079	3822.58	3.0049e-54	4047.1	2.11992e-57	3255.21	2.19967e-53	3996.55	1.60867e-55	0.9565	0.35759	NOT	4449.26	1.60717e-51	0.9096	0.46042	NOT	2242.7	9.16133e-42	1.4515	0.096574	NOT	1.0587	0.19656	NOT	0.8516	0.18868	NOT	1.1133	0.34392	NOT	0.5612	0.0048862	DIFF
AT1G06010.1		TU0080	517.926	3.73e-07	499.212	1.19815e-07	633.31	8.62782e-13	630.54	2.58119e-06	0.8214	0.49681	NOT	881.81	4.90454e-09	0.5661	0.16586	NOT	957.89	1.10117e-09	0.6612	0.43659	NOT	0.9639	0.28728	NOT	1.2228	0.39317	NOT	1.3985	0.34901	NOT	1.5192	0.4702	NOT
AT1G06020.1			203.763	0.00991734	253.212	0.118027	255.938	0.00960851	168.927	0.248331	1.2062	0.27427	NOT	230.54	0.00375462	1.0983	0.16981	NOT	250.738	0.0194281	1.0207	0.22198	NOT	1.2427	0.12722	NOT	1.2561	0.44582	NOT	1.3647	0.22599	NOT	1.4843	0.067773	NOT
AT1G06030.1		TU0081	334.476	0.0031415	300.497	0.031375	298.295	0.00557985	293.727	0.0014386	1.1387	0.22212	NOT	446.77	5.7314e-06	0.6726	0.29424	NOT	294.258	0.0382176	1.0137	0.35795	NOT	0.8984	0.26751	NOT	0.8918	0.22881	NOT	1.521	0.26167	NOT	1.0018	0.36887	NOT
AT1G06040.1		TU0082	12091.3	1.82077e-50	22784.5	5.07424e-51	14786.6	5.43695e-52	14268.3	1.04359e-49	0.8474	0.09518	NOT	17985	1.01877e-51	1.2669	0.043483	NOT	12991.9	5.26412e-46	1.1381	0.31626	NOT	1.8844	6.8126e-05	DIFF	1.2229	0.12401	NOT	1.2605	0.1154	NOT	0.9105	0.29283	NOT
AT1G06050.1			666.736	3.15475e-22	957.619	3.82594e-35	709.774	2.26166e-26	818.044	1.23531e-24	0.815	0.048705	NOT	1216.59	4.23615e-29	0.7871	0.10831	NOT	907.277	1.53411e-31	0.7823	0.068551	NOT	1.4363	0.15565	NOT	1.0646	0.36958	NOT	1.4872	0.2063	NOT	1.1091	0.41715	NOT
AT1G06060.1	AT1G06070.1		2459.79	1.52763e-17	1798.91	8.24601e-21	1654.09	1.27825e-14	2744.96	9.08783e-17	0.8961	0.40414	NOT	2288	2.18958e-17	0.7862	0.43328	NOT	2103.08	1.62333e-23	0.7865	0.0409	NOT	0.7313	0.13674	NOT	0.6725	0.026896	DIFF	0.8335	0.081815	NOT	0.7662	0.28569	NOT
AT1G06070.1	AT1G06060.1		2990.02	4.69804e-41	4166.06	6.1816e-46	3646.59	1.50573e-43	2862.23	1.58582e-41	1.0446	0.30835	NOT	3663.94	7.53198e-47	1.137	0.25435	NOT	3202.06	6.67752e-39	1.1388	0.40863	NOT	1.3933	0.015134	DIFF	1.2196	0.18442	NOT	1.2801	0.11554	NOT	1.1187	0.42621	NOT
AT1G06080.1			6960.48	6.27498e-21	3943.68	7.78628e-18	1320.57	3.92694e-10	7438.09	1.31254e-22	0.9358	0.29409	NOT	5779.73	7.55268e-20	0.6823	0.045087	NOT	1729.09	7.27833e-12	0.7637	0.12577	NOT	0.5666	0.035538	DIFF	0.1897	1.1123e-06	DIFF	0.777	0.23406	NOT	0.2325	4.3633e-06	DIFF
AT1G06090.1			1102.83	1.0404e-11	365.826	0.000105098	334.426	0.00528389	1280.09	1.04579e-09	0.8615	0.21941	NOT	437.408	1.51772e-05	0.8363	0.43755	NOT	379.72	1.7462e-05	0.8807	0.10222	NOT	0.3317	0.0072047	DIFF	0.3032	0.00015959	DIFF	0.3417	0.00034129	DIFF	0.2966	0.00034953	DIFF
AT1G06100.1			292.076	2.54311e-05	241.247	0.00908015	316.008	0.000136513	232.299	0.0231002	1.2573	0.3496	NOT	251.176	7.60286e-08	0.9605	0.4134	NOT	272.581	0.000408023	1.1593	0.25265	NOT	0.826	0.263	NOT	1.0819	0.39322	NOT	1.0813	0.47565	NOT	1.1734	0.457	NOT
AT1G06110.1			7485.24	1.73359e-55	5623.22	1.70558e-55	6082.35	3.53291e-56	7290.7	2.04553e-59	1.0267	0.45501	NOT	4137.53	6.91198e-47	1.3591	0.08908	NOT	5324.44	1.22476e-52	1.1423	0.49782	NOT	0.7512	0.068783	NOT	0.8126	0.086901	NOT	0.5675	0.0031171	DIFF	0.7303	0.058699	DIFF
AT1G06120.1			266.778	0.0228018	230.902	0.0194773	208.739	2.88928e-05	308.853	0.0136727	0.8638	0.084573	NOT	223.642	0.188048	1.0325	0.4992	NOT	210.529	0.00245966	0.9915	0.30722	NOT	0.8655	0.28979	NOT	0.7824	0.35842	NOT	0.7241	0.025225	DIFF	0.6816	0.016958	DIFF
AT1G06130.1			4574.51	7.11602e-22	5593.13	6.75177e-29	4878.49	1.87309e-26	4720.48	5.127e-23	0.9691	0.27709	NOT	4790.57	7.79777e-24	1.1675	0.28063	NOT	6153.6	3.32878e-30	0.7928	0.054545	NOT	1.2227	0.1194	NOT	1.0665	0.46898	NOT	1.0148	0.47415	NOT	1.3036	0.12453	NOT
AT1G06135.1			100.049	0.945815	144.583	0.898897	112.258	0.949809	190.698	0.187096	0.5246	0.0093036	NOT	180.29	0.117864	0.8019	0.13785	NOT	147.382	0.424269	0.7617	0.25425	NOT	1.4451	0.065394	NOT	1.122	0.070206	NOT	0.9454	0.47474	NOT	0.7729	0.30693	NOT
AT1G06137.1			204.985	0.100019	24.8737	0.73588	122.615	0.772745	79.4947	0.998952	2.5786	0.047245	NOT	113.228	0.999838	0.2197	0.15147	NOT	212.622	0.523533	0.5767	0.28318	NOT	0.1213	0.0099281	DIFF	0.5982	0.14227	NOT	1.4243	0.36192	NOT	2.6747	0.14458	NOT
AT1G06140.1			266.707	1.71339e-09	187.528	0.118136	305.694	2.29997e-06	212.879	0.00145926	1.2529	0.18969	NOT	233.827	1.88071e-05	0.802	0.065888	NOT	301.401	8.54709e-10	1.0142	0.28091	NOT	0.7031	0.0068961	DIFF	1.1462	0.43667	NOT	1.0984	0.4662	NOT	1.4158	0.099389	NOT
AT1G06145.1			681.276	4.96098e-20	711.378	1.08504e-19	732.483	2.00618e-16	725.125	1.03964e-22	0.9395	0.45963	NOT	1180.96	1.17922e-23	0.6024	0.0037466	DIFF	933.426	4.65272e-24	0.7847	0.088097	NOT	1.0442	0.47391	NOT	1.0752	0.19598	NOT	1.6286	0.0031222	DIFF	1.2873	0.21159	NOT
AT1G06148.1			183.032	0.00180249	208.034	0.00230128	259.068	0.000466188	217.751	0.0244371	0.8406	0.4517	NOT	288.613	7.14973e-06	0.7208	0.22224	NOT	194.874	0.0242301	1.3294	0.1372	NOT	1.1366	0.23729	NOT	1.4154	0.36318	NOT	1.3254	0.097386	NOT	0.8949	0.23165	NOT
AT1G06149.1			1093	5.34681e-38	852.576	1.08597e-24	784.585	3.33681e-23	958.195	1.12581e-25	1.1407	0.18182	NOT	658.442	1.08017e-19	1.2948	0.012809	DIFF	789.532	2.17582e-27	0.9937	0.41354	NOT	0.78	0.020209	DIFF	0.7178	0.0018401	DIFF	0.6872	0.00024658	DIFF	0.824	0.026515	DIFF
AT1G06150.1			1093	5.34681e-38	852.576	1.08597e-24	784.585	3.33681e-23	958.195	1.12581e-25	1.1407	0.18182	NOT	658.442	1.08017e-19	1.2948	0.012809	DIFF	789.532	2.17582e-27	0.9937	0.41354	NOT	0.78	0.020209	DIFF	0.7178	0.0018401	DIFF	0.6872	0.00024658	DIFF	0.824	0.026515	DIFF
AT1G06160.1			765.551	3.85749e-14	2147.74	2.18091e-21	1280.57	2.66571e-22	1281.07	1.48744e-18	0.5976	0.020272	NOT	1280.85	1.41244e-15	1.6768	0.11478	NOT	1664.91	1.07009e-16	0.7692	0.42833	NOT	2.8055	0.001403	DIFF	1.6727	0.0058668	DIFF	0.9998	0.42446	NOT	1.2996	0.26591	NOT
AT1G06170.1			182.239	0.259485	209.443	0.0124993	185.73	0.165286	195.258	0.0775082	0.9333	0.46773	NOT	210.936	0.00077799	0.9929	0.33698	NOT	213.299	0.00830296	0.8707	0.38175	NOT	1.1493	0.40691	NOT	1.0192	0.40361	NOT	1.0803	0.46152	NOT	1.0924	0.36215	NOT
AT1G06180.1			1422.4	3.93189e-11	1700.74	1.00976e-12	1771.41	2.15344e-24	1321.53	5.63595e-17	1.0763	0.33056	NOT	1318.84	9.19668e-16	1.2896	0.090116	NOT	1427.66	4.13572e-18	1.2408	0.40492	NOT	1.1957	0.18634	NOT	1.2454	0.26976	NOT	0.998	0.16694	NOT	1.0803	0.48193	NOT
AT1G06190.1		TU0083	4329.07	1.33924e-37	7164.26	2.95684e-48	8243.01	4.54956e-52	4602.75	1.12185e-34	0.9405	0.47248	NOT	6756.45	2.34687e-45	1.0604	0.20053	NOT	9058.2	2.5344e-54	0.91	0.15627	NOT	1.6549	0.0016959	DIFF	1.9041	0.0028149	DIFF	1.4679	0.018695	DIFF	1.968	5.9253e-05	DIFF
AT1G06200.1			5970.08	5.03099e-28	6273.82	6.42518e-29	6146.45	3.51941e-24	6795.34	1.30054e-31	0.8786	0.2447	NOT	7830.36	3.1439e-32	0.8012	0.21561	NOT	6701.63	1.85506e-31	0.9172	0.18053	NOT	1.0509	0.35116	NOT	1.0295	0.39063	NOT	1.1523	0.29627	NOT	0.9862	0.49372	NOT
AT1G06210.1			1675.99	1.16001e-23	2387.27	1.77105e-26	1898.86	2.35146e-22	2105.66	3.93629e-23	0.7959	0.28625	NOT	2831.02	5.05026e-30	0.8433	0.09277	NOT	2789.33	8.18378e-27	0.6808	0.037348	NOT	1.4244	0.10896	NOT	1.133	0.49777	NOT	1.3445	0.018944	DIFF	1.3247	0.068067	NOT
AT1G06220.1			2582.1	6.99851e-24	3760.08	7.39594e-32	3735.13	1.01736e-29	3039.63	2.2184e-28	0.8495	0.147	NOT	3251.44	4.01589e-31	1.1564	0.20743	NOT	4241.39	3.68319e-32	0.8806	0.15412	NOT	1.4562	0.0048956	DIFF	1.4465	0.015171	DIFF	1.0697	0.24457	NOT	1.3954	0.010816	DIFF
AT1G06225.1			255.516	0.648234	225.978	0.351806	97.4017	0.954251	197.061	0.15677	1.2966	0.11305	NOT	376.104	0.559828	0.6008	0.10125	NOT	69.7337	0.999363	1.3968	0.092626	NOT	0.8844	0.15954	NOT	0.3812	0.046576	DIFF	1.9086	0.070094	NOT	0.3539	0.067125	NOT
AT1G06230.1			1202.53	8.04296e-31	1604.53	1.95089e-31	1465.04	1.78523e-38	1240.94	6.92782e-31	0.969	0.31357	NOT	1558.31	4.62886e-34	1.0297	0.40028	NOT	1772.79	5.88901e-34	0.8264	0.059623	NOT	1.3343	0.050561	NOT	1.2183	0.14161	NOT	1.2557	0.08004	NOT	1.4286	0.010678	DIFF
AT1G06240.1			2230.17	4.26699e-29	2149.3	1.52111e-25	2273.32	1.04875e-29	1492.8	2.38963e-23	1.494	0.081143	NOT	1312.65	9.07874e-20	1.6374	0.010331	DIFF	1399.6	2.16678e-25	1.6243	0.077105	NOT	0.9637	0.29978	NOT	1.0193	0.4427	NOT	0.8793	0.049616	DIFF	0.9376	0.34616	NOT
AT1G06250.1		TU0084	184.47	0.00557103	159.085	0.0977001	134.777	0.106025	146.066	0.000449028	1.2629	0.18119	NOT	165.908	0.0535444	0.9589	0.30351	NOT	140.217	0.0776955	0.9612	0.30806	NOT	0.8624	0.35528	NOT	0.7306	0.13556	NOT	1.1358	0.48714	NOT	0.96	0.39141	NOT
AT1G06260.1	AT1G06265.1		191.295	1.46101e-05	203.072	0.0027111	164.329	0.0618667	133.868	0.743167	1.429	0.36945	NOT	189.04	0.0124026	1.0742	0.19384	NOT	189.709	0.0182039	0.8662	0.49266	NOT	1.0616	0.087251	NOT	0.859	0.39577	NOT	1.4121	0.22454	NOT	1.4171	0.23796	NOT
AT1G06265.1	AT1G06260.1	TU0084	240.17	0.000895171	244.539	0.000662341	244.627	9.35399e-06	268.377	2.6634e-05	0.8949	0.30573	NOT	248.032	0.000248064	0.9859	0.41706	NOT	240.031	0.00254547	1.0191	0.31377	NOT	1.0182	0.26187	NOT	1.0186	0.26698	NOT	0.9242	0.43446	NOT	0.8944	0.24864	NOT
AT1G06270.1			634.055	7.94728e-12	565.767	5.51625e-11	689.297	1.49115e-18	699.096	6.66728e-13	0.907	0.18764	NOT	404.109	2.54584e-13	1.4	0.25403	NOT	553.072	3.20883e-16	1.2463	0.3639	NOT	0.8923	0.099601	NOT	1.0871	0.42298	NOT	0.578	0.0015184	DIFF	0.7911	0.15453	NOT
AT1G06280.1			170.818	0.773076	147.558	0.82437	119.887	0.896317	171.328	0.55129	0.997	0.34968	NOT	138.215	0.860363	1.0676	0.098562	NOT	168.456	0.502181	0.7117	0.20041	NOT	0.8638	0.49641	NOT	0.7018	0.11807	NOT	0.8067	0.1681	NOT	0.9832	0.47189	NOT
AT1G06290.1			1471.34	2.67398e-13	1668.79	4.32715e-17	1275.4	1.05721e-12	1083.56	1.49829e-13	1.3579	0.038954	NOT	1584.29	2.9583e-10	1.0533	0.17396	NOT	1101.8	4.42606e-12	1.1576	0.35245	NOT	1.1342	0.48684	NOT	0.8668	0.073529	NOT	1.4621	0.20788	NOT	1.0168	0.48585	NOT
AT1G06310.1			215.328	0.0121977	270.727	0.00875802	219.118	0.00599755	224.587	0.000736599	0.9588	0.25229	NOT	241.907	0.00107641	1.1191	0.4873	NOT	231.098	0.00756723	0.9482	0.42062	NOT	1.2573	0.33779	NOT	1.0176	0.29185	NOT	1.0771	0.41537	NOT	1.029	0.37953	NOT
AT1G06320.1			91.2418	0.155598	183.165	0.00146695	238.919	0.000164431	163.801	0.012846	0.557	0.054095	NOT	212.259	0.0182578	0.8629	0.21106	NOT	178.393	0.00475029	1.3393	0.24513	NOT	2.0075	0.044568	DIFF	2.6185	0.0014411	DIFF	1.2958	0.19676	NOT	1.0891	0.18887	NOT
AT1G06330.1			144.793	0.474714	147.106	0.417755	156.109	0.139459	158.526	0.444318	0.9134	0.41502	NOT	242.756	0.287385	0.606	0.29355	NOT	172.17	0.0133719	0.9067	0.46243	NOT	1.016	0.28195	NOT	1.0782	0.41748	NOT	1.5313	0.22622	NOT	1.0861	0.33039	NOT
AT1G06340.1			185.84	0.00276547	186.438	0.000647753	183.926	0.00375417	235.011	0.00274558	0.7908	0.28206	NOT	135.503	0.592033	1.3759	0.055909	NOT	157.45	0.208091	1.1682	0.14402	NOT	1.0032	0.43243	NOT	0.9897	0.39372	NOT	0.5766	0.018709	DIFF	0.67	0.025249	DIFF
AT1G06350.1			2889.06	2.41515e-12	1140.48	3.5613e-12	1662.55	1.39663e-11	5038.82	1.24654e-16	0.5734	0.090371	NOT	2173.92	3.00842e-13	0.5246	0.040077	NOT	2427.68	6.95572e-12	0.6848	0.25618	NOT	0.3948	0.0035367	DIFF	0.5755	0.048263	DIFF	0.4314	0.010508	DIFF	0.4818	0.012017	DIFF
AT1G06360.1		TU0085	21081.9	6.44803e-39	15374	1.1752e-37	10342.9	1.28945e-32	19226.1	1.67672e-38	1.0965	0.22559	NOT	8065.34	4.79876e-32	1.9062	0.0053012	DIFF	11226.2	7.03919e-30	0.9213	0.47881	NOT	0.7293	0.030697	DIFF	0.4906	0.00053126	DIFF	0.4195	0.00014078	DIFF	0.5839	0.0039878	DIFF
AT1G06380.1		TU0086	846.814	1.0602e-17	1119.46	5.5576e-19	1084.15	2.63178e-16	965.723	8.11738e-16	0.8769	0.29779	NOT	1189.64	7.25587e-19	0.941	0.45893	NOT	1503.14	9.21285e-17	0.7213	0.090549	NOT	1.322	0.091508	NOT	1.2803	0.18718	NOT	1.2319	0.29035	NOT	1.5565	0.068866	NOT
AT1G06390.1			6191.97	4.36619e-19	5206.03	8.42919e-23	5554.53	1.22858e-19	6520.61	3.47181e-19	0.9496	0.47679	NOT	5540.91	1.46376e-19	0.9396	0.29479	NOT	5515.09	2.10429e-21	1.0072	0.26888	NOT	0.8408	0.29321	NOT	0.8971	0.07842	NOT	0.8498	0.1518	NOT	0.8458	0.19289	NOT
AT1G06400.1		TU0087	4098.5	3.14864e-29	6541.36	4.41117e-33	4417.64	1.3646e-28	4987.89	3.86834e-29	0.8217	0.13539	NOT	9054.61	6.77992e-35	0.7224	0.20248	NOT	7420.66	2.95402e-33	0.5953	0.035268	NOT	1.596	0.020368	DIFF	1.0779	0.44664	NOT	1.8153	0.039077	DIFF	1.4877	0.14656	NOT
AT1G06410.1			4064.94	4.95377e-44	3425	3.89691e-42	2881.2	3.2496e-36	4528.41	1.50579e-47	0.8977	0.17368	NOT	3708.06	2.66805e-49	0.9237	0.27656	NOT	2795.77	1.93456e-52	1.0306	0.19778	NOT	0.8426	0.13725	NOT	0.7088	0.0020205	DIFF	0.8188	0.074935	NOT	0.6174	0.0014382	DIFF
AT1G06420.1		TU0088	433.825	1.50097e-16	303.781	9.69078e-06	382.068	8.34887e-09	453.535	5.60334e-17	0.9565	0.41175	NOT	471.14	1.41208e-08	0.6448	0.15206	NOT	405.851	2.94691e-07	0.9414	0.33436	NOT	0.7002	0.18069	NOT	0.8807	0.22102	NOT	1.0388	0.43717	NOT	0.8949	0.40754	NOT
AT1G06430.1			9042.92	1.50943e-58	19597.1	1.22163e-71	13977.2	9.76046e-64	7701.05	9.83197e-57	1.1742	0.15599	NOT	14999.2	4.69295e-70	1.3065	0.015984	NOT	15027.5	1.02862e-67	0.9301	0.32102	NOT	2.1671	1.4761e-08	DIFF	1.5457	0.0042202	DIFF	1.9477	5.8106e-07	DIFF	1.9514	2.593e-05	DIFF
AT1G06440.1			352.96	1.05501e-06	213.043	3.71652e-05	261.38	6.671e-05	386.47	9.08169e-14	0.9133	0.07399	NOT	315.256	1.20111e-09	0.6758	0.020006	NOT	336.317	7.51699e-13	0.7772	0.28463	NOT	0.6036	0.0072111	DIFF	0.7405	0.16723	NOT	0.8157	0.016568	DIFF	0.8702	0.030942	DIFF
AT1G06450.1	AT1G06460.1		1031.78	1.05974e-22	786.896	1.63043e-27	963.612	1.19951e-27	1473.99	1.75632e-37	0.7	0.012183	NOT	1219.79	1.56801e-35	0.6451	0.039873	NOT	1350.55	1.22335e-36	0.7135	0.029794	NOT	0.7627	0.1086	NOT	0.9339	0.307	NOT	0.8275	0.057753	DIFF	0.9163	0.25866	NOT
AT1G06460.1	AT1G06450.1		17625.1	2.54675e-24	21435.3	7.57925e-26	27589.6	1.90248e-31	17772.2	5.22512e-27	0.9917	0.48836	NOT	17905.2	2.56541e-24	1.1972	0.14955	NOT	25068.8	1.35104e-27	1.1006	0.396	NOT	1.2162	0.16263	NOT	1.5654	0.083646	NOT	1.0075	0.49157	NOT	1.4106	0.090453	NOT
AT1G06470.1			1593.06	1.16725e-17	1595.45	3.26674e-13	1821.27	7.8256e-16	1306.2	1.39067e-17	1.2196	0.29817	NOT	1321	1.2463e-16	1.2078	0.15855	NOT	1716.79	6.07806e-19	1.0609	0.48573	NOT	1.0015	0.41273	NOT	1.1433	0.41015	NOT	1.0113	0.23323	NOT	1.3143	0.21017	NOT
AT1G06475.1			530.493	7.37975e-07	1156.13	9.64938e-12	1028.02	1.23675e-13	678.496	1.02816e-07	0.7819	0.43262	NOT	629.368	2.14362e-09	1.837	0.047368	NOT	787.991	3.37008e-14	1.3046	0.25431	NOT	2.1794	0.037812	DIFF	1.9379	0.077397	NOT	0.9276	0.44435	NOT	1.1614	0.22307	NOT
AT1G06480.1			3.28667	0.297681	484.27	0.00350556	1	0.908746	489.03	0.414698	0.0067	0.023151	NOT	742.492	0.164873	0.6522	0.18791	NOT	432.364	0.0494754	0.0023	0.018452	NOT	147.344	0.12316	NOT	0.3043	0.15866	NOT	1.5183	0.41363	NOT	0.8841	0.41363	NOT
AT1G06490.1			230.305	2.49108e-13	220.697	5.25452e-13	248.906	1.18019e-11	258.012	3.14223e-14	0.8926	0.089713	NOT	228.352	1.42838e-07	0.9665	0.43024	NOT	238.7	5.93017e-08	1.0428	0.3238	NOT	0.9583	0.18583	NOT	1.0808	0.42113	NOT	0.885	0.0072688	DIFF	0.9252	0.051449	DIFF
AT1G06500.1	AT1G06515.1		1446.06	2.47708e-20	1504.58	8.31633e-27	1471.54	1.02788e-19	1168.85	3.89813e-22	1.2372	0.254	NOT	1065.27	2.53603e-17	1.4124	0.13943	NOT	1761.05	1.24799e-26	0.8356	0.12307	NOT	1.0405	0.3653	NOT	1.0176	0.25862	NOT	0.9114	0.26008	NOT	1.5067	0.14196	NOT
AT1G06510.1			1427.32	1.8734e-21	1175.8	2.77436e-22	1446.75	1.25679e-21	1069.85	4.82245e-19	1.3341	0.056948	NOT	1166.01	9.49537e-23	1.0084	0.39574	NOT	1700.32	1.82063e-26	0.8509	0.24503	NOT	0.8238	0.11998	NOT	1.0136	0.35305	NOT	1.0899	0.27094	NOT	1.5893	0.038684	DIFF
AT1G06515.1	AT1G06500.1		6868.73	6.39767e-19	3064.49	3.07081e-17	3568.29	2.98198e-15	6231.08	5.91678e-19	1.1023	0.47955	NOT	3206.89	8.36789e-16	0.9556	0.47563	NOT	3677.15	1.18094e-15	0.9704	0.43497	NOT	0.4462	0.021577	DIFF	0.5195	0.037559	DIFF	0.5147	0.013381	DIFF	0.5901	0.034153	DIFF
AT1G06520.1			370.286	4.97843e-13	341.591	5.7769e-07	335.007	2.12052e-08	450.044	4.11786e-15	0.8228	0.32464	NOT	403.141	2.66697e-08	0.8473	0.45715	NOT	404.175	1.39421e-07	0.8289	0.12875	NOT	0.9225	0.15859	NOT	0.9047	0.09495	NOT	0.8958	0.10355	NOT	0.8981	0.28965	NOT
AT1G06530.1		TU0089	2820.36	1.82924e-32	2206.33	3.51e-28	2099.06	1.24288e-28	3070.25	3.27649e-34	0.9186	0.48596	NOT	4435.32	4.25799e-43	0.4974	0.0024436	DIFF	3199.4	9.3972e-35	0.6561	0.11219	NOT	0.7823	0.06335	NOT	0.7443	0.081285	NOT	1.4446	0.067696	NOT	1.0421	0.43281	NOT
AT1G06540.1		TU0090	335.989	0.00041001	458.082	0.000964058	591.298	7.98526e-12	424.134	1.42311e-05	0.7922	0.29191	NOT	457.884	0.000499475	1.0004	0.24387	NOT	322.969	0.00553233	1.8308	0.032828	NOT	1.3634	0.17246	NOT	1.7599	0.018188	DIFF	1.0796	0.32052	NOT	0.7615	0.38789	NOT
AT1G06550.1			3467.45	4.21444e-15	2991.5	4.8979e-13	2145.52	1.13979e-11	3402.42	2.64692e-16	1.0191	0.30563	NOT	2454.66	7.03684e-15	1.2187	0.2075	NOT	1508.39	1.97611e-09	1.4224	0.40764	NOT	0.8627	0.39664	NOT	0.6188	0.016946	DIFF	0.7214	0.048593	DIFF	0.4433	0.00096084	DIFF
AT1G06560.1	AT1G06570.1		721.159	1.00672e-14	1236.32	3.63698e-21	1597.01	5.58531e-24	1260.35	2.90889e-18	0.5722	0.003229	NOT	1200.15	3.47266e-22	1.0301	0.40701	NOT	1638.07	3.63649e-23	0.9749	0.14617	NOT	1.7144	0.0050878	DIFF	2.2145	7.9084e-05	DIFF	0.9522	0.43594	NOT	1.2997	0.010595	DIFF
AT1G06570.1	AT1G06560.1		3118.55	1.15999e-51	10141.5	1.73214e-76	3276.33	1.37071e-52	3616.14	8.86252e-56	0.8624	0.22682	NOT	13667.2	2.32371e-84	0.742	0.023684	NOT	3900.83	1.95391e-60	0.8399	0.10579	NOT	3.252	2.0545e-08	DIFF	1.0506	0.30389	NOT	3.7795	1.1994e-11	DIFF	1.0787	0.39153	NOT
AT1G06580.1			258.289	0.000456605	337.713	6.22816e-13	326.933	1.79729e-08	290.417	6.03855e-07	0.8894	0.22959	NOT	347.571	1.64291e-14	0.9716	0.35693	NOT	288.359	2.15613e-11	1.1338	0.18826	NOT	1.3075	0.013405	DIFF	1.2658	0.33786	NOT	1.1968	0.13695	NOT	0.9929	0.27804	NOT
AT1G06590.1			521.358	4.11136e-07	369.629	5.41152e-08	436.762	2.41932e-08	622.67	4.30618e-07	0.8373	0.073662	NOT	356.086	1.02071e-05	1.038	0.12529	NOT	418.462	1.23428e-08	1.0437	0.43889	NOT	0.709	0.035359	DIFF	0.8377	0.12828	NOT	0.5719	6.9274e-06	DIFF	0.672	0.0057036	DIFF
AT1G06610.1			240.901	0.263259	141.359	0.248355	265.926	0.236281	494.707	0.136145	0.487	0.37353	NOT	179.802	0.144633	0.7862	0.46595	NOT	375.07	0.144624	0.709	0.33457	NOT	0.5868	0.23162	NOT	1.1039	0.28417	NOT	0.3635	0.3092	NOT	0.7582	0.43406	NOT
AT1G06620.1			591.668	3.76768e-16	414.516	6.8682e-06	465.342	6.44592e-08	1536.08	4.1926e-24	0.3852	0.0022718	NOT	1211.9	1.0763e-20	0.342	0.00013275	DIFF	1083.74	3.44845e-22	0.4294	0.00070436	DIFF	0.7006	0.025802	DIFF	0.7865	0.14312	NOT	0.789	0.24752	NOT	0.7055	0.25951	NOT
AT1G06630.1			1760.33	5.1015e-41	2539.68	2.56091e-49	2442.57	2.50922e-46	2033.32	1.88716e-45	0.8657	0.16703	NOT	2783.59	1.34414e-51	0.9124	0.21761	NOT	2829.01	1.81903e-52	0.8634	0.05741	NOT	1.4427	0.015867	DIFF	1.3876	0.12753	NOT	1.369	0.019388	DIFF	1.3913	0.014407	DIFF
AT1G06640.1			1363.19	2.6932e-22	760.744	5.96749e-12	740.433	1.70293e-15	1593.83	6.64667e-20	0.8553	0.2395	NOT	988.308	3.15764e-15	0.7697	0.08276	NOT	1194.34	2.24234e-22	0.62	0.039185	NOT	0.5581	0.01401	DIFF	0.5432	0.039183	DIFF	0.6201	0.075313	NOT	0.7494	0.19796	NOT
AT1G06650.1	AT1G06660.1		4710.01	3.19526e-36	5165.98	2.39201e-37	4156.65	7.3677e-33	5420.02	7.87151e-42	0.869	0.15245	NOT	5791.29	4.54212e-37	0.892	0.22315	NOT	4847.86	1.72519e-40	0.8574	0.15658	NOT	1.0968	0.31974	NOT	0.8825	0.21042	NOT	1.0685	0.40969	NOT	0.8944	0.20568	NOT
AT1G06660.1	AT1G06650.1		324.962	9.90908e-07	221.555	5.51301e-07	248.125	5.07661e-05	260.755	1.81673e-06	1.2462	0.046323	NOT	222.843	0.000608482	0.9942	0.21567	NOT	192.663	0.000873109	1.2879	0.092276	NOT	0.6818	0.0055498	DIFF	0.7636	0.027979	DIFF	0.8546	0.4463	NOT	0.7389	0.069914	NOT
AT1G06670.1		TU0092	668.62	1.70471e-20	630.887	2.1169e-17	725.45	1.14422e-24	829.776	1.82385e-31	0.8058	0.072095	NOT	672.482	4.49794e-23	0.9381	0.30536	NOT	860.853	1.02544e-29	0.8427	0.022085	NOT	0.9436	0.11959	NOT	1.085	0.20755	NOT	0.8104	0.0010121	DIFF	1.0375	0.46991	NOT
AT1G06680.1		TU0092	98396.5	2.70962e-53	89476.3	6.67164e-54	84087.6	2.05027e-54	94982.6	7.94321e-55	1.0359	0.46651	NOT	91584.8	2.92752e-54	0.977	0.44534	NOT	86442.4	6.1183e-54	0.9728	0.39127	NOT	0.9093	0.15851	NOT	0.8546	0.059981	NOT	0.9642	0.20676	NOT	0.9101	0.11789	NOT
AT1G06690.1		TU0093	1371.86	7.58981e-13	923.833	1.04346e-09	510.889	2.27434e-07	893.988	1.97641e-08	1.5345	0.062405	NOT	690.481	1.84844e-08	1.338	0.055283	NOT	444.057	1.30407e-07	1.1505	0.34011	NOT	0.6734	0.05578	NOT	0.3724	8.6922e-05	DIFF	0.7724	0.033183	DIFF	0.4967	0.0010588	DIFF
AT1G06700.1		TU0093	4203.97	1.40089e-24	4696.45	6.75177e-29	4137.04	9.55509e-29	4733.55	2.75778e-32	0.8881	0.20262	NOT	4627.6	6.88514e-30	1.0149	0.47893	NOT	5515.72	3.40965e-30	0.75	0.035723	NOT	1.1171	0.32703	NOT	0.9841	0.2969	NOT	0.9776	0.3681	NOT	1.1652	0.26844	NOT
AT1G06710.1			429.881	8.19892e-12	479.105	4.06208e-20	552.277	1.12242e-14	496.958	4.42161e-14	0.865	0.094826	NOT	456.665	3.14246e-15	1.0491	0.13033	NOT	615.688	7.12427e-24	0.897	0.047315	NOT	1.1145	0.10146	NOT	1.2847	0.071543	NOT	0.9189	0.14356	NOT	1.2389	0.022079	DIFF
AT1G06720.1			673.479	1.11025e-07	1106.75	3.04817e-17	1535.11	1.13381e-16	793.368	3.80378e-14	0.8489	0.018933	NOT	1108.02	5.36239e-13	0.9989	0.29731	NOT	1620.98	3.58294e-17	0.947	0.19071	NOT	1.6433	0.0001654	DIFF	2.2794	1.0938e-07	DIFF	1.3966	0.12902	NOT	2.0432	5.4023e-06	DIFF
AT1G06730.1		TU0095	1107.86	1.17843e-20	1399.2	1.52111e-25	1255.85	1.40412e-14	1175.87	5.44929e-18	0.9422	0.47929	NOT	1119.41	8.47223e-13	1.2499	0.052469	NOT	1243.78	2.71794e-29	1.0097	0.18559	NOT	1.263	0.077598	NOT	1.1336	0.39847	NOT	0.952	0.36919	NOT	1.0578	0.14561	NOT
AT1G06740.1			460.686	2.43511e-12	566.04	1.28793e-19	556.133	7.79379e-14	331.749	1.17896e-07	1.3887	0.16867	NOT	404.284	9.3796e-15	1.4001	0.0066859	DIFF	479.687	4.61694e-17	1.1594	0.32955	NOT	1.2287	0.063076	NOT	1.2072	0.22503	NOT	1.2186	0.41276	NOT	1.4459	0.086779	NOT
AT1G06750.1			133.779	0.108879	174.128	0.0015078	152.759	0.00557083	173.671	0.000248615	0.7703	0.065809	NOT	180.696	0.174592	0.9637	0.21072	NOT	181.657	0.0136704	0.8409	0.25661	NOT	1.3016	0.31655	NOT	1.1419	0.20618	NOT	1.0405	0.42195	NOT	1.046	0.49752	NOT
AT1G06760.1		TU0096	16614.1	2.85895e-69	9479.2	2.51908e-65	4024.08	7.59145e-45	15506	4.44433e-74	1.0715	0.21739	NOT	8202.91	7.81767e-65	1.1556	0.11642	NOT	2868.61	5.19503e-34	1.4028	0.070574	NOT	0.5706	0.0010915	DIFF	0.2422	5.4334e-13	DIFF	0.529	0.00012645	DIFF	0.185	5.5511e-15	DIFF
AT1G06770.1			633.258	2.47858e-11	734.231	3.45399e-09	703.558	2.51961e-10	810.811	1.44066e-11	0.781	0.13237	NOT	726.563	1.58019e-12	1.0106	0.46673	NOT	717.702	4.68873e-15	0.9803	0.35308	NOT	1.1595	0.21648	NOT	1.111	0.28002	NOT	0.8961	0.32838	NOT	0.8852	0.43293	NOT
AT1G06780.1		TU0097	1390.74	1.44693e-20	1427.86	2.53422e-24	1383.57	1.14952e-24	1201.09	6.58056e-20	1.1579	0.19614	NOT	1258.08	3.62869e-22	1.135	0.12497	NOT	1466.37	2.36077e-29	0.9435	0.29696	NOT	1.0267	0.46609	NOT	0.9948	0.31152	NOT	1.0474	0.38052	NOT	1.2209	0.16987	NOT
AT1G06790.1	AT1G06800.1		970.673	0.000267449	1366.11	1.01258e-08	1271.58	1.92899e-09	1421.02	2.05154e-07	0.6831	0.13605	NOT	1108.56	1.94552e-09	1.2323	0.32413	NOT	1044.32	5.74949e-14	1.2176	0.44569	NOT	1.4074	0.16667	NOT	1.31	0.32741	NOT	0.7801	0.2825	NOT	0.7349	0.29164	NOT
AT1G06800.1	AT1G06790.1	TU0098	815.102	3.40911e-22	719.36	2.28433e-25	652.312	3.39454e-20	746.231	8.2639e-22	1.0923	0.21642	NOT	690.323	1.27645e-19	1.0421	0.23088	NOT	578.515	1.33217e-23	1.1276	0.33424	NOT	0.8825	0.16978	NOT	0.8003	0.041144	DIFF	0.9251	0.20073	NOT	0.7752	0.27063	NOT
AT1G06810.1			261.94	9.63234e-05	233.536	0.019672	271.992	2.47727e-05	266.783	0.00184593	0.9818	0.29073	NOT	415.682	0.00017583	0.5618	0.35744	NOT	350.587	0.00045603	0.7758	0.37061	NOT	0.8916	0.22868	NOT	1.0384	0.15839	NOT	1.5581	0.44295	NOT	1.3141	0.21515	NOT
AT1G06820.1			2094.02	2.19585e-22	1677.61	5.82275e-29	2116.85	1.16228e-22	1846.25	4.62524e-28	1.1342	0.39127	NOT	1661.37	9.50136e-32	1.0098	0.42446	NOT	2073	3.53303e-21	1.0212	0.4076	NOT	0.8011	0.32721	NOT	1.0109	0.47215	NOT	0.8999	0.32723	NOT	1.1228	0.44781	NOT
AT1G06830.1			1369.94	1.28303e-20	598.069	1.48546e-09	433.912	3.79959e-09	1585.97	8.78741e-12	0.8638	0.36718	NOT	1497.34	9.56301e-14	0.3994	0.058807	NOT	1072.91	2.8784e-11	0.4044	0.0098377	NOT	0.4366	0.025648	DIFF	0.3167	0.013963	DIFF	0.9441	0.19932	NOT	0.6765	0.23249	NOT
AT1G06840.1			1027.16	9.67319e-27	1142.3	8.08978e-31	971.857	8.97644e-25	1087.84	2.49108e-32	0.9442	0.26158	NOT	893.355	1.23805e-25	1.2787	0.029685	NOT	898.257	5.16932e-25	1.0819	0.46005	NOT	1.1121	0.09467	NOT	0.9462	0.41888	NOT	0.8212	0.11752	NOT	0.8257	0.15292	NOT
AT1G06850.1			1218.59	3.75608e-15	1140.15	2.62085e-16	917.607	2.11583e-12	1156.96	1.22051e-18	1.0533	0.47365	NOT	700.776	9.73797e-11	1.627	0.029608	NOT	1095.24	8.89791e-14	0.8378	0.27283	NOT	0.9356	0.47848	NOT	0.753	0.13478	NOT	0.6057	0.027956	DIFF	0.9467	0.2708	NOT
AT1G06860.1			no probe	1	no probe	1	no probe	1	no probe	1	no probe			no probe	1	no probe			no probe	1	no probe			no probe			no probe			no probe			no probe
AT1G06870.1		TU0099	1800.59	1.73329e-40	2189.18	2.01408e-50	2197	6.56338e-51	1951.77	1.72428e-47	0.9225	0.197	NOT	2325.84	6.58217e-51	0.9412	0.41681	NOT	2387.17	3.41561e-45	0.9203	0.22037	NOT	1.2158	0.11488	NOT	1.2202	0.15719	NOT	1.1917	0.28717	NOT	1.2231	0.16387	NOT
AT1G06880.1			876.044	1.63645e-05	1294.4	0.000148356	629.673	0.00275632	861.891	3.27074e-05	1.0164	0.3092	NOT	360.713	0.00349533	3.5884	0.067542	NOT	286.373	0.000181925	2.1988	0.37417	NOT	1.4776	0.3092	NOT	0.7188	0.43406	NOT	0.4185	0.12256	NOT	0.3323	0.43628	NOT
AT1G06890.1			4124.56	1.04413e-23	2435.37	5.83471e-19	2239.71	1.57751e-19	4528.82	9.5489e-24	0.9107	0.36812	NOT	2996.52	3.09255e-22	0.8127	0.24128	NOT	3540.84	7.62209e-22	0.6325	0.012037	NOT	0.5905	0.049572	NOT	0.543	0.006469	DIFF	0.6617	0.11076	NOT	0.7818	0.29425	NOT
AT1G06900.1			1118.69	3.86021e-15	1070.09	7.10997e-15	1229.58	2.38404e-16	1167.25	1.8826e-13	0.9584	0.35449	NOT	734.361	2.06756e-10	1.4572	0.0099918	DIFF	1205.35	1.44498e-16	1.0201	0.15926	NOT	0.9566	0.30136	NOT	1.0991	0.41474	NOT	0.6291	0.00059566	DIFF	1.0326	0.3327	NOT
AT1G06910.1			512.818	5.08811e-07	571.535	2.22027e-19	407.817	6.66632e-09	533.455	7.94721e-12	0.9613	0.27161	NOT	473.723	7.19456e-12	1.2065	0.20307	NOT	556.441	7.40167e-13	0.7329	0.015261	NOT	1.1145	0.41137	NOT	0.7952	0.11891	NOT	0.888	0.12062	NOT	1.0431	0.37805	NOT
AT1G06920.1			220.937	0.00791613	206.367	0.0635845	227.12	0.00453846	163.493	0.0273923	1.3514	0.4874	NOT	204.273	0.0373295	1.0103	0.27394	NOT	180.582	0.087982	1.2577	0.22568	NOT	0.9341	0.45881	NOT	1.028	0.37303	NOT	1.2494	0.29474	NOT	1.1045	0.35855	NOT
AT1G06923.1	AT1G06925.1		191.215	0.00863772	186.13	0.00562089	221.593	0.00658138	216.53	1.95381e-05	0.8831	0.43138	NOT	236.112	2.03184e-05	0.7883	0.015314	NOT	207.552	0.000599875	1.0677	0.38042	NOT	0.9734	0.067087	NOT	1.1589	0.25251	NOT	1.0904	0.21943	NOT	0.9585	0.31964	NOT
AT1G06925.1	AT1G06923.1		257.822	0.0623596	285.033	0.0700987	503.063	5.82687e-09	342.303	6.2938e-05	0.7532	0.22236	NOT	497.521	1.12967e-05	0.5729	0.26541	NOT	393.598	0.00315684	1.2781	0.32118	NOT	1.1055	0.42947	NOT	1.9512	0.1016	NOT	1.4535	0.42972	NOT	1.1499	0.48513	NOT
AT1G06930.1			317.295	3.37313e-07	233.972	9.72795e-06	323.93	1.56107e-09	422.656	3.24385e-10	0.7507	0.24634	NOT	227.992	0.00133543	1.0262	0.31268	NOT	292.782	2.62982e-05	1.1064	0.20852	NOT	0.7374	0.17062	NOT	1.0209	0.22776	NOT	0.5394	0.014271	DIFF	0.6927	0.2058	NOT
AT1G06950.1		TU0100	5530.01	7.24644e-54	5512.55	2.55966e-54	6801.4	6.86936e-56	5297.13	7.76301e-52	1.044	0.32495	NOT	4390.76	3.67737e-45	1.2555	0.019227	NOT	5288.35	7.38613e-57	1.2861	0.027216	NOT	0.9968	0.38091	NOT	1.2299	0.074797	NOT	0.8289	0.032323	DIFF	0.9983	0.49452	NOT
AT1G06960.1			2640.87	6.06797e-28	1000.59	5.4204e-20	818.096	6.67858e-15	2723.98	1.12497e-29	0.9695	0.33996	NOT	1575.13	9.71049e-26	0.6352	0.028016	NOT	1140.14	3.17486e-24	0.7175	0.078373	NOT	0.3789	0.00080631	DIFF	0.3098	0.00021636	DIFF	0.5782	0.017921	DIFF	0.4186	0.001055	DIFF
AT1G06970.1			335.864	2.34602e-09	352.466	4.04717e-09	298.945	2.64577e-09	252.563	5.60289e-07	1.3298	0.45822	NOT	302.971	7.35866e-10	1.1634	0.31544	NOT	264.798	5.40647e-07	1.129	0.43071	NOT	1.0494	0.16768	NOT	0.8901	0.27191	NOT	1.1996	0.28755	NOT	1.0484	0.35885	NOT
AT1G06980.1		TU0101	1644.48	3.80441e-22	1087.04	4.39398e-20	987.407	1.34703e-15	1643.44	4.15379e-28	1.0006	0.42932	NOT	812.467	7.20937e-18	1.3379	0.15163	NOT	777.023	8.11725e-23	1.2708	0.44585	NOT	0.661	0.1741	NOT	0.6004	0.04669	DIFF	0.4944	0.013511	DIFF	0.4728	0.028348	DIFF
AT1G06990.1			226.594	0.00015232	185.893	0.00334833	172.041	0.000569124	202.06	0.00220535	1.1214	0.42418	NOT	187.928	0.000682481	0.9892	0.18262	NOT	176.217	0.000519524	0.9763	0.16031	NOT	0.8204	0.44017	NOT	0.7592	0.15296	NOT	0.9301	0.19913	NOT	0.8721	0.47285	NOT
AT1G07000.1			1403.6	1.94988e-32	877.453	2.63725e-26	521.292	5.08566e-17	878.153	1.42605e-19	1.5984	0.0041279	NOT	1186.65	3.3494e-28	0.7394	0.10096	NOT	659.517	5.38461e-23	0.7904	0.096571	NOT	0.6251	0.010633	DIFF	0.3714	1.2314e-06	DIFF	1.3513	0.05306	DIFF	0.751	0.21786	NOT
AT1G07010.1	AT1G07020.1		4665.74	1.0169e-30	7876.33	2.94282e-34	5104.24	5.41683e-32	3880.35	4.03899e-27	1.2024	0.3598	NOT	4978.81	4.81804e-29	1.582	0.024009	NOT	4194.3	2.04739e-29	1.2169	0.43785	NOT	1.6881	0.018494	DIFF	1.094	0.48021	NOT	1.2831	0.34937	NOT	1.0809	0.3972	NOT
AT1G07020.1	AT1G07010.1		2667.32	7.3208e-31	2255.13	6.13658e-30	2761.82	2.11834e-32	2467.83	2.63328e-28	1.0808	0.43132	NOT	2272.94	5.6333e-35	0.9922	0.38606	NOT	2431.42	7.8043e-37	1.1359	0.4047	NOT	0.8455	0.22089	NOT	1.0354	0.39806	NOT	0.921	0.20293	NOT	0.9852	0.474	NOT
AT1G07025.1			251.923	5.56775e-05	242.359	0.0180988	338.901	9.95402e-06	189.797	0.00315024	1.3273	0.22945	NOT	337.886	1.42572e-05	0.7173	0.15981	NOT	268.836	0.0018464	1.2606	0.2946	NOT	0.962	0.23863	NOT	1.3453	0.47804	NOT	1.7802	0.16937	NOT	1.4164	0.48861	NOT
AT1G07030.1			4196.95	8.73805e-48	7069.39	3.75225e-57	5781.07	2.93657e-55	4762.34	7.34373e-56	0.8813	0.48891	NOT	9822.84	2.60445e-65	0.7197	0.02309	NOT	6590.88	1.06504e-56	0.8771	0.27254	NOT	1.6844	0.0079413	DIFF	1.3774	0.13106	NOT	2.0626	6.2823e-06	DIFF	1.384	0.039804	DIFF
AT1G07040.1			1917.94	7.38499e-20	1815.86	6.85062e-21	1908.94	2.36684e-20	2478.09	1.93188e-23	0.774	0.080167	NOT	2812.79	1.31356e-27	0.6456	0.033878	NOT	3194.71	5.14269e-27	0.5975	0.0015792	DIFF	0.9468	0.37788	NOT	0.9953	0.45996	NOT	1.1351	0.23812	NOT	1.2892	0.055376	DIFF
AT1G07050.1		TU0102	3063.28	2.48291e-21	876.109	4.1719e-17	2643.97	1.4248e-23	3335.68	3.22363e-21	0.9183	0.41407	NOT	1338.46	1.43756e-18	0.6546	0.13309	NOT	2567.41	7.29349e-23	1.0298	0.43967	NOT	0.286	0.003581	DIFF	0.8631	0.24831	NOT	0.4013	0.017313	DIFF	0.7697	0.22819	NOT
AT1G07051.1			193.71	0.737116	177.438	0.995075	140.632	0.362559	184.546	0.116517	1.0497	0.36408	NOT	345.247	0.461165	0.5139	0.32798	NOT	246.048	0.0601526	0.5716	0.21801	NOT	0.916	0.41799	NOT	0.726	0.33153	NOT	1.8708	0.31505	NOT	1.3333	0.47434	NOT
AT1G07060.1			155.58	0.10295	94.661	0.229303	118.285	0.0814049	195.258	0.0132074	0.7968	0.48453	NOT	185.694	0.0116537	0.5098	0.0077348	DIFF	179.162	0.50195	0.6602	0.090328	NOT	0.6084	0.049896	NOT	0.7603	0.32317	NOT	0.951	0.22143	NOT	0.9176	0.18757	NOT
AT1G07070.1			4348.04	1.01251e-19	3068.94	2.19422e-19	4020.08	1.62153e-23	4921.46	3.92328e-23	0.8835	0.19283	NOT	2840.43	9.02922e-18	1.0804	0.32422	NOT	3007.77	2.8799e-20	1.3366	0.23233	NOT	0.7058	0.30259	NOT	0.9246	0.49261	NOT	0.5772	0.016422	DIFF	0.6112	0.043348	DIFF
AT1G07080.1			11742.1	1.53568e-25	11761.4	1.58751e-27	16505.3	2.64469e-29	14985.6	2.40977e-29	0.7836	0.38836	NOT	10878.4	3.53824e-24	1.0812	0.19254	NOT	13514.5	1.16408e-27	1.2213	0.197	NOT	1.0016	0.46624	NOT	1.4057	0.18224	NOT	0.7259	0.099825	NOT	0.9018	0.37879	NOT
AT1G07090.1			3360.37	1.63908e-38	3592.19	1.09383e-44	3470.11	1.47774e-43	4002.72	1.33546e-45	0.8395	0.082333	NOT	3382.92	2.13402e-46	1.0619	0.28225	NOT	3636.42	5.56663e-49	0.9543	0.33917	NOT	1.069	0.2267	NOT	1.0327	0.28652	NOT	0.8452	0.1113	NOT	0.9085	0.38159	NOT
AT1G07100.1			1	0.0596049	1	0.079987	178.37	0.0646987	1	0.19979	1	0.45102	NOT	1	0.00193495	1	0.33711	NOT	1	0.0264807	178.37	0.42444	NOT	1	0.45102	NOT	178.37	0.26417	NOT	1	0.20025	NOT	1	0.20025	NOT
AT1G07110.1			7238.73	5.11268e-35	4590.61	3.97702e-36	3650.82	1.09221e-26	6725.5	3.05594e-43	1.0763	0.4349	NOT	4506.23	2.37871e-34	1.0187	0.47948	NOT	3897.52	3.18013e-35	0.9367	0.14656	NOT	0.6342	0.012833	DIFF	0.5043	0.00013369	DIFF	0.67	0.016945	DIFF	0.5795	0.003353	DIFF
AT1G07119.1	AT1G07120.1		660.531	3.2995e-08	485.526	0.00146695	629.726	6.78652e-06	422.709	0.000182047	1.5626	0.10309	NOT	431.707	5.27754e-07	1.1247	0.35702	NOT	534.312	2.56569e-05	1.1786	0.23313	NOT	0.7351	0.091256	NOT	0.9534	0.43943	NOT	1.0213	0.40128	NOT	1.264	0.3992	NOT
AT1G07120.1	AT1G07119.1		278.541	0.000128173	225.845	0.000248634	238.293	0.000184597	230.742	6.07199e-07	1.2072	0.11045	NOT	223.752	0.00044903	1.0094	0.4954	NOT	183.017	0.0152616	1.302	0.13839	NOT	0.8108	0.21925	NOT	0.8555	0.24141	NOT	0.9697	0.3015	NOT	0.7932	0.26379	NOT
AT1G07130.1		TU0103	561.911	2.40566e-13	826.958	2.20349e-14	839.653	4.31969e-18	618.722	5.20496e-16	0.9082	0.21184	NOT	785.313	1.4931e-25	1.053	0.43935	NOT	787.977	1.45871e-19	1.0656	0.39356	NOT	1.4717	0.17389	NOT	1.4943	0.22842	NOT	1.2693	0.31458	NOT	1.2736	0.37231	NOT
AT1G07135.1			2159.11	1.52891e-26	1491.11	8.69206e-25	1812.54	1.99397e-27	3504.65	4.76449e-29	0.6161	0.073696	NOT	2909.75	6.78053e-32	0.5125	0.035862	NOT	3225.45	2.71252e-30	0.5619	0.016347	NOT	0.6906	0.033533	DIFF	0.8395	0.068708	NOT	0.8303	0.15148	NOT	0.9203	0.26704	NOT
AT1G07140.1		TU0104	8620.21	3.7752e-41	8981.96	1.32408e-40	11003.1	3.56448e-39	9135.32	2.20786e-39	0.9436	0.47169	NOT	10146.4	3.32779e-41	0.8852	0.30766	NOT	14265.4	6.56595e-41	0.7713	0.25631	NOT	1.042	0.41042	NOT	1.2764	0.3226	NOT	1.1107	0.3481	NOT	1.5616	0.12102	NOT
AT1G07150.1		TU0105	403.817	2.57199e-08	403.308	1.39264e-09	226.028	0.0107168	407.295	1.77634e-10	0.9915	0.39853	NOT	1001.6	2.03803e-32	0.4027	3.4222e-05	DIFF	382.598	6.33159e-10	0.5908	0.021331	NOT	0.9987	0.34997	NOT	0.5597	0.053718	NOT	2.4592	0.00021135	DIFF	0.9394	0.48386	NOT
AT1G07160.1			241.827	1.48259e-11	185.891	2.03075e-13	207.837	1.08078e-10	215.155	2.82184e-10	1.124	0.14482	NOT	449.556	7.81643e-09	0.4135	0.083786	NOT	266.581	4.41793e-10	0.7796	0.31146	NOT	0.7687	0.13958	NOT	0.8594	0.13943	NOT	2.0895	0.081227	NOT	1.239	0.34253	NOT
AT1G07170.1		TU0106	4253.38	1.20835e-23	7642.67	5.62491e-28	6279.47	1.89028e-27	7154.39	1.55169e-27	0.5945	0.11279	NOT	10161.8	8.03799e-28	0.7521	0.21176	NOT	11448	3.83967e-33	0.5485	0.0039308	DIFF	1.7968	0.13887	NOT	1.4763	0.34161	NOT	1.4204	0.097644	NOT	1.6001	0.012165	DIFF
AT1G07175.1			505.013	0.00118311	469.879	0.466467	340.273	0.266694	453.048	0.311485	1.1147	0.273	NOT	515.815	0.0434789	0.9109	0.26554	NOT	204.753	0.141703	1.6619	0.39098	NOT	0.9304	0.27184	NOT	0.6738	0.14103	NOT	1.1385	0.21758	NOT	0.4519	0.18717	NOT
AT1G07180.1			4525.44	2.03221e-29	9581.7	8.64403e-39	3441.7	3.23525e-25	5337.57	1.34787e-29	0.8478	0.14144	NOT	12270.2	4.49855e-39	0.7809	0.08197	NOT	6295.58	3.6325e-34	0.5467	0.0015828	DIFF	2.1173	0.00028989	DIFF	0.7605	0.054487	NOT	2.2988	0.00013637	DIFF	1.1795	0.27705	NOT
AT1G07190.1			152.868	0.873553	317.855	0.185142	238.612	0.0275846	88.318	0.489972	1.7309	0.094668	NOT	180.696	0.337024	1.7591	0.25123	NOT	225.031	0.0055832	1.0604	0.26424	NOT	2.0793	0.26871	NOT	1.5609	0.39852	NOT	2.046	0.15021	NOT	2.548	0.3367	NOT
AT1G07200.1			2453.03	2.36429e-39	3461.44	3.72664e-44	1775.09	1.96706e-37	1835.87	1.86505e-33	1.3362	0.011425	NOT	2968.75	1.43908e-41	1.166	0.12672	NOT	1992.84	5.51334e-36	0.8907	0.31416	NOT	1.4111	0.011944	DIFF	0.7236	0.0049324	DIFF	1.6171	0.0010825	DIFF	1.0855	0.49279	NOT
AT1G07210.1	AT1G07220.1		2407.31	1.81333e-21	3262.76	2.99408e-22	3306.04	3.00609e-22	3082.55	8.96091e-28	0.7809	0.17032	NOT	3597.98	7.57817e-28	0.9068	0.13467	NOT	4122.68	4.34706e-32	0.8019	0.079027	NOT	1.3554	0.31257	NOT	1.3733	0.25619	NOT	1.1672	0.21011	NOT	1.3374	0.095492	NOT
AT1G07220.1	AT1G07210.1		1205.66	7.68194e-17	1087.13	2.1565e-15	1031.28	2.14519e-13	1115.86	3.42832e-17	1.0805	0.29673	NOT	1153.87	1.05646e-19	0.9422	0.39404	NOT	946.982	1.34072e-11	1.089	0.47563	NOT	0.9017	0.4678	NOT	0.8554	0.12361	NOT	1.0341	0.25351	NOT	0.8487	0.042879	DIFF
AT1G07230.1			2913.43	1.12752e-33	2382.78	8.98884e-29	2997.37	1.02028e-31	3710.42	3.61782e-42	0.7852	0.054138	NOT	2369.21	2.35037e-28	1.0057	0.45026	NOT	3593.62	1.89334e-39	0.8341	0.082575	NOT	0.8179	0.22017	NOT	1.0288	0.46815	NOT	0.6385	0.0051189	DIFF	0.9685	0.43678	NOT
AT1G07240.1		TU0107	1509.34	2.77653e-39	1121.48	1.23419e-36	1132.26	1.46067e-43	1330.44	3.80927e-41	1.1345	0.26228	NOT	1276.2	3.14036e-33	0.8788	0.32434	NOT	1201.27	1.20534e-51	0.9426	0.31014	NOT	0.743	0.082755	NOT	0.7502	0.11353	NOT	0.9592	0.40586	NOT	0.9029	0.45745	NOT
AT1G07250.1			4326.24	1.73926e-64	3863.33	3.85326e-54	2694.17	1.53157e-53	3586.96	1.25503e-58	1.2061	0.14558	NOT	4406.35	7.68921e-63	0.8768	0.14962	NOT	2177.12	1.31202e-47	1.2375	0.16737	NOT	0.893	0.2391	NOT	0.6228	0.0011779	DIFF	1.2284	0.090757	NOT	0.607	0.00044362	DIFF
AT1G07260.1			513.909	5.58124e-14	397.525	3.6821e-11	361.009	7.71882e-10	642.162	6.69242e-17	0.8003	0.18063	NOT	396.421	2.1632e-10	1.0028	0.40947	NOT	419.771	2.25995e-07	0.86	0.28521	NOT	0.7735	0.1528	NOT	0.7025	0.043216	DIFF	0.6173	0.015454	DIFF	0.6537	0.0029421	DIFF
AT1G07270.1			186.442	0.0102079	157.436	4.4205e-05	190.407	0.0068101	203.495	0.00810341	0.9162	0.1733	NOT	128.215	0.0136702	1.2279	0.031052	NOT	177.744	0.00592431	1.0712	0.33929	NOT	0.8444	0.22809	NOT	1.0213	0.20711	NOT	0.6301	0.068564	NOT	0.8735	0.27996	NOT
AT1G07280.1			6156.64	8.46167e-45	5593.14	1.6453e-47	5577.8	1.1565e-35	5654.97	1.32614e-36	1.0887	0.29982	NOT	3194.95	2.43994e-29	1.7506	0.0030243	DIFF	4412.87	7.56179e-46	1.264	0.25659	NOT	0.9085	0.33184	NOT	0.906	0.22092	NOT	0.565	0.0038313	DIFF	0.7804	0.16759	NOT
AT1G07290.1			335.029	2.04158e-07	271.375	5.64444e-05	233.972	0.000184597	391.473	8.61605e-09	0.8558	0.14712	NOT	246.286	1.72133e-05	1.1019	0.40808	NOT	291.072	0.000112804	0.8038	0.35928	NOT	0.81	0.23981	NOT	0.6984	0.16595	NOT	0.6291	0.025335	DIFF	0.7435	0.0094622	DIFF
AT1G07300.1			765.552	1.00184e-22	539.345	5.69646e-12	780.952	1.13392e-15	938.36	3.24977e-15	0.8158	0.47369	NOT	550.658	3.15542e-06	0.9795	0.47742	NOT	548.041	1.70086e-07	1.425	0.068499	NOT	0.7045	0.0066621	DIFF	1.0201	0.32374	NOT	0.5868	0.017494	DIFF	0.584	0.028483	DIFF
AT1G07310.1			4464.49	2.79325e-45	3915.92	7.77575e-43	3298.67	9.13018e-38	5378.45	1.04516e-49	0.8301	0.32148	NOT	5265.82	1.71538e-58	0.7436	0.07306	NOT	4752.68	2.69387e-41	0.6941	0.037366	NOT	0.8771	0.22978	NOT	0.7389	0.015336	DIFF	0.9791	0.41514	NOT	0.8837	0.2351	NOT
AT1G07320.1		TU0108	23823.3	9.18403e-80	20473.1	4.40605e-80	20888.5	1.70042e-78	22551	2.01258e-84	1.0564	0.47329	NOT	19163.4	4.34141e-79	1.0683	0.31467	NOT	18204.7	5.85678e-78	1.1474	0.39475	NOT	0.8594	0.30346	NOT	0.8768	0.23536	NOT	0.8498	0.16689	NOT	0.8073	0.15575	NOT
AT1G07330.1			199.021	0.0418082	198.075	0.0136735	176.128	0.0384636	178.785	0.0762707	1.1132	0.32876	NOT	340.885	4.32095e-08	0.5811	0.00022348	DIFF	184.271	0.00756723	0.9558	0.23156	NOT	0.9952	0.46	NOT	0.885	0.23854	NOT	1.9067	4.8559e-05	DIFF	1.0307	0.33731	NOT
AT1G07340.1			199.477	0.000307276	203.035	1.87966e-05	191.82	0.00222207	214.296	0.000542225	0.9308	0.10786	NOT	160.613	0.000645627	1.2641	0.21272	NOT	217.503	8.5189e-05	0.8819	0.39116	NOT	1.0178	0.10272	NOT	0.9616	0.21537	NOT	0.7495	0.22463	NOT	1.015	0.21317	NOT
AT1G07350.1		TU0109	3819.13	1.61799e-43	39162.8	5.76532e-63	34273.1	3.32252e-63	4036.91	6.23434e-48	0.9461	0.29268	NOT	41525.5	1.94889e-63	0.9431	0.47622	NOT	32659.8	2.17235e-58	1.0494	0.49453	NOT	10.2544	0	DIFF	8.9741	1.2879e-14	DIFF	10.2865	0	DIFF	8.0903	7.7716e-16	DIFF
AT1G07360.1			3161.69	1.49112e-43	3912.49	1.13395e-44	2466.26	9.045e-46	3984.81	2.79062e-45	0.7934	0.14018	NOT	11111.2	6.97276e-60	0.3521	3.2776e-10	DIFF	3968.95	2.65001e-44	0.6214	0.0029842	DIFF	1.2375	0.12654	NOT	0.78	0.034273	DIFF	2.7884	3.7817e-10	DIFF	0.996	0.48856	NOT
AT1G07370.1			3724.36	1.18752e-25	1853.32	2.58131e-17	1546.87	2.28368e-16	3687.59	1.24668e-25	1.01	0.41245	NOT	3811.25	3.49428e-25	0.4863	0.00054586	DIFF	1893.75	2.06503e-18	0.8168	0.19576	NOT	0.4976	0.00018198	DIFF	0.4153	6.5771e-05	DIFF	1.0335	0.497	NOT	0.5135	0.0012735	DIFF
AT1G07380.1			1455.66	4.55257e-13	1538.8	1.25717e-13	1974.84	3.31834e-19	1332.29	4.82654e-16	1.0926	0.42502	NOT	1075.8	6.1482e-12	1.4304	0.0090572	DIFF	1876.57	1.15294e-19	1.0524	0.39458	NOT	1.0571	0.37077	NOT	1.3567	0.088598	NOT	0.8075	0.022124	DIFF	1.4085	0.035932	DIFF
AT1G07390.1			249.216	2.35615e-06	262.704	1.92933e-09	343.014	7.7354e-15	281.834	1.78993e-07	0.8843	0.25176	NOT	225.869	8.71617e-06	1.1631	0.24385	NOT	344.71	3.00438e-12	0.9951	0.18364	NOT	1.0541	0.30915	NOT	1.3764	0.24602	NOT	0.8014	0.030001	DIFF	1.2231	0.17539	NOT
AT1G07400.1		TU0110	382.483	6.5789e-05	83608.7	2.52519e-78	54021.4	2.87432e-58	582.794	8.47638e-11	0.6563	0.084364	NOT	99375.5	1.61851e-84	0.8413	0.19863	NOT	77283.2	1.15697e-75	0.699	0.027672	NOT	218.595	0	DIFF	141.239	5.107e-15	DIFF	170.516	1.7319e-14	DIFF	132.608	9.992e-16	DIFF
AT1G07410.1			987.549	1.14812e-13	1277.9	3.58448e-26	497.338	3.05428e-09	1058.83	8.35391e-25	0.9327	0.16349	NOT	1468.86	8.27432e-30	0.87	0.20701	NOT	699.119	3.31786e-12	0.7114	0.10414	NOT	1.294	0.17799	NOT	0.5036	0.017761	DIFF	1.3872	0.16247	NOT	0.6603	0.025647	DIFF
AT1G07420.1			5152.97	4.84522e-22	3242.17	4.73547e-20	4427.71	1.45441e-21	5077.17	2.14636e-21	1.0149	0.21618	NOT	4169.71	9.28012e-21	0.7776	0.12956	NOT	5985.89	2.41931e-22	0.7397	0.25794	NOT	0.6292	0.061513	NOT	0.8593	0.43724	NOT	0.8213	0.11545	NOT	1.179	0.4414	NOT
AT1G07430.1			448.99	2.66244e-09	459.681	1.20341e-11	308.597	8.03321e-10	361.281	2.85376e-09	1.2428	0.10861	NOT	254.374	6.72581e-05	1.8071	0.0027989	DIFF	344.771	1.94133e-08	0.8951	0.40581	NOT	1.0238	0.44987	NOT	0.6873	0.028152	DIFF	0.7041	0.073612	NOT	0.9543	0.3265	NOT
AT1G07440.1			6897.86	4.36372e-27	9430.26	5.20498e-34	9206.51	1.32176e-34	7711.42	8.05475e-34	0.8945	0.20547	NOT	7987.65	5.68779e-35	1.1806	0.13476	NOT	10179.1	9.13655e-37	0.9045	0.42327	NOT	1.3671	0.086307	NOT	1.3347	0.086095	NOT	1.0358	0.27723	NOT	1.32	0.23628	NOT
AT1G07450.1			406.879	6.91995e-09	199.769	1.79171e-05	201.28	0.000557624	271.121	0.00156572	1.5007	0.45323	NOT	304.244	6.72581e-05	0.6566	0.1685	NOT	134.937	0.00142454	1.4917	0.36019	NOT	0.491	0.11471	NOT	0.4947	0.045638	DIFF	1.1222	0.34185	NOT	0.4977	0.011193	DIFF
AT1G07460.1			67.8928	0.655015	94.2458	0.838491	84.9343	0.606187	111.304	0.15677	0.61	0.18864	NOT	163.328	0.0231795	0.577	0.032002	NOT	105.592	0.00868944	0.8044	0.47814	NOT	1.3882	0.40536	NOT	1.251	0.17573	NOT	1.4674	0.1241	NOT	0.9487	0.45803	NOT
AT1G07470.1	AT1G07473.1		1829.72	7.2573e-12	726.002	5.07431e-05	824.541	7.23013e-05	1388.19	3.93398e-07	1.3181	0.33923	NOT	1028.82	3.03356e-05	0.7057	0.064133	NOT	947.509	2.54303e-05	0.8702	0.28467	NOT	0.3968	8.9932e-05	DIFF	0.4506	0.001232	DIFF	0.7411	0.011448	DIFF	0.6825	0.0083139	DIFF
AT1G07473.1	AT1G07470.1	TU0111	259.707	9.80471e-06	287.946	9.09688e-05	375.814	5.32282e-06	366.285	1.11087e-07	0.709	0.42611	NOT	266.253	1.88355e-07	1.0815	0.26431	NOT	191.529	6.94236e-07	1.9622	0.27514	NOT	1.1087	0.40811	NOT	1.4471	0.39489	NOT	0.7269	0.15553	NOT	0.5229	0.28668	NOT
AT1G07476.1	AT1G07480.1		268.923	5.55155e-06	203.787	0.00420556	288.963	0.00118626	271.49	3.59067e-06	0.9905	0.43301	NOT	324.771	2.90559e-07	0.6275	0.46801	NOT	209.133	0.00835099	1.3817	0.091112	NOT	0.7578	0.45285	NOT	1.0745	0.16647	NOT	1.1963	0.40608	NOT	0.7703	0.24026	NOT
AT1G07480.1	AT1G07476.1		1659.04	3.02236e-12	813.405	1.94631e-13	740.922	2.31859e-08	1800.27	1.93102e-13	0.9216	0.24513	NOT	926.958	7.71273e-11	0.8775	0.40078	NOT	939.776	6.35726e-15	0.7884	0.21548	NOT	0.4903	0.34585	NOT	0.4466	0.1367	NOT	0.5149	0.07562	NOT	0.522	0.10207	NOT
AT1G07485.1	AT1G07490.1		400.692	9.46521e-07	353.993	0.000653379	439.56	9.01442e-09	380.454	1.59237e-06	1.0532	0.37661	NOT	363.645	0.000496631	0.9735	0.44419	NOT	386.585	0.000408245	1.137	0.33538	NOT	0.8835	0.13148	NOT	1.097	0.47884	NOT	0.9558	0.24316	NOT	1.0161	0.35884	NOT
AT1G07490.1	AT1G07485.1		1760.37	1.85165e-15	1107.11	5.83113e-13	1004.34	3.69258e-16	1968.22	2.804e-16	0.8944	0.39182	NOT	835.484	4.51794e-10	1.3251	0.14636	NOT	756.255	2.92942e-09	1.328	0.21508	NOT	0.6289	0.11966	NOT	0.5705	0.1132	NOT	0.4245	0.004647	DIFF	0.3842	0.0060653	DIFF
AT1G07500.1			886.694	3.63924e-08	13506.8	1.57259e-28	4015.28	4.94178e-19	1383.39	4.82633e-07	0.641	0.33802	NOT	16317.5	8.70505e-27	0.8277	0.28143	NOT	7301.11	3.1677e-23	0.55	0.23671	NOT	15.2328	0.0018196	DIFF	4.5284	0.01215	DIFF	11.7953	0.0014052	DIFF	5.2777	0.018841	DIFF
AT1G07510.1		TU0112	1481.65	1.37742e-27	2662.48	3.55329e-35	2188.47	2.13008e-30	1653.69	2.91892e-33	0.896	0.085437	NOT	3369.75	1.32314e-42	0.7901	0.1217	NOT	2491.98	5.44207e-35	0.8782	0.045679	NOT	1.797	7.3665e-05	DIFF	1.477	0.011577	DIFF	2.0377	0.0001088	DIFF	1.5069	0.0027278	DIFF
AT1G07520.1			539.571	1.15131e-17	413.768	1.4872e-11	412.604	3.00524e-16	768.737	7.45524e-23	0.7019	0.013742	NOT	659.076	8.1562e-17	0.6278	0.0013305	DIFF	652.797	3.89379e-20	0.6321	0.018306	NOT	0.7668	0.022246	DIFF	0.7647	0.040292	DIFF	0.8573	0.093319	NOT	0.8492	0.038841	DIFF
AT1G07530.1			2413.82	3.20599e-36	3966.46	1.77738e-47	2707.54	9.18669e-40	2551.61	1.02719e-39	0.946	0.37687	NOT	4128.43	2.99586e-53	0.9608	0.31846	NOT	3027.73	2.02585e-45	0.8942	0.088983	NOT	1.6432	0.0016894	DIFF	1.1217	0.44647	NOT	1.618	0.00072164	DIFF	1.1866	0.17855	NOT
AT1G07540.1			178.275	0.000259475	131.654	0.198042	181.2	0.077502	142.923	0.139165	1.2473	0.1758	NOT	170.019	0.00848066	0.7743	0.015861	NOT	161.581	0.00133586	1.1214	0.18934	NOT	0.7385	0.014811	DIFF	1.0164	0.22973	NOT	1.1896	0.20205	NOT	1.1305	0.13947	NOT
AT1G07550.1			276.83	1.68317e-05	191.035	0.0127191	183.418	0.00916872	253.139	0.000143609	1.0936	0.40709	NOT	234.066	0.0373295	0.8162	0.37539	NOT	166.616	0.0243436	1.1008	0.36433	NOT	0.6901	0.020211	DIFF	0.6626	0.019771	DIFF	0.9247	0.089296	NOT	0.6582	0.017005	DIFF
AT1G07560.1			305.533	4.25498e-10	230.771	3.05592e-09	189.818	0.000161473	355.099	9.74519e-11	0.8604	0.045456	NOT	226.407	5.85395e-05	1.0193	0.40982	NOT	212.099	0.000755805	0.8949	0.49459	NOT	0.7553	0.042726	DIFF	0.6213	0.0094752	DIFF	0.6376	0.00010606	DIFF	0.5973	1.3419e-05	DIFF
AT1G07570.1			1707.19	7.40329e-28	1869.39	1.7125e-30	1141.74	9.38781e-19	1766.34	7.78787e-29	0.9665	0.42441	NOT	1590.83	2.40142e-25	1.1751	0.10257	NOT	955.655	5.0407e-11	1.1947	0.10205	NOT	1.095	0.3091	NOT	0.6688	0.012738	DIFF	0.9006	0.16058	NOT	0.541	0.00010501	DIFF
AT1G07580.1			no probe	1	no probe	1	no probe	1	no probe	1	no probe			no probe	1	no probe			no probe	1	no probe			no probe			no probe			no probe			no probe
AT1G07590.1			560.382	1.01e-32	1088.2	1.87954e-41	1071.27	4.24571e-33	497.382	3.54791e-42	1.1267	0.48445	NOT	1075.36	5.04693e-47	1.0119	0.43612	NOT	1191.03	3.76913e-43	0.8994	0.10599	NOT	1.9419	0.0056649	DIFF	1.9117	0.0014723	DIFF	2.162	0.010172	DIFF	2.3946	8.9163e-06	DIFF
AT1G07600.1			148522	1.01e-32	147820	1.87954e-41	124228	4.24571e-33	128690	3.54791e-42	1.1541	0.32208	NOT	133451	5.04693e-47	1.1077	0.5	NOT	153375	3.76913e-43	0.81	0.28185	NOT	0.9953	0.45404	NOT	0.8364	0.43125	NOT	1.037	0.32208	NOT	1.1918	0.20946	NOT
AT1G07610.1		TU0113	33520.5	1.97168e-17	31351.6	2.92692e-18	26110.6	5.83426e-17	32425.2	7.0805e-21	1.0338	0.39158	NOT	34656.7	2.85957e-21	0.9046	0.26196	NOT	42887.1	4.18274e-21	0.6088	0.2211	NOT	0.9353	0.35716	NOT	0.7789	0.31499	NOT	1.0688	0.45814	NOT	1.3226	0.42261	NOT
AT1G07615.1			724.63	1.28184e-13	880.871	4.50183e-21	856.839	4.56442e-19	1021.55	2.32143e-22	0.7093	0.14125	NOT	1310.16	5.76818e-24	0.6723	0.12557	NOT	1046.38	6.41412e-24	0.8189	0.037939	NOT	1.2156	0.22124	NOT	1.1825	0.45233	NOT	1.2825	0.18469	NOT	1.0243	0.24831	NOT
AT1G07620.1			322.044	2.68292e-06	282.649	2.018e-06	215.751	7.5947e-06	271.338	7.74117e-05	1.1869	0.13633	NOT	291.525	1.66971e-05	0.9696	0.42922	NOT	352.356	1.59404e-06	0.6123	0.031068	NOT	0.8777	0.33437	NOT	0.6699	0.071338	NOT	1.0744	0.35945	NOT	1.2986	0.058411	DIFF
AT1G07630.1			1171.14	4.07251e-32	814.866	2.44475e-18	718.903	9.60372e-21	803.265	3.27649e-34	1.458	0.0015111	DIFF	532.145	9.99887e-16	1.5313	0.013007	DIFF	771.039	3.28644e-35	0.9324	0.070114	NOT	0.6958	0.0021017	DIFF	0.6138	0.00015568	DIFF	0.6625	0.0082075	DIFF	0.9599	0.27749	NOT
AT1G07640.1			3485.09	2.77561e-52	3376.52	1.81909e-51	3024.32	6.57184e-47	4493.36	3.93618e-55	0.7756	0.083682	NOT	2613.78	7.93556e-43	1.2918	0.043012	NOT	3194.86	1.60576e-49	0.9466	0.17944	NOT	0.9688	0.32211	NOT	0.8678	0.051257	DIFF	0.5817	0.00021116	DIFF	0.711	0.016243	DIFF
AT1G07645.1			529.969	1.9176e-08	352.503	5.68577e-06	306.768	0.0239706	233.462	0.00375412	2.27	0.033511	NOT	182.495	0.396472	1.9316	0.21543	NOT	258.192	0.000181925	1.1881	0.35593	NOT	0.6651	0.070286	NOT	0.5788	0.075501	NOT	0.7817	0.15696	NOT	1.1059	0.42591	NOT
AT1G07650.1			1818.3	5.85066e-20	901.917	1.40133e-15	912.116	3.61903e-15	1305.07	1.633e-17	1.3933	0.022205	NOT	600.71	1.79158e-12	1.5014	0.0020514	DIFF	595.924	2.07893e-13	1.5306	0.033504	NOT	0.496	0.00041146	DIFF	0.5016	2.5887e-05	DIFF	0.4603	1.6608e-05	DIFF	0.4566	2.7598e-05	DIFF
AT1G07660.1			2126.46	1.69083e-10	1451.91	7.8056e-17	1981.85	3.98024e-17	1993.74	3.1961e-14	1.0666	0.42175	NOT	2052.38	1.8166e-11	0.7074	0.43831	NOT	2853.05	2.1687e-14	0.6946	0.45392	NOT	0.6828	0.3127	NOT	0.932	0.44191	NOT	1.0294	0.29549	NOT	1.431	0.45574	NOT
AT1G07670.1			1764.31	2.63272e-28	3303.3	3.18327e-34	3323.34	3.77767e-32	2046.92	7.92378e-28	0.8619	0.22418	NOT	8213.16	1.47007e-43	0.4022	7.1475e-08	DIFF	4252.39	1.56281e-32	0.7815	0.03516	NOT	1.8723	0.00023571	DIFF	1.8836	0.0041948	DIFF	4.0124	7.172e-14	DIFF	2.0775	3.8394e-05	DIFF
AT1G07680.1			201.203	0.0415468	184.588	0.187103	211.407	4.81242e-08	169.69	0.0169571	1.1857	0.30611	NOT	182.094	0.503488	1.0137	0.17265	NOT	206.128	0.000649522	1.0256	0.41171	NOT	0.9174	0.22239	NOT	1.0507	0.14782	NOT	1.0731	0.13445	NOT	1.2147	0.18695	NOT
AT1G07690.1			360.228	0.00582258	213.116	0.152824	391.01	0.00207236	317.822	0.0129987	1.1334	0.42912	NOT	275.017	0.000649613	0.7749	0.32951	NOT	319.398	8.71461e-06	1.2242	0.45727	NOT	0.5916	0.072945	NOT	1.0855	0.42071	NOT	0.8653	0.28872	NOT	1.005	0.32251	NOT
AT1G07700.1			6469.26	1.66069e-30	8074.87	4.69691e-29	4784.46	4.84286e-25	5842.3	4.0673e-31	1.1073	0.43121	NOT	8132.77	7.37932e-31	0.9929	0.47826	NOT	6050.82	4.67153e-33	0.7907	0.12154	NOT	1.2482	0.2303	NOT	0.7396	0.12544	NOT	1.392	0.23993	NOT	1.0357	0.44491	NOT
AT1G07702.1	AT1G07705.1		351.649	0.797413	44.8692	0.550265	268.558	0.65989	76.9183	0.999982	4.5717	0.10345	NOT	584.337	0.0827248	0.0768	0.16096	NOT	343.773	0.100042	0.7812	0.44573	NOT	0.1276	0.31394	NOT	0.7637	0.39082	NOT	7.5969	0.039404	DIFF	4.4693	0.07265	NOT
AT1G07705.1	AT1G07702.1		874.872	4.93527e-16	912.971	3.33125e-16	831.505	6.78659e-17	1058.47	2.23628e-17	0.8265	0.20703	NOT	754.038	2.54403e-17	1.2108	0.20937	NOT	770.337	1.80791e-14	1.0794	0.34367	NOT	1.0435	0.47155	NOT	0.9504	0.49011	NOT	0.7124	0.064823	DIFF	0.7278	0.10207	NOT
AT1G07710.1		TU0114	266.508	2.88943e-05	273.104	0.000536678	281.377	0.00137166	296.115	4.98878e-08	0.9	0.33086	NOT	318.168	2.3259e-07	0.8584	0.15251	NOT	271.147	0.00222303	1.0377	0.23396	NOT	1.0247	0.37072	NOT	1.0558	0.39538	NOT	1.0745	0.21036	NOT	0.9157	0.18294	NOT
AT1G07720.1			5173.47	3.98901e-51	6097.95	1.46885e-59	3241.66	9.58499e-47	4421.78	1.83722e-56	1.17	0.22069	NOT	3431.82	1.1273e-46	1.7769	0.00048328	DIFF	3970.8	1.21789e-53	0.8164	0.14087	NOT	1.1787	0.15123	NOT	0.6266	0.0076803	DIFF	0.7761	0.048926	DIFF	0.898	0.30036	NOT
AT1G07725.1	AT1G07728.1		200.352	0.00996667	169.421	2.50938e-05	237.848	0.000104869	190.241	0.000115222	1.0531	0.33518	NOT	243.318	2.15737e-07	0.6963	0.046088	NOT	204.833	3.8634e-05	1.1612	0.14844	NOT	0.8456	0.043292	DIFF	1.1872	0.24438	NOT	1.279	0.30455	NOT	1.0767	0.48876	NOT
AT1G07728.1	AT1G07725.1		818.716	1.23815e-19	916.537	3.06218e-26	700.173	7.97522e-26	723.872	3.24771e-22	1.131	0.43292	NOT	1535.75	3.83517e-40	0.5968	0.0054297	DIFF	921.192	5.79287e-28	0.7601	0.10805	NOT	1.1195	0.24973	NOT	0.8552	0.16422	NOT	2.1216	0.00015808	DIFF	1.2726	0.30997	NOT
AT1G07730.2			565.7	2.49465e-10	458.297	1.18157e-09	902.317	7.82881e-14	599.086	2.15746e-16	0.9443	0.37861	NOT	582.028	6.67821e-13	0.7874	0.36602	NOT	752.116	5.54764e-16	1.1997	0.42645	NOT	0.8101	0.26244	NOT	1.595	0.10979	NOT	0.9715	0.2709	NOT	1.2554	0.21029	NOT
AT1G07740.1			403.452	2.49465e-10	419.452	1.18157e-09	620.283	7.82881e-14	418.565	2.15746e-16	0.9639	0.33947	NOT	404.926	6.67821e-13	1.0359	0.19763	NOT	606.247	5.54764e-16	1.0232	0.39198	NOT	1.0397	0.37491	NOT	1.5374	0.077951	NOT	0.9674	0.23792	NOT	1.4484	0.013985	DIFF
AT1G07745.1			543.57	1.04276e-10	611.629	9.34212e-16	442.482	1.20158e-08	747.906	1.83093e-10	0.7268	0.091625	NOT	550.84	2.0321e-09	1.1104	0.23018	NOT	496.707	5.21399e-11	0.8908	0.11194	NOT	1.1252	0.39658	NOT	0.814	0.092455	NOT	0.7365	0.038965	DIFF	0.6641	0.049593	DIFF
AT1G07747.1			132.782	0.778689	63.3837	0.936088	122.942	0.506067	102.517	0.847042	1.2952	0.33021	NOT	96.5522	0.993256	0.6565	0.41155	NOT	197.129	0.460705	0.6237	0.048359	NOT	0.4774	0.25137	NOT	0.9259	0.20182	NOT	0.9418	0.3559	NOT	1.9229	0.035973	DIFF
AT1G07750.1			6434.78	3.75726e-46	3081.64	1.19247e-29	3882.75	2.17872e-35	6091.91	1.59294e-46	1.0563	0.45869	NOT	4425.1	2.37638e-38	0.6964	0.053623	NOT	4488.92	8.81217e-43	0.865	0.18324	NOT	0.4789	0.00011036	DIFF	0.6034	0.0035237	DIFF	0.7264	0.0047167	DIFF	0.7369	0.017218	DIFF
AT1G07760.1			222.044	0.347009	320.239	0.227067	405.17	0.738613	288.919	0.992826	0.7685	0.37221	NOT	441.964	0.551445	0.7246	0.2352	NOT	805.081	0.179109	0.5033	0.29609	NOT	1.4422	0.12949	NOT	1.8247	0.24708	NOT	1.5297	0.16663	NOT	2.7865	0.3092	NOT
AT1G07770.1			59108.6	6.80173e-39	47740.6	2.33336e-39	43576.2	1.23028e-39	66510.8	1.24311e-41	0.8887	0.19989	NOT	57136.4	6.08035e-40	0.8356	0.18239	NOT	60537.9	1.17854e-39	0.7198	0.081986	NOT	0.8077	0.19907	NOT	0.7372	0.16501	NOT	0.8591	0.19994	NOT	0.9102	0.30501	NOT
AT1G07780.1			1544.98	5.1425e-12	862.651	2.45289e-06	615.083	3.04733e-05	1596.89	1.38323e-07	0.9675	0.24153	NOT	1208.74	2.86789e-09	0.7137	0.23616	NOT	978.328	1.28527e-07	0.6287	0.10053	NOT	0.5584	0.18843	NOT	0.3981	0.059987	NOT	0.7569	0.20056	NOT	0.6126	0.15954	NOT
AT1G07790.1			7308.26	1.71168e-34	6498.52	6.22882e-28	5016.26	4.89701e-25	6306.16	3.4177e-31	1.1589	0.30954	NOT	6417.43	1.27493e-27	1.0126	0.4001	NOT	4620.1	2.57519e-27	1.0857	0.43094	NOT	0.8892	0.3215	NOT	0.6864	0.11199	NOT	1.0176	0.37305	NOT	0.7326	0.24709	NOT
AT1G07795.1			380.723	2.75601e-07	263.235	5.87599e-06	298.585	1.20982e-05	285.91	0.000215187	1.3316	0.1773	NOT	267.56	0.000213875	0.9838	0.4438	NOT	305.72	5.17039e-05	0.9767	0.25805	NOT	0.6914	0.074674	NOT	0.7843	0.28375	NOT	0.9358	0.39547	NOT	1.0693	0.34466	NOT
AT1G07800.1			203.537	0.00177093	203.516	0.000449186	168.078	0.0242518	147.813	0.692699	1.377	0.45137	NOT	167.997	0.248323	1.2114	0.43981	NOT	188.581	0.115432	0.8913	0.48805	NOT	0.9999	0.42071	NOT	0.8258	0.43339	NOT	1.1366	0.45668	NOT	1.2758	0.48656	NOT
AT1G07810.1			2784.93	6.30559e-35	3269.62	1.17899e-34	4413.69	9.70852e-39	2681.14	3.14525e-37	1.0387	0.45233	NOT	4848.47	2.72751e-38	0.6744	0.021036	NOT	4096.57	2.88394e-38	1.0774	0.41062	NOT	1.174	0.1812	NOT	1.5848	0.0094869	DIFF	1.8084	0.0030569	DIFF	1.5279	0.0041062	DIFF
AT1G07820.1		TU0116	17243.6	3.12704e-26	11242.4	4.58171e-18	6555.43	4.43061e-16	14533.8	1.95418e-27	1.1864	0.33375	NOT	7533.83	7.12874e-19	1.4923	0.20125	NOT	9123.5	3.85792e-19	0.7185	0.42006	NOT	0.652	0.062825	NOT	0.3802	0.025895	DIFF	0.5184	0.042886	DIFF	0.6277	0.045339	DIFF
AT1G07830.1			4667.17	3.91123e-28	5752.61	3.31046e-28	7693.5	5.92579e-31	5421.5	5.46745e-28	0.8609	0.25816	NOT	7225.2	4.31119e-35	0.7962	0.23691	NOT	9643.06	1.60712e-35	0.7978	0.2807	NOT	1.2326	0.088801	NOT	1.6484	0.010327	DIFF	1.3327	0.084595	NOT	1.7787	0.015383	DIFF
AT1G07840.1			1706.7	5.43104e-14	2377.81	4.75674e-19	1945.16	8.34994e-16	1873.51	2.88095e-22	0.911	0.22768	NOT	2082.17	2.79554e-25	1.142	0.43684	NOT	2020.43	3.82407e-20	0.9627	0.22159	NOT	1.3932	0.1225	NOT	1.1397	0.16281	NOT	1.1114	0.38194	NOT	1.0784	0.17894	NOT
AT1G07850.1			291.798	1.04495e-11	256.652	3.69456e-09	305.971	7.15581e-10	338.628	8.07359e-11	0.8617	0.44702	NOT	383.399	5.37637e-12	0.6694	0.28282	NOT	276.943	1.03393e-10	1.1048	0.32567	NOT	0.8796	0.26252	NOT	1.0486	0.35302	NOT	1.1322	0.49941	NOT	0.8178	0.4135	NOT
AT1G07860.1			68.845	0.152215	239.818	0.043483	262.179	3.86782e-05	167.962	0.00916862	0.4099	0.12256	NOT	218.618	0.00605524	1.097	0.2877	NOT	149.564	0.205276	1.753	0.12359	NOT	3.4834	0.063411	NOT	3.8083	0.055355	NOT	1.3016	0.095185	NOT	0.8905	0.30715	NOT
AT1G07870.1			998.498	7.78746e-20	1654.86	1.73371e-25	1306.83	4.10169e-24	1001.92	3.65918e-25	0.9966	0.31317	NOT	1678.99	4.99963e-27	0.9856	0.36005	NOT	1430.72	2.64969e-32	0.9134	0.37273	NOT	1.6573	0.001797	DIFF	1.3088	0.032622	DIFF	1.6758	0.021831	DIFF	1.428	0.034613	DIFF
AT1G07880.1			650.288	9.63733e-10	545.674	1.85453e-09	484.466	7.30089e-11	591.849	6.57177e-12	1.0987	0.39311	NOT	504.142	1.50901e-09	1.0824	0.32225	NOT	576.903	4.86592e-11	0.8398	0.33662	NOT	0.8391	0.046972	DIFF	0.745	0.17461	NOT	0.8518	0.14689	NOT	0.9747	0.39595	NOT
AT1G07890.1		TU0117	56671.2	7.52474e-43	81982.1	7.45611e-59	77779	5.50712e-55	58113.6	1.40135e-52	0.9752	0.33185	NOT	79247.8	6.29836e-73	1.0345	0.49241	NOT	80915.5	1.53503e-72	0.9612	0.16479	NOT	1.4466	0.0035749	DIFF	1.3725	0.022825	DIFF	1.3637	0.0088166	DIFF	1.3924	0.0018635	DIFF
AT1G07900.1			327.077	0.000126381	444.001	4.00123e-05	414.11	8.34441e-05	217.969	0.00378946	1.5006	0.33935	NOT	306.384	2.32907e-05	1.4492	0.36788	NOT	662.66	1.52525e-12	0.6249	0.058324	NOT	1.3575	0.47798	NOT	1.2661	0.36556	NOT	1.4056	0.44603	NOT	3.0402	0.006301	DIFF
AT1G07901.1		TU0118	473.673	6.66621e-06	319.958	0.0762162	164.839	0.000200535	87.045	0.0627611	5.4417	0.011771	NOT	466.274	6.82411e-06	0.6862	0.4884	NOT	286.011	0.0143143	0.5763	0.14236	NOT	0.6755	0.086957	NOT	0.348	0.0045361	DIFF	5.3567	0.049684	DIFF	3.2858	0.20244	NOT
AT1G07910.1			421.581	1.39464e-11	663.719	2.19241e-25	597.306	9.68877e-22	426.18	2.97186e-08	0.9892	0.49433	NOT	436.259	1.81237e-14	1.5214	0.012439	DIFF	519.896	3.61525e-13	1.1489	0.13747	NOT	1.5744	0.045	DIFF	1.4168	0.12513	NOT	1.0236	0.25559	NOT	1.2199	0.45675	NOT
AT1G07920.1			32686.1	2.84829e-41	37838.9	1.11016e-41	37669.9	5.02319e-42	31074.9	2.08062e-41	1.0518	0.42297	NOT	28586.1	6.38176e-42	1.3237	0.26985	NOT	37919	1.04739e-41	0.9934	0.45037	NOT	1.1576	0.44024	NOT	1.1525	0.34071	NOT	0.9199	0.4029	NOT	1.2202	0.27733	NOT
AT1G07930.1		TU0119	44478.7	2.81399e-48	45474.4	9.09497e-49	46465.6	3.51511e-49	45236.6	1.93121e-48	0.9832	0.48728	NOT	44772	4.68344e-49	1.0157	0.44132	NOT	53724.5	8.48209e-49	0.8649	0.18517	NOT	1.0224	0.45659	NOT	1.0447	0.46453	NOT	0.9897	0.47725	NOT	1.1876	0.20681	NOT
AT1G07940.1			41145.7	1.1895e-31	37290.1	4.94303e-34	39001.5	1.41147e-30	39657.5	9.74951e-34	1.0375	0.41638	NOT	34770.5	1.8747e-34	1.0725	0.49866	NOT	40868.9	3.0207e-34	0.9543	0.334	NOT	0.9063	0.47995	NOT	0.9479	0.4086	NOT	0.8768	0.43217	NOT	1.0305	0.37378	NOT
AT1G07950.1			1443.4	1.71934e-16	1455.62	5.83027e-20	1661.33	2.3556e-15	1654.67	1.45834e-13	0.8723	0.23837	NOT	3206.09	3.5662e-20	0.454	0.052271	NOT	2491.79	5.02307e-21	0.6667	0.090008	NOT	1.0085	0.23259	NOT	1.151	0.42914	NOT	1.9376	0.055355	DIFF	1.5059	0.21516	NOT
AT1G07960.1		TU0120	4988.41	3.7783e-20	4317.39	4.37374e-21	5689.96	2.37936e-21	4874.45	8.24026e-21	1.0234	0.36453	NOT	4346.29	9.66067e-19	0.9934	0.41352	NOT	7206.53	4.18274e-21	0.7896	0.32611	NOT	0.8655	0.47521	NOT	1.1406	0.20756	NOT	0.8916	0.47521	NOT	1.4784	0.168	NOT
AT1G07970.1			1631.72	5.62691e-33	2148.19	7.22869e-39	1886.96	6.18991e-29	1621.14	7.11891e-29	1.0065	0.17797	NOT	1810.67	1.13363e-31	1.1864	0.082246	NOT	2100.17	1.54538e-42	0.8985	0.065741	NOT	1.3165	0.013825	DIFF	1.1564	0.27012	NOT	1.1169	0.47754	NOT	1.2955	0.06909	NOT
AT1G07980.1			1251.1	5.15205e-16	2331.7	1.54944e-14	2195.82	5.16737e-13	1391.43	5.4308e-12	0.8991	0.30569	NOT	1892.84	1.4706e-16	1.2319	0.33623	NOT	2405	1.24712e-20	0.913	0.33143	NOT	1.8637	0.032978	DIFF	1.7551	0.06059	NOT	1.3604	0.15638	NOT	1.7284	0.045841	DIFF
AT1G07985.1		TU0121	532.109	2.28335e-07	878.549	1.70301e-20	574.896	2.03424e-10	1372.01	1.88118e-18	0.3878	0.0026823	NOT	910.026	2.80455e-19	0.9654	0.4765	NOT	1078.14	2.25081e-21	0.5332	0.02547	NOT	1.6511	0.031655	DIFF	1.0804	0.12986	NOT	0.6633	0.16445	NOT	0.7858	0.39673	NOT
AT1G07990.1		TU0122	1349.99	8.04296e-31	1091.17	2.64978e-30	1012.48	1.14422e-24	1318.4	5.22101e-29	1.024	0.41011	NOT	1116.33	2.69078e-32	0.9775	0.32414	NOT	942.867	2.87159e-33	1.0738	0.23375	NOT	0.8083	0.29526	NOT	0.75	0.040299	DIFF	0.8467	0.10672	NOT	0.7152	0.073974	NOT
AT1G08000.1			2155.22	7.97513e-23	1912.17	8.78382e-22	1807.13	2.54859e-22	1937.12	7.12589e-23	1.1126	0.48344	NOT	1566.96	2.96095e-20	1.2203	0.19937	NOT	1393.54	5.6175e-21	1.2968	0.15113	NOT	0.8872	0.38768	NOT	0.8385	0.39596	NOT	0.8089	0.086664	NOT	0.7194	0.061691	NOT
AT1G08005.1			775.51	0.00133979	535.867	0.00621265	781.372	0.0588021	591.754	0.0309788	1.3105	0.31345	NOT	589.608	0.0102087	0.9089	0.15113	NOT	538.545	0.00968247	1.4509	0.1726	NOT	0.691	0.31572	NOT	1.0076	0.43564	NOT	0.9964	0.4869	NOT	0.9101	0.33943	NOT
AT1G08010.1		TU0123	2523.18	1.87304e-43	2070.92	5.13977e-31	2589.65	1.14466e-34	2631.32	2.32894e-24	0.9589	0.28652	NOT	2174.76	2.0649e-31	0.9523	0.34787	NOT	1676.02	5.48135e-21	1.5451	0.092846	NOT	0.8208	0.29658	NOT	1.0263	0.44443	NOT	0.8265	0.41338	NOT	0.637	0.19806	NOT
AT1G08030.1			1184.85	1.23083e-14	1300.29	1.05628e-14	1231.34	4.88701e-12	1546.62	1.08667e-16	0.7661	0.031965	NOT	1197.38	9.02112e-19	1.0859	0.25218	NOT	1700.81	3.09409e-20	0.724	0.012938	NOT	1.0974	0.20542	NOT	1.0392	0.47268	NOT	0.7742	0.042251	DIFF	1.0997	0.36726	NOT
AT1G08035.1			338.913	0.0155233	191.099	0.000104825	141.962	0.0847492	246.032	0.15677	1.3775	0.2936	NOT	215.393	0.00301607	0.8872	0.37366	NOT	228.756	1.88038e-05	0.6206	0.40457	NOT	0.5639	0.27442	NOT	0.4189	0.30671	NOT	0.8755	0.34138	NOT	0.9298	0.35819	NOT
AT1G08040.1			3072.46	5.97395e-19	2114.46	3.25634e-15	2299.94	1.89669e-18	2694.63	1.41236e-17	1.1402	0.37621	NOT	2098.71	1.57224e-17	1.0075	0.39642	NOT	2253.21	2.04669e-15	1.0207	0.43388	NOT	0.6882	0.11697	NOT	0.7486	0.11127	NOT	0.7788	0.10797	NOT	0.8362	0.21649	NOT
AT1G08050.1			649.989	2.26332e-27	787.148	4.90162e-37	493.667	2.70898e-17	642.642	2.81706e-18	1.0114	0.2611	NOT	1913.01	7.53198e-47	0.4115	6.3212e-09	DIFF	810.337	4.04591e-29	0.6092	0.0021395	DIFF	1.211	0.061075	NOT	0.7595	0.19833	NOT	2.9768	2.9308e-11	DIFF	1.2609	0.089805	NOT
AT1G08060.1			414.867	4.69625e-21	451.957	5.19125e-24	414.672	4.74986e-21	467.101	6.69242e-17	0.8882	0.28414	NOT	491.83	5.79202e-18	0.9189	0.24497	NOT	366.517	3.0741e-20	1.1314	0.051728	NOT	1.0894	0.43864	NOT	0.9995	0.36736	NOT	1.0529	0.492	NOT	0.7847	0.0061687	DIFF
AT1G08065.1			131.773	0.223508	167.78	0.0564624	148.837	0.100017	144.342	0.505651	0.9129	0.37202	NOT	148.836	0.551291	1.1273	0.34378	NOT	173.998	0.224661	0.8554	0.088121	NOT	1.2733	0.40443	NOT	1.1295	0.13081	NOT	1.0311	0.19244	NOT	1.2055	0.49183	NOT
AT1G08070.1			260.791	4.81273e-08	353.773	1.38851e-07	447.409	2.0062e-17	380.864	6.31041e-09	0.6847	0.016606	NOT	542.409	2.50526e-21	0.6522	0.0099139	DIFF	507.109	1.11179e-23	0.8823	0.13096	NOT	1.3565	0.07573	NOT	1.7156	0.0051467	DIFF	1.4242	0.040278	DIFF	1.3315	0.046043	DIFF
AT1G08080.1			176.69	0.0217585	156.687	0.600961	134.574	0.449541	168.055	0.428589	1.0514	0.4545	NOT	178.91	0.379614	0.8758	0.35483	NOT	137.198	0.116454	0.9809	0.18516	NOT	0.8868	0.41285	NOT	0.7616	0.1788	NOT	1.0646	0.3131	NOT	0.8164	0.46806	NOT
AT1G08090.1			536.4	7.91423e-15	398.145	1.21856e-11	1069.11	6.13289e-28	264.486	3.77364e-05	2.0281	0.0028376	NOT	343.153	1.28742e-06	1.1603	0.25133	NOT	324.247	2.40496e-06	3.2972	1.2263e-05	DIFF	0.7423	0.11362	NOT	1.9931	0.0074904	DIFF	1.2974	0.18872	NOT	1.226	0.27935	NOT
AT1G08100.1			157.732	0.0557035	233.119	0.00302749	220.445	0.000169309	143.723	0.197543	1.0975	0.48991	NOT	200.154	0.000171413	1.1647	0.41117	NOT	185.28	0.0337061	1.1898	0.45446	NOT	1.4779	0.10563	NOT	1.3976	0.14392	NOT	1.3926	0.066033	NOT	1.2891	0.13428	NOT
AT1G08105.1			207.603	0.00957842	252.335	0.00331094	228.282	1.06034e-05	194.823	0.00195313	1.0656	0.42981	NOT	306.316	0.00129178	0.8238	0.32203	NOT	137.12	0.00055598	1.6648	0.5	NOT	1.2155	0.45755	NOT	1.0996	0.43381	NOT	1.5723	0.40678	NOT	0.7038	0.37904	NOT
AT1G08110.1			8159.01	2.02445e-22	9494.29	5.94367e-22	9109.54	3.22333e-22	11845.6	5.26753e-26	0.6888	0.11125	NOT	11357.1	5.64929e-26	0.836	0.26125	NOT	12560.6	2.89076e-26	0.7252	0.13937	NOT	1.1637	0.49168	NOT	1.1165	0.32907	NOT	0.9588	0.29329	NOT	1.0604	0.37706	NOT
AT1G08115.1			13092.3	0.000129986	10301.8	9.91782e-06	12977.5	5.08125e-05	11079	5.40187e-05	1.1817	0.4648	NOT	11057.8	7.61522e-06	0.9316	0.44731	NOT	15753.3	1.27686e-08	0.8238	0.4126	NOT	0.7869	0.37864	NOT	0.9912	0.3136	NOT	0.9981	0.5	NOT	1.4219	0.34525	NOT
AT1G08120.1			190.728	0.000150124	166.788	0.00105988	294.913	4.9038e-08	237.172	2.26863e-05	0.8042	0.43959	NOT	230.232	0.00100917	0.7244	0.40468	NOT	358.845	1.65275e-05	0.8218	0.11736	NOT	0.8745	0.28079	NOT	1.5462	0.42122	NOT	0.9707	0.2085	NOT	1.513	0.084894	NOT
AT1G08125.1			1319.67	4.56849e-11	2691.66	4.70422e-17	2293.64	8.19823e-12	1234.28	6.14616e-09	1.0692	0.36031	NOT	2007.97	8.74592e-12	1.3405	0.05142	NOT	2488.05	3.0741e-20	0.9219	0.04867	NOT	2.0396	0.0077319	DIFF	1.738	0.29891	NOT	1.6268	0.15549	NOT	2.0158	0.0014806	DIFF
AT1G08130.1			1200.82	5.13674e-16	710.466	3.05583e-09	1032.67	4.37007e-10	1606.7	3.37836e-18	0.7474	0.12046	NOT	1092.89	1.48783e-13	0.6501	0.0033218	DIFF	1215.02	5.10029e-15	0.8499	0.0099928	NOT	0.5917	0.0018085	DIFF	0.86	0.056606	NOT	0.6802	0.077122	NOT	0.7562	0.22216	NOT
AT1G08135.1			153.811	0.019839	199.442	0.000211143	168.476	0.0204319	143.688	0.100806	1.0705	0.4058	NOT	183.911	0.0040735	1.0844	0.38683	NOT	129.945	0.106329	1.2965	0.2701	NOT	1.2967	0.40042	NOT	1.0953	0.43758	NOT	1.2799	0.18501	NOT	0.9044	0.32013	NOT
AT1G08140.1			153.797	0.0384646	149.688	0.0775147	178.507	0.0027713	151.528	0.00281272	1.015	0.35076	NOT	177.657	0.034715	0.8426	0.28498	NOT	165.058	0.0316593	1.0815	0.21336	NOT	0.9733	0.3509	NOT	1.1607	0.27774	NOT	1.1724	0.30412	NOT	1.0893	0.26945	NOT
AT1G08150.1			217.45	9.65267e-06	163.582	0.00316684	222.735	0.000113361	228.648	0.000178394	0.951	0.20651	NOT	256.847	0.00044903	0.6369	0.017481	NOT	232.176	0.000248682	0.9593	0.25608	NOT	0.7523	0.17936	NOT	1.0243	0.29854	NOT	1.1233	0.36347	NOT	1.0154	0.33535	NOT
AT1G08160.1			3251.7	3.52996e-40	1498.34	4.23991e-27	1070.2	6.60841e-20	4010.41	2.42982e-45	0.8108	0.14655	NOT	1158.59	1.27932e-21	1.2932	0.17837	NOT	1395.32	8.65529e-27	0.767	0.050459	NOT	0.4608	0.00026534	DIFF	0.3291	3.5892e-06	DIFF	0.2889	7.7682e-07	DIFF	0.3479	9.3328e-05	DIFF
AT1G08165.1			231.55	0.000176193	278.306	0.000136761	82.6082	0.0530537	192.256	0.00573936	1.2044	0.061022	NOT	132.142	0.251398	2.1061	0.027254	NOT	188.385	0.0154199	0.4385	0.035318	NOT	1.2019	0.40279	NOT	0.3568	0.0012094	DIFF	0.6873	0.17543	NOT	0.9799	0.40355	NOT
AT1G08170.1			389.671	5.84219e-06	360.771	1.59253e-06	311.329	0.000184597	369.667	5.39272e-05	1.0541	0.46721	NOT	332.649	1.77377e-07	1.0845	0.24531	NOT	260.538	0.00276254	1.1949	0.23219	NOT	0.9258	0.39143	NOT	0.799	0.49306	NOT	0.8999	0.32793	NOT	0.7048	0.18554	NOT
AT1G08180.1			1821.39	7.48142e-18	1245.86	4.87391e-15	1133.72	2.64848e-13	1633.29	5.93994e-15	1.1152	0.47948	NOT	1081.12	1.00839e-13	1.1524	0.47949	NOT	1297.4	6.51343e-12	0.8738	0.35358	NOT	0.684	0.171	NOT	0.6224	0.065513	NOT	0.6619	0.094478	NOT	0.7943	0.12571	NOT
AT1G08190.1			3516.8	2.40977e-35	2942.91	6.4094e-37	3535.5	5.72589e-42	3106.91	9.0058e-41	1.1319	0.27793	NOT	2664.77	1.03751e-33	1.1044	0.22781	NOT	2463.94	6.53167e-34	1.4349	0.02854	NOT	0.8368	0.13684	NOT	1.0053	0.48581	NOT	0.8577	0.096701	NOT	0.7931	0.084735	NOT
AT1G08200.1			22675.5	3.79804e-61	21118	3.00536e-65	19717.7	1.1304e-61	22351.4	3.04363e-56	1.0145	0.45876	NOT	33290	1.19494e-65	0.6344	0.0013895	DIFF	28191.1	1.26759e-59	0.6994	0.0092332	NOT	0.9313	0.34742	NOT	0.8696	0.14959	NOT	1.4894	0.0039834	DIFF	1.2613	0.074092	NOT
AT1G08210.1			2632.76	1.10759e-08	3015.15	4.15431e-11	4117.59	8.81928e-17	3629.25	2.47954e-16	0.7254	0.012209	NOT	3567.1	2.97901e-15	0.8453	0.34002	NOT	5428.49	1.13006e-15	0.7585	0.015414	NOT	1.1452	0.10767	NOT	1.564	0.0089833	DIFF	0.9829	0.31337	NOT	1.4958	0.003447	DIFF
AT1G08220.1			1201.58	3.74945e-12	1339.77	3.52687e-13	1611.18	3.3774e-17	1506.73	3.24977e-15	0.7975	0.14941	NOT	1499.65	1.43427e-12	0.8934	0.30371	NOT	1493.41	3.01883e-14	1.0789	0.31292	NOT	1.115	0.31489	NOT	1.3409	0.11708	NOT	0.9953	0.48872	NOT	0.9912	0.39254	NOT
AT1G08230.2		TU0124	2796.83	2.04482e-21	1359.88	3.24742e-24	1273.47	1.23055e-33	2117.77	6.62873e-19	1.3206	0.11073	NOT	1044.87	1.39031e-28	1.3015	0.13673	NOT	1131.3	4.71664e-39	1.1257	0.30731	NOT	0.4862	0.0045164	DIFF	0.4553	0.00026386	DIFF	0.4934	0.010031	DIFF	0.5342	0.018373	DIFF
AT1G08240.1			171.766	0.202518	82.1855	0.965647	1	1	63.0613	0.738821	2.7238	0.14733	NOT	244.053	0.210017	0.3368	0.3605	NOT	67.8773	0.445669	0.0147	0.069825	NOT	0.4785	0.39882	NOT	0.0058	0.029269	DIFF	3.8701	0.26417	NOT	1.0764	0.33711	NOT
AT1G08250.1			4433.43	3.41855e-43	4812.21	5.76184e-53	2579.3	2.51865e-42	3202.21	1.63744e-46	1.3845	0.098542	NOT	5032.83	2.60356e-51	0.9562	0.45185	NOT	3085.74	2.0158e-41	0.8359	0.38039	NOT	1.0854	0.22491	NOT	0.5818	0.015355	DIFF	1.5717	0.017158	DIFF	0.9636	0.22478	NOT
AT1G08260.1			293.508	2.63382e-22	229.789	7.40257e-07	248.521	5.28956e-06	287.87	7.51172e-22	1.0196	0.30894	NOT	227.971	4.85387e-06	1.008	0.44651	NOT	262.087	1.23594e-08	0.9482	0.20991	NOT	0.7829	0.0027618	DIFF	0.8467	0.016004	DIFF	0.7919	0.0077541	DIFF	0.9104	0.18251	NOT
AT1G08270.1			360.044	9.4548e-12	234.01	0.000680719	177.787	0.00253873	331.282	1.27447e-06	1.0868	0.10865	NOT	1035.66	2.32267e-20	0.226	0.0011606	DIFF	476.173	5.2538e-10	0.3734	0.035216	NOT	0.6499	0.019168	DIFF	0.4938	0.059419	NOT	3.1262	0.0078465	DIFF	1.4374	0.068879	NOT
AT1G08280.1			1878.44	4.33229e-29	1183.16	6.62335e-23	1493.32	3.53438e-25	1802.9	3.82652e-26	1.0419	0.49749	NOT	1307.6	9.35694e-26	0.9048	0.4188	NOT	2104.15	5.5975e-28	0.7097	0.087011	NOT	0.6299	0.056463	NOT	0.795	0.19744	NOT	0.7253	0.063222	DIFF	1.1671	0.32785	NOT
AT1G08290.1			296.98	5.14382e-06	538.096	1.28455e-15	345.971	3.30921e-08	301.163	3.26536e-05	0.9861	0.45351	NOT	472.79	2.0321e-09	1.1381	0.42564	NOT	415.057	3.92042e-09	0.8336	0.37733	NOT	1.8119	0.0014134	DIFF	1.165	0.096326	NOT	1.5699	0.0060237	DIFF	1.3782	0.082183	NOT
AT1G08300.1			354.704	4.92893e-10	873.802	8.68032e-19	972.838	2.67647e-17	312.044	4.3503e-05	1.1367	0.27624	NOT	1381.51	2.72662e-19	0.6325	0.0281	NOT	1037.66	6.23887e-19	0.9375	0.20925	NOT	2.4635	6.3501e-05	DIFF	2.7427	1.6728e-05	DIFF	4.4273	1.3781e-09	DIFF	3.3254	6.6787e-10	DIFF
AT1G08310.1	AT1G08315.1		284.344	1.5902e-05	260.704	3.40105e-10	254.376	6.47697e-06	326.734	1.55119e-05	0.8703	0.38087	NOT	218.878	0.00125077	1.1911	0.32443	NOT	229.666	1.88038e-05	1.1076	0.39395	NOT	0.9169	0.22687	NOT	0.8946	0.23246	NOT	0.6699	0.0823	NOT	0.7029	0.24137	NOT
AT1G08315.1	AT1G08310.1		1085.16	5.52551e-23	1635.85	5.11351e-35	1043.3	6.10918e-34	1124.91	1.10911e-31	0.9647	0.48758	NOT	2173.42	1.61762e-45	0.7527	0.05713	NOT	1338.98	5.11926e-30	0.7792	0.30848	NOT	1.5075	0.084515	NOT	0.9614	0.44759	NOT	1.9321	0.0020453	DIFF	1.1903	0.24535	NOT
AT1G08320.1			555.568	6.36985e-05	307.272	0.0136866	305.329	0.00690949	743.313	1.37739e-07	0.7474	0.36573	NOT	295.803	0.0136702	1.0388	0.35242	NOT	334.957	0.00149107	0.9115	0.18869	NOT	0.5531	0.0021226	DIFF	0.5496	0.0032627	DIFF	0.398	0.0030958	DIFF	0.4506	0.016829	DIFF
AT1G08340.1	AT1G08350.1		482.849	3.25316e-07	363.724	2.00559e-05	375.406	7.93192e-09	581.555	1.39341e-09	0.8303	0.48004	NOT	353.867	3.36775e-05	1.0279	0.24343	NOT	354.007	8.45673e-05	1.0604	0.17855	NOT	0.7533	0.093337	NOT	0.7775	0.21941	NOT	0.6085	0.016219	DIFF	0.6087	0.046271	DIFF
AT1G08350.1	AT1G08340.1		1327.51	1.10692e-24	1112.5	7.65125e-23	1404.75	8.92055e-25	1260.86	1.5271e-22	1.0529	0.47156	NOT	785.025	3.67397e-17	1.4172	0.24597	NOT	1280.8	1.33217e-23	1.0968	0.26072	NOT	0.838	0.037404	DIFF	1.0582	0.47913	NOT	0.6226	0.0048652	DIFF	1.0158	0.21273	NOT
AT1G08360.1		TU0128	29687.8	8.209e-44	28477.6	2.44925e-44	31260	8.84669e-45	35809.1	1.60244e-50	0.8291	0.22402	NOT	33314.8	1.20308e-44	0.8548	0.26512	NOT	40096.2	2.63053e-51	0.7796	0.08774	NOT	0.9592	0.48979	NOT	1.053	0.44493	NOT	0.9303	0.39206	NOT	1.1197	0.24527	NOT
AT1G08370.1			2360.72	1.01893e-37	2591.01	1.08817e-43	2190.51	1.4764e-35	2524.17	3.01162e-41	0.9352	0.35567	NOT	2059.36	7.96414e-50	1.2582	0.19622	NOT	2427.14	1.25996e-37	0.9025	0.12654	NOT	1.0976	0.32448	NOT	0.9279	0.26064	NOT	0.8159	0.22995	NOT	0.9616	0.49773	NOT
AT1G08380.1		TU0129	68884.9	1.19437e-52	66207.1	1.50482e-53	59591.2	7.81824e-39	71600	1.9654e-59	0.9621	0.41797	NOT	71546.7	4.41451e-58	0.9254	0.4574	NOT	65573.1	6.30583e-51	0.9088	0.30511	NOT	0.9611	0.4755	NOT	0.8651	0.21354	NOT	0.9993	0.41617	NOT	0.9158	0.33437	NOT
AT1G08390.1			1811.48	4.28285e-08	1333.53	6.7156e-07	722.955	7.68915e-08	1553.86	1.38878e-07	1.1658	0.086075	NOT	1685.9	1.80197e-09	0.791	0.18021	NOT	1403.97	7.50608e-07	0.5149	0.065943	NOT	0.7362	0.14543	NOT	0.3991	0.0043253	DIFF	1.085	0.12516	NOT	0.9035	0.42769	NOT
AT1G08400.1			652.637	8.70639e-26	955.178	2.61718e-32	755.199	6.0364e-33	623.478	2.23228e-18	1.0468	0.45854	NOT	878.254	2.36099e-28	1.0876	0.35756	NOT	717.501	7.3212e-23	1.0525	0.42306	NOT	1.4636	0.010352	DIFF	1.1572	0.14339	NOT	1.4086	0.023316	DIFF	1.1508	0.22581	NOT
AT1G08410.1			874.021	4.26699e-29	1218.78	3.168e-43	1315.09	1.07855e-30	1189.63	5.60026e-30	0.7347	0.019388	NOT	1532.62	4.62886e-34	0.7952	0.17623	NOT	1387.25	6.3582e-38	0.948	0.092079	NOT	1.3945	0.0094945	DIFF	1.5046	0.044951	DIFF	1.2883	0.086117	NOT	1.1661	0.11716	NOT
AT1G08420.1			1596.13	1.21974e-30	2152.54	1.53373e-30	2229.85	1.93459e-30	1715.75	5.22101e-29	0.9303	0.40077	NOT	1933.7	2.07811e-30	1.1132	0.23145	NOT	2380.17	6.71946e-37	0.9368	0.38546	NOT	1.3486	0.066689	NOT	1.397	0.068953	NOT	1.127	0.30311	NOT	1.3872	0.058163	DIFF
AT1G08430.1			454.893	7.41691e-16	579.839	2.69201e-11	315.381	6.02811e-07	212.825	0.0348346	2.1374	0.00016143	DIFF	323.406	4.81347e-08	1.7929	0.14337	NOT	271.303	0.000250173	1.1625	0.21643	NOT	1.2747	0.39363	NOT	0.6933	0.037033	DIFF	1.5196	0.0012375	DIFF	1.2748	0.14622	NOT
AT1G08440.1			261.737	3.98498e-07	248.01	7.94921e-13	266.652	1.0007e-07	213.205	1.62518e-06	1.2276	0.26738	NOT	227.177	6.87705e-08	1.0917	0.43508	NOT	181.637	0.000250907	1.468	0.44133	NOT	0.9476	0.37369	NOT	1.0188	0.21898	NOT	1.0655	0.21281	NOT	0.8519	0.04794	DIFF
AT1G08450.1			5528.77	4.83588e-11	3624.63	8.49815e-10	3098.27	1.9272e-09	4355	1.1478e-11	1.2695	0.3781	NOT	3160.07	3.51862e-09	1.147	0.33946	NOT	3190.09	9.34036e-10	0.9712	0.43878	NOT	0.6556	0.076326	NOT	0.5604	0.054372	NOT	0.7256	0.059988	DIFF	0.7325	0.050382	DIFF
AT1G08460.1		TU0130	1986.91	4.26699e-29	2632.48	4.19476e-38	2192.49	9.48807e-24	2015.35	5.78064e-26	0.9859	0.30157	NOT	1907.81	2.87997e-31	1.3798	0.035362	NOT	2050.78	3.69824e-31	1.0691	0.24883	NOT	1.3249	0.057378	NOT	1.1035	0.1974	NOT	0.9466	0.25546	NOT	1.0176	0.37227	NOT
AT1G08465.1			1977.5	7.55918e-12	1315.02	1.40229e-09	1191.9	7.93192e-09	1503.76	1.70561e-11	1.315	0.25581	NOT	992.456	3.55399e-08	1.325	0.23425	NOT	1278.27	1.1824e-07	0.9324	0.45146	NOT	0.665	0.037738	DIFF	0.6027	0.031446	DIFF	0.66	0.03213	DIFF	0.85	0.070346	NOT
AT1G08470.1			2311.04	2.8479e-34	1129.9	1.01511e-24	1504.57	2.31068e-30	2110.97	4.10063e-36	1.0948	0.35709	NOT	1172.74	4.03787e-23	0.9635	0.41756	NOT	1654.09	1.0017e-29	0.9096	0.35622	NOT	0.4889	0.00023437	DIFF	0.651	0.038071	DIFF	0.5555	0.00068829	DIFF	0.7836	0.10051	NOT
AT1G08480.1		TU0131	13171.9	3.55471e-33	9648.22	4.69691e-29	9102.97	1.63055e-26	13892.8	2.53668e-33	0.9481	0.37602	NOT	11416.7	7.12019e-34	0.8451	0.2641	NOT	10138.4	3.611e-31	0.8979	0.31978	NOT	0.7325	0.1653	NOT	0.6911	0.17253	NOT	0.8218	0.25462	NOT	0.7298	0.19046	NOT
AT1G08490.1			4008.44	2.94444e-27	5284.55	9.16508e-29	5962.55	1.1838e-30	3817.07	3.39657e-24	1.0501	0.27735	NOT	5655.99	1.68804e-29	0.9343	0.33884	NOT	6424.61	2.11652e-35	0.9281	0.12702	NOT	1.3184	0.21644	NOT	1.4875	0.11647	NOT	1.4818	0.031845	DIFF	1.6831	0.0010925	DIFF
AT1G08500.1			1218.39	2.07251e-19	1157.28	8.28055e-23	788.588	2.05907e-16	1375.79	1.58044e-32	0.8856	0.35576	NOT	1405.96	4.15513e-26	0.8231	0.20196	NOT	1171.67	2.74599e-23	0.673	0.067737	NOT	0.9498	0.39817	NOT	0.6472	0.08387	NOT	1.0219	0.31971	NOT	0.8516	0.43646	NOT
AT1G08510.1			7705.64	3.43967e-44	7623.82	4.69772e-48	5070.05	3.31033e-43	6853.34	2.41292e-44	1.1244	0.29286	NOT	7151.66	4.9215e-48	1.066	0.34469	NOT	4642.84	5.5172e-43	1.092	0.39962	NOT	0.9894	0.32091	NOT	0.658	0.0054543	DIFF	1.0435	0.38374	NOT	0.6775	0.0096721	DIFF
AT1G08520.1			6289.47	1.37346e-37	4325.47	2.63224e-33	3478.59	4.10905e-33	4805.52	9.49094e-38	1.3088	0.12665	NOT	3036.56	1.25787e-31	1.4245	0.068891	NOT	2705.58	2.36124e-32	1.2857	0.16596	NOT	0.6877	0.057048	NOT	0.5531	0.0030448	DIFF	0.6319	0.020067	DIFF	0.563	0.0032427	DIFF
AT1G08530.1			818.025	1.34498e-05	534.768	3.04837e-07	637.843	5.26839e-06	642.929	1.14146e-08	1.2723	0.14128	NOT	551.349	2.90977e-05	0.9699	0.21612	NOT	496.8	5.65937e-09	1.2839	0.35999	NOT	0.6537	0.044931	DIFF	0.7797	0.17008	NOT	0.8576	0.39652	NOT	0.7727	0.37531	NOT
AT1G08540.1		TU0132	3405.98	6.40161e-23	3181.76	1.1576e-21	2634.76	3.65148e-20	3580.88	7.33404e-22	0.9512	0.36794	NOT	2704.88	2.28193e-19	1.1763	0.27545	NOT	2375.14	3.54398e-22	1.1093	0.38461	NOT	0.9342	0.44066	NOT	0.7736	0.16839	NOT	0.7554	0.34365	NOT	0.6633	0.31796	NOT
AT1G08550.1		TU0132,TU0133	3715.55	5.5739e-35	2794.61	4.88698e-35	1937.26	1.28537e-29	3726.04	1.48884e-37	0.9972	0.4631	NOT	4122.4	5.31e-43	0.6779	0.017571	NOT	2312.6	2.8502e-34	0.8377	0.19422	NOT	0.7521	0.039684	DIFF	0.5214	0.004397	DIFF	1.1064	0.34449	NOT	0.6207	0.030013	DIFF
AT1G08560.1			2788.53	2.60109e-35	354.865	2.56488e-09	429.712	1.67048e-09	3542.2	1.29403e-37	0.7872	0.24542	NOT	765.426	1.13108e-23	0.4636	0.0054683	DIFF	336.354	5.81146e-06	1.2776	0.29419	NOT	0.1273	1.377e-08	DIFF	0.1541	2.0145e-07	DIFF	0.2161	1.1601e-05	DIFF	0.095	8.4816e-10	DIFF
AT1G08570.1		TU0134	11264.7	2.53111e-56	12330.4	6.02101e-57	4907.79	8.00839e-47	10162.6	1.5684e-56	1.1084	0.3284	NOT	12828.9	1.68158e-51	0.9611	0.42392	NOT	5863.72	7.00443e-44	0.837	0.13713	NOT	1.0946	0.28828	NOT	0.4357	0.00019404	DIFF	1.2624	0.10695	NOT	0.577	0.012466	DIFF
AT1G08580.1			4298.89	4.19983e-13	4272.24	1.06058e-15	4410.73	7.38916e-16	5309.5	2.21137e-15	0.8097	0.19668	NOT	5301.31	7.51945e-14	0.8059	0.30979	NOT	5315.71	1.34897e-19	0.8298	0.2902	NOT	0.9938	0.44359	NOT	1.026	0.35726	NOT	0.9985	0.34675	NOT	1.0012	0.47626	NOT
AT1G08590.1		TU0135	311.423	2.13692e-11	186.983	0.000343359	181.548	9.80361e-05	328.49	3.14473e-15	0.948	0.25128	NOT	231.119	3.1831e-05	0.809	0.18609	NOT	236.19	9.52846e-09	0.7687	0.013913	NOT	0.6004	0.00051636	DIFF	0.583	0.00014287	DIFF	0.7036	0.00072796	DIFF	0.719	0.0081485	DIFF
AT1G08600.1			645.007	1.88372e-14	742.05	1.37799e-14	869.714	1.17996e-12	523.941	4.20493e-13	1.2311	0.24789	NOT	508.323	8.28442e-13	1.4598	0.00035895	DIFF	808.919	2.54165e-13	1.0752	0.45334	NOT	1.1505	0.026093	DIFF	1.3484	0.016613	DIFF	0.9702	0.24183	NOT	1.5439	0.0031456	DIFF
AT1G08610.1			629.414	7.84432e-20	1489.95	2.40579e-38	2144.41	1.89829e-42	840.182	8.95096e-27	0.7491	0.075882	NOT	1449.15	1.09972e-43	1.0282	0.21695	NOT	2046.96	3.23906e-43	1.0476	0.34686	NOT	2.3672	3.0497e-06	DIFF	3.407	7.9854e-10	DIFF	1.7248	0.0072993	DIFF	2.4363	8.9089e-08	DIFF
AT1G08620.1			887.308	2.38647e-20	818.389	3.74281e-20	863.946	1.05358e-25	746.201	2.70913e-20	1.1891	0.11009	NOT	650.019	2.46498e-20	1.259	0.059921	NOT	667.383	6.36601e-24	1.2945	0.19217	NOT	0.9223	0.21863	NOT	0.9737	0.19557	NOT	0.8711	0.10757	NOT	0.8944	0.28467	NOT
AT1G08630.1			177.766	3.89283e-06	232.99	4.68647e-05	173.888	0.000755259	150.686	0.111874	1.1797	0.47916	NOT	213.096	0.00357441	1.0934	0.29444	NOT	225.949	3.83517e-06	0.7696	0.18334	NOT	1.3107	0.088055	NOT	0.9782	0.46337	NOT	1.4142	0.19644	NOT	1.4995	0.19027	NOT
AT1G08640.1			5214.46	3.17306e-10	5218.35	4.44523e-12	5620.53	1.64104e-12	4442.09	1.9942e-09	1.1739	0.35439	NOT	3682.54	7.3506e-11	1.4171	0.24955	NOT	4953.92	1.49033e-12	1.1346	0.44713	NOT	1.0007	0.34186	NOT	1.0779	0.48699	NOT	0.829	0.24916	NOT	1.1152	0.31728	NOT
AT1G08650.1		TU0136	623.33	9.21595e-19	729.966	6.30308e-21	718.321	5.68828e-23	534.561	1.03686e-14	1.1661	0.37181	NOT	526.188	8.38262e-11	1.3873	0.19128	NOT	493.799	6.13125e-09	1.4547	0.032166	NOT	1.1711	0.44624	NOT	1.1524	0.27877	NOT	0.9843	0.1601	NOT	0.9237	0.14424	NOT
AT1G08660.1			2411	2.99788e-33	1775.17	2.47444e-28	2112.57	3.46584e-32	2337.19	2.05216e-31	1.0316	0.4759	NOT	1875.95	3.15982e-35	0.9463	0.22018	NOT	2226.66	3.32878e-30	0.9488	0.49317	NOT	0.7363	0.032422	DIFF	0.8762	0.15931	NOT	0.8027	0.13878	NOT	0.9527	0.17637	NOT
AT1G08670.1			322.568	0.000148216	171.111	0.103293	173.556	0.0243482	386.214	7.85862e-06	0.8352	0.36082	NOT	230.139	0.00557077	0.7435	0.12056	NOT	309.875	7.6242e-06	0.5601	0.0059289	DIFF	0.5305	0.0043321	DIFF	0.538	0.009664	DIFF	0.5959	0.035707	DIFF	0.8023	0.37568	NOT
AT1G08680.1			2672.08	1.10842e-38	2196.32	1.71835e-32	2157.69	2.93029e-32	2754.63	1.265e-39	0.97	0.35732	NOT	1328.98	3.9226e-38	1.6526	0.0026066	DIFF	1739.54	3.35318e-31	1.2404	0.20149	NOT	0.822	0.083585	NOT	0.8075	0.057108	NOT	0.4825	2.573e-06	DIFF	0.6315	0.0016811	DIFF
AT1G08695.1			100.954	0.0945034	141.498	0.0566779	187.363	0.00400951	137.214	0.333555	0.7357	0.21571	NOT	152.672	0.0249534	0.9268	0.38973	NOT	253.61	0.0028974	0.7388	0.21142	NOT	1.4016	0.28494	NOT	1.8559	0.10977	NOT	1.1127	0.2661	NOT	1.8483	0.1166	NOT
AT1G08700.1			3720.18	8.95622e-46	3988.4	1.49137e-48	5169.34	7.87312e-54	3471.25	2.14018e-49	1.0717	0.4773	NOT	4218.67	2.36094e-50	0.9454	0.43372	NOT	7289.57	9.543e-61	0.7091	0.0081227	DIFF	1.0721	0.29956	NOT	1.3895	0.049875	DIFF	1.2153	0.28829	NOT	2.1	2.1541e-05	DIFF
AT1G08710.1			941.019	8.61274e-10	1328.4	3.9416e-10	1263.92	2.44794e-08	700.61	2.5208e-11	1.3431	0.20474	NOT	1375.27	1.57741e-11	0.9659	0.25988	NOT	1798.55	2.6718e-13	0.7027	0.095705	NOT	1.4117	0.21757	NOT	1.3431	0.32619	NOT	1.963	0.006904	DIFF	2.5671	0.003397	DIFF
AT1G08720.1		TU0137	1142.88	2.73227e-23	1064.18	1.42356e-19	935.352	4.20066e-19	1232.86	2.54102e-19	0.927	0.36671	NOT	931.105	8.97073e-15	1.1429	0.17047	NOT	1076.89	6.52028e-21	0.8686	0.020246	NOT	0.9311	0.18938	NOT	0.8184	0.029496	DIFF	0.7552	0.013094	DIFF	0.8735	0.38346	NOT
AT1G08730.1			160.745	0.0181617	161.363	0.00267823	191.404	6.14215e-05	192.074	1.97635e-05	0.8369	0.11098	NOT	198.955	0.00301607	0.8111	0.021749	NOT	174.13	0.000267633	1.0992	0.49743	NOT	1.0038	0.18306	NOT	1.1907	0.24084	NOT	1.0358	0.49449	NOT	0.9066	0.30806	NOT
AT1G08735.1			no probe	1	no probe	1	no probe	1	no probe	1	no probe			no probe	1	no probe			no probe	1	no probe			no probe			no probe			no probe			no probe
AT1G08740.1			54.16	1	44.5267	1	1	1	58.2033	1	0.9305	0.40832	NOT	99.3733	1	0.4481	0.39813	NOT	47.5107	1	0.021	0.15866	NOT	0.8221	0.40832	NOT	0.0185	0.060668	NOT	1.7073	0.39813	NOT	0.8163	0.39813	NOT
AT1G08750.1			1246.13	1.56296e-07	1020.01	1.86235e-07	1027.76	1.01557e-10	1264.8	6.5062e-06	0.9852	0.23458	NOT	873.66	3.89787e-10	1.1675	0.48873	NOT	855.305	2.87338e-06	1.2016	0.34896	NOT	0.8185	0.12179	NOT	0.8248	0.13779	NOT	0.6907	0.35402	NOT	0.6762	0.23257	NOT
AT1G08760.1			588.94	4.51015e-26	729.836	6.41679e-27	692.134	1.71615e-23	626.16	2.48771e-22	0.9406	0.46897	NOT	537.035	3.37416e-17	1.359	0.011708	DIFF	552.456	1.48332e-17	1.2528	0.077303	NOT	1.2392	0.40611	NOT	1.1752	0.42384	NOT	0.8577	0.014516	DIFF	0.8823	0.084984	NOT
AT1G08770.1			3557.46	1.26091e-45	3674.5	1.49462e-47	3529.16	2.72146e-42	3572.08	2.25865e-45	0.9959	0.39183	NOT	4815.84	2.4241e-53	0.763	0.1126	NOT	5827.12	1.60331e-43	0.6056	0.10274	NOT	1.0329	0.40925	NOT	0.992	0.41433	NOT	1.3482	0.11193	NOT	1.6313	0.090343	NOT
AT1G08780.1			3632.06	1.27469e-15	3170.12	1.0304e-20	2833.6	5.12355e-15	4275.25	2.98199e-17	0.8496	0.38613	NOT	3417.01	6.95474e-16	0.9277	0.36657	NOT	3610.49	4.51868e-21	0.7848	0.061687	NOT	0.8728	0.21663	NOT	0.7802	0.073346	NOT	0.7993	0.25323	NOT	0.8445	0.44699	NOT
AT1G08790.1			171.379	0.00429828	195.693	0.00195357	246.209	0.00057767	364.772	8.78608e-05	0.4698	0.19137	NOT	441.517	0.000203521	0.4432	0.44193	NOT	298.381	0.00401844	0.8251	0.48443	NOT	1.1419	0.36104	NOT	1.4366	0.34767	NOT	1.2104	0.24305	NOT	0.818	0.29009	NOT
AT1G08800.1			709.87	4.78084e-22	568.041	3.02799e-16	396.414	4.8617e-11	710.231	1.16852e-20	0.9995	0.27548	NOT	652.207	1.50141e-19	0.871	0.37287	NOT	692.302	1.68045e-24	0.5726	2.3452e-06	DIFF	0.8002	0.012491	DIFF	0.5584	5.8503e-06	DIFF	0.9183	0.10971	NOT	0.9748	0.28088	NOT
AT1G08810.1			902.519	4.62518e-22	612.922	1.67964e-13	497.559	3.16769e-14	881.663	1.6768e-22	1.0237	0.44399	NOT	543.805	4.18322e-15	1.1271	0.3113	NOT	674.656	1.75387e-18	0.7375	0.031222	NOT	0.6791	0.089058	NOT	0.5513	0.014664	DIFF	0.6168	0.020332	DIFF	0.7652	0.26499	NOT
AT1G08820.1		TU0138	1736.96	7.94225e-18	1577.46	7.32546e-22	1338.72	9.66569e-16	1958.29	1.44352e-17	0.887	0.30136	NOT	2071.03	1.44763e-22	0.7617	0.052514	NOT	1916.39	1.21222e-20	0.6986	0.037906	NOT	0.9082	0.37145	NOT	0.7707	0.052809	DIFF	1.0576	0.26604	NOT	0.9786	0.43003	NOT
AT1G08830.1			6143.85	5.91876e-15	3334.72	2.20296e-12	5148.95	7.96858e-14	9819.18	4.08989e-30	0.6257	0.035187	NOT	4991.15	1.00225e-18	0.6681	0.05549	NOT	7947.21	5.79287e-28	0.6479	0.044992	NOT	0.5428	0.16608	NOT	0.8381	0.46672	NOT	0.5083	0.096173	NOT	0.8094	0.40674	NOT
AT1G08840.1			304.113	3.52356e-07	193.186	0.0163589	263.037	4.85977e-06	256.245	4.08882e-05	1.1868	0.39229	NOT	235.52	0.00434409	0.8203	0.039756	NOT	197.208	4.53851e-05	1.3338	0.065103	NOT	0.6352	0.00021776	DIFF	0.8649	0.14988	NOT	0.9191	0.051374	DIFF	0.7696	0.011758	DIFF
AT1G08845.1			1783.57	3.81006e-16	2930.37	6.33856e-16	3115.34	2.72492e-21	2330.32	1.20421e-19	0.7654	0.087863	NOT	3722.47	6.06857e-27	0.7872	0.03432	NOT	3151.74	1.0036e-22	0.9885	0.44907	NOT	1.643	0.09103	NOT	1.7467	0.0198	DIFF	1.5974	0.015137	DIFF	1.3525	0.17453	NOT
AT1G08860.1			172.114	5.49074e-05	184.654	0.0235206	166.732	0.000421324	164.454	0.295315	1.0466	0.1561	NOT	168.528	0.0618717	1.0957	0.18691	NOT	147.033	0.501382	1.134	0.1664	NOT	1.0729	0.25661	NOT	0.9687	0.047135	DIFF	1.0248	0.22047	NOT	0.8941	0.41703	NOT
AT1G08870.1			6684.68	0.078241	6022.67	0.196767	3470	0.0132032	5890.66	0.0190174	1.1348	0.23162	NOT	6527.45	0.133293	0.9227	0.5	NOT	5855.94	0.0094078	0.5926	0.13075	NOT	0.901	0.23162	NOT	0.5191	0.3092	NOT	1.1081	0.43594	NOT	0.9941	0.26092	NOT
AT1G08880.1			11962.7	4.3641e-42	8687.11	3.88885e-42	8009.57	2.25677e-35	11687	1.67495e-45	1.0236	0.43123	NOT	10711.2	2.18844e-48	0.811	0.20133	NOT	7999.75	4.12466e-42	1.0012	0.21164	NOT	0.7262	0.26852	NOT	0.6695	0.061793	NOT	0.9165	0.45822	NOT	0.6845	0.22173	NOT
AT1G08890.1			2749.48	7.29709e-13	1927.84	1.33389e-10	1160.94	3.64435e-07	2524.97	1.69411e-15	1.0889	0.41378	NOT	1995.79	1.25908e-09	0.966	0.28936	NOT	1712.36	1.01711e-09	0.678	0.029795	NOT	0.7012	0.093967	NOT	0.4222	0.0058669	DIFF	0.7904	0.13949	NOT	0.6782	0.14116	NOT
AT1G08900.1			2715.69	1.45945e-12	2125.21	1.93798e-11	1197.36	4.73134e-08	1857.19	1.80908e-09	1.4623	0.054081	NOT	1017.97	2.06464e-07	2.0877	0.063045	NOT	1051.78	6.79449e-10	1.1384	0.34089	NOT	0.7826	0.092807	NOT	0.4409	0.021841	DIFF	0.5481	0.11399	NOT	0.5663	0.22498	NOT
AT1G08910.1			1040.74	5.22331e-37	1839.42	4.10023e-47	1304.5	1.20155e-42	1042.06	1.11386e-42	0.9987	0.37137	NOT	3407.22	2.94539e-64	0.5399	2.1356e-06	DIFF	1726.4	1.19877e-54	0.7556	0.00095295	DIFF	1.7674	1.0884e-05	DIFF	1.2534	0.11651	NOT	3.2697	3.3307e-16	DIFF	1.6567	1.0827e-05	DIFF
AT1G08920.1			1947.11	8.20805e-19	4794.02	8.70443e-29	3536.44	6.60714e-25	2769.58	2.36639e-20	0.703	0.009299	NOT	4758.72	5.08468e-29	1.0074	0.49624	NOT	4155.48	2.72553e-25	0.851	0.081194	NOT	2.4621	3.4763e-06	DIFF	1.8163	0.0032043	DIFF	1.7182	0.0094193	DIFF	1.5004	0.011819	DIFF
AT1G08930.1			6982.31	1.21288e-19	11328.2	5.25374e-21	7772.55	2.7352e-18	7940.58	3.06535e-21	0.8793	0.25712	NOT	11648.8	8.29937e-24	0.9725	0.4672	NOT	7548.3	1.0712e-21	1.0297	0.20178	NOT	1.6224	0.035338	DIFF	1.1132	0.37891	NOT	1.467	0.084494	NOT	0.9506	0.29826	NOT
AT1G08940.1		TU0139	368.503	2.28866e-05	511.741	1.27464e-05	536.242	1.40381e-08	477.32	3.47673e-08	0.772	0.10543	NOT	1194.4	9.53663e-12	0.4285	0.0038752	DIFF	725.723	3.09111e-08	0.7389	0.17261	NOT	1.3887	0.13372	NOT	1.4552	0.11974	NOT	2.5023	0.006231	DIFF	1.5204	0.20686	NOT
AT1G08950.1			no probe	1	no probe	1	no probe	1	no probe	1	no probe			no probe	1	no probe			no probe	1	no probe			no probe			no probe			no probe			no probe
AT1G08960.1			1688.46	2.88413e-35	1257.03	4.19476e-38	1602.15	5.88006e-36	1676.68	1.22425e-43	1.007	0.40524	NOT	1193.33	7.36637e-31	1.0534	0.23412	NOT	1413.65	1.93547e-36	1.1333	0.35897	NOT	0.7445	0.019328	DIFF	0.9489	0.2652	NOT	0.7117	0.00095584	DIFF	0.8431	0.094466	NOT
AT1G08970.1		TU0140	4739.25	4.96585e-57	3238.32	2.28876e-42	3110.69	7.50212e-44	4576.4	4.64483e-60	1.0356	0.46125	NOT	3566.66	4.78727e-59	0.9079	0.29036	NOT	3079.93	1.22152e-47	1.01	0.43747	NOT	0.6833	0.05329	NOT	0.6564	0.061176	NOT	0.7794	0.12382	NOT	0.673	0.024654	DIFF
AT1G08980.1			8247.36	1.91091e-42	7975.17	2.33747e-38	10955.5	1.17618e-45	6711.07	9.49094e-38	1.2289	0.12656	NOT	6086.86	3.21686e-37	1.3102	0.11072	NOT	8682.24	1.39268e-42	1.2618	0.095684	NOT	0.967	0.30053	NOT	1.3284	0.080532	NOT	0.907	0.285	NOT	1.2937	0.10303	NOT
AT1G08985.1			166.207	0.5185	88.0432	0.977226	132.448	0.874162	201.094	0.0136727	0.8265	0.25221	NOT	201.333	0.249713	0.4373	0.28199	NOT	59.8977	0.966278	2.2112	0.4942	NOT	0.5297	0.29519	NOT	0.7969	0.19225	NOT	1.0012	0.25306	NOT	0.2979	0.036387	DIFF
AT1G08990.1			427.606	4.25498e-10	333.291	2.70891e-08	305.125	8.34173e-10	437.075	1.79238e-10	0.9783	0.39203	NOT	357.338	3.73079e-07	0.9327	0.38762	NOT	445.66	2.19797e-11	0.6847	0.030238	NOT	0.7794	0.044517	DIFF	0.7136	0.034603	DIFF	0.8176	0.06068	DIFF	1.0196	0.44354	NOT
AT1G09000.1			471.517	2.73019e-15	433.582	3.47763e-11	411.509	7.14236e-12	367.869	1.63735e-09	1.2818	0.36939	NOT	353.811	2.57062e-06	1.2255	0.01278	DIFF	388.07	3.9646e-07	1.0604	0.1825	NOT	0.9195	0.17045	NOT	0.8727	0.28224	NOT	0.9618	0.16503	NOT	1.0549	0.49301	NOT
AT1G09010.1			2798.24	7.687e-34	1544.25	1.81253e-30	1404.38	2.32751e-27	2105.51	5.54412e-31	1.329	0.048464	NOT	857.754	3.70363e-21	1.8003	0.00014289	DIFF	951.073	2.99415e-17	1.4766	0.0080839	DIFF	0.5519	2.1761e-05	DIFF	0.5019	1.7841e-06	DIFF	0.4074	4.8562e-11	DIFF	0.4517	1.2479e-09	DIFF
AT1G09020.1			1398.36	3.42757e-20	1251.48	2.99639e-21	1223.88	2.55066e-19	1676.93	7.40891e-25	0.8339	0.20139	NOT	1126.37	2.04024e-26	1.1111	0.18067	NOT	1007.91	5.46166e-16	1.2143	0.31266	NOT	0.895	0.14538	NOT	0.8752	0.038782	DIFF	0.6717	0.0034776	DIFF	0.601	0.00085042	DIFF
AT1G09026.1			472.213	0.78745	580.264	0.582613	160.032	0.296445	363.644	0.0775117	1.2986	0.27704	NOT	283.391	0.52531	2.0476	0.42497	NOT	324.532	0.74091	0.4931	0.45693	NOT	1.2288	0.35652	NOT	0.3389	0.45693	NOT	0.7793	0.43386	NOT	0.8924	0.32101	NOT
AT1G09030.1			209.001	0.0907099	427.51	0.0299717	240.976	0.0384635	274.525	0.029407	0.7613	0.40876	NOT	269.23	0.0251417	1.5879	0.3259	NOT	219.809	0.148501	1.0963	0.2412	NOT	2.0455	0.33555	NOT	1.153	0.47686	NOT	0.9807	0.42151	NOT	0.8007	0.12882	NOT
AT1G09040.1			327.372	1.62833e-09	288.024	5.142e-09	377.793	7.08258e-12	299.911	6.74157e-11	1.0916	0.47067	NOT	266.794	0.000104092	1.0796	0.31993	NOT	290.435	7.44041e-09	1.3008	0.098482	NOT	0.8798	0.37508	NOT	1.154	0.091544	NOT	0.8896	0.15205	NOT	0.9684	0.48526	NOT
AT1G09050.1			341.123	2.25931e-11	252.026	3.76549e-07	395.01	4.65005e-16	314.547	5.08617e-10	1.0845	0.32151	NOT	297.588	5.64317e-10	0.8469	0.19317	NOT	381.211	2.76992e-17	1.0362	0.40348	NOT	0.7388	0.013431	DIFF	1.158	0.35669	NOT	0.9461	0.17266	NOT	1.2119	0.12969	NOT
AT1G09060.1			1649.4	1.68634e-30	1647.89	1.217e-24	1487.34	2.66427e-26	1531.06	1.4766e-27	1.0773	0.3621	NOT	1028.32	1.61941e-24	1.6025	0.0023821	DIFF	1107.45	1.06449e-18	1.343	0.023791	NOT	0.9991	0.3451	NOT	0.9017	0.25047	NOT	0.6716	0.018745	DIFF	0.7233	0.011424	DIFF
AT1G09070.1		TU0141	13520.4	4.52211e-71	41265.8	1.84757e-99	15232.5	2.72452e-82	14544.3	1.72719e-76	0.9296	0.32373	NOT	64713.6	5.54055e-100	0.6377	0.00019005	DIFF	29145	1.62786e-99	0.5226	8.8107e-05	DIFF	3.0521	1.7914e-10	DIFF	1.1266	0.19785	NOT	4.4494	0	DIFF	2.0039	1.4882e-05	DIFF
AT1G09080.1			172.748	0.0198095	159.689	0.000449178	160.017	0.0149459	157.161	0.0242719	1.0992	0.37769	NOT	930.085	5.17263e-18	0.1717	4.6368e-11	DIFF	304.878	4.28321e-07	0.5249	0.0061761	DIFF	0.9244	0.29223	NOT	0.9263	0.43599	NOT	5.918	1.1045e-11	DIFF	1.9399	0.0035576	DIFF
AT1G09090.1	AT1G09100.1		197.82	0.0911501	184.988	0.0122473	183.798	0.0719152	233.229	9.80415e-05	0.8482	0.18069	NOT	176.798	0.000475982	1.0463	0.31242	NOT	186.988	0.0100692	0.9829	0.31142	NOT	0.9351	0.12102	NOT	0.9291	0.37907	NOT	0.758	0.0052412	DIFF	0.8017	0.15932	NOT
AT1G09100.1	AT1G09090.1		1996.62	1.57439e-16	2030.19	4.9909e-20	2339.48	8.4142e-18	2310.54	3.31035e-17	0.8641	0.10298	NOT	2427.06	2.53053e-19	0.8365	0.28265	NOT	3921.26	2.52076e-26	0.5966	0.0053558	DIFF	1.0168	0.26759	NOT	1.1717	0.24069	NOT	1.0504	0.48755	NOT	1.6971	0.013389	DIFF
AT1G09110.1			221.067	0.00055564	5.97667	0.000209544	1	1.9555e-07	25.0333	0.00044826	8.8309	0.39813	NOT	134.216	0.000459436	0.0445	0.39813	NOT	1	0.00206179	1	0	DIFF	0.027	0.39813	NOT	0.0045	0.15866	NOT	5.3615	0.39813	NOT	0.0399	0.15866	NOT
AT1G09130.1		TU0142	8741.06	1.04413e-23	9184.34	5.81096e-24	7853.4	1.43848e-22	7518.37	3.25813e-24	1.1626	0.17979	NOT	7212.41	1.64455e-22	1.2734	0.073573	NOT	8006.85	8.95887e-22	0.9808	0.44884	NOT	1.0507	0.42029	NOT	0.8984	0.19418	NOT	0.9593	0.39915	NOT	1.065	0.39593	NOT
AT1G09140.1			5960.84	6.71174e-23	33695.1	1.59121e-25	18597	8.29435e-28	6647.59	8.83282e-23	0.8967	0.12179	NOT	31162	3.00865e-30	1.0813	0.40805	NOT	27336.3	8.61486e-32	0.6803	0.014738	NOT	5.6527	9.9798e-09	DIFF	3.1199	1.6319e-06	DIFF	4.6877	2.2091e-08	DIFF	4.1122	2.9572e-08	DIFF
AT1G09150.1			3424.23	1.53376e-09	4248.2	6.26046e-10	4887.96	1.47046e-09	3890.68	1.02017e-10	0.8801	0.3152	NOT	4356.18	1.68015e-08	0.9752	0.46725	NOT	5071.12	7.07796e-13	0.9639	0.26412	NOT	1.2406	0.27684	NOT	1.4275	0.17169	NOT	1.1196	0.41639	NOT	1.3034	0.11731	NOT
AT1G09155.1			243.579	0.00111108	172.841	0.187102	167.036	0.259481	268.341	0.000649508	0.9077	0.21889	NOT	267.256	0.00260905	0.6467	0.018673	NOT	238.41	0.0753658	0.7006	0.1014	NOT	0.7096	0.15164	NOT	0.6858	0.13055	NOT	0.996	0.42481	NOT	0.8885	0.26087	NOT
AT1G09157.1			255.248	0.000173487	604.414	1.26393e-06	440.983	1.97003e-09	274.851	0.00914387	0.9287	0.32267	NOT	695.373	2.1814e-09	0.8692	0.30783	NOT	442.02	8.71666e-13	0.9977	0.14238	NOT	2.3679	0.041087	DIFF	1.7277	0.19358	NOT	2.53	0.036243	DIFF	1.6082	0.092847	NOT
AT1G09160.1			2413.05	1.38924e-22	3728.36	4.57227e-24	2738	1.77571e-21	2608.2	1.30855e-21	0.9252	0.32188	NOT	3888.21	3.26483e-26	0.9589	0.4861	NOT	2676.66	8.6049e-20	1.0229	0.31511	NOT	1.5451	0.02381	DIFF	1.1347	0.40922	NOT	1.4908	0.055542	DIFF	1.0262	0.26266	NOT
AT1G09170.1			151.195	0.0164482	148.327	0.0411508	159.835	0.0111354	170.31	0.00207465	0.8878	0.24996	NOT	173.729	0.00044903	0.8538	0.064227	NOT	146.27	0.000153557	1.0927	0.44992	NOT	0.981	0.2212	NOT	1.0571	0.42871	NOT	1.0201	0.45669	NOT	0.8588	0.23162	NOT
AT1G09176.1			247.195	0.00916872	391.948	6.72838e-05	442.34	0.00042681	422.06	0.0118097	0.5857	0.35994	NOT	577.927	6.67693e-05	0.6782	0.36475	NOT	502.303	6.27935e-05	0.8806	0.46543	NOT	1.5856	0.32351	NOT	1.7894	0.27703	NOT	1.3693	0.30824	NOT	1.1901	0.18533	NOT
AT1G09180.1			837.301	1.58708e-16	731.129	4.02072e-14	561.987	2.41032e-13	1321.8	1.21019e-33	0.6335	0.0071544	NOT	2172.21	1.78787e-35	0.3366	3.1748e-07	DIFF	921.095	5.43811e-30	0.6101	0.003254	DIFF	0.8732	0.064559	NOT	0.6712	0.046822	DIFF	1.6434	0.0032538	DIFF	0.6968	0.057157	DIFF
AT1G09190.1			506.685	1.43493e-17	488.356	7.64581e-10	735.816	3.81805e-16	528.385	1.7869e-13	0.9589	0.36459	NOT	611.634	4.26991e-14	0.7984	0.22533	NOT	806.534	1.23282e-19	0.9123	0.19462	NOT	0.9638	0.49906	NOT	1.4522	0.042272	DIFF	1.1576	0.34729	NOT	1.5264	0.014103	DIFF
AT1G09195.1		TU0143	450.95	1.92937e-11	270.234	0.000336825	228.05	0.000874576	414.824	8.12166e-13	1.0871	0.18364	NOT	351.933	1.77377e-07	0.7679	0.073421	NOT	246.557	8.34011e-06	0.9249	0.3359	NOT	0.5993	0.00032358	DIFF	0.5057	3.1138e-05	DIFF	0.8484	0.17069	NOT	0.5944	0.0044839	DIFF
AT1G09200.1		TU0143	19268.6	4.29315e-43	4656.71	1.91957e-23	1985.49	5.82845e-14	17003.1	4.09722e-40	1.1332	0.24317	NOT	5030.39	4.98077e-24	0.9257	0.4359	NOT	2590.65	3.50652e-14	0.7664	0.087484	NOT	0.2417	8.5449e-07	DIFF	0.103	5.4782e-11	DIFF	0.2959	5.4365e-06	DIFF	0.1524	2.2675e-08	DIFF
AT1G09210.1		TU0143	7404.08	3.09789e-41	14602.6	1.50139e-51	20030.3	2.60281e-58	7680.74	2.67742e-39	0.964	0.48756	NOT	36562.2	1.16055e-59	0.3994	8.0553e-07	DIFF	16860.9	1.52149e-56	1.188	0.43956	NOT	1.9722	0.0014753	DIFF	2.7053	5.9239e-05	DIFF	4.7602	2.0384e-13	DIFF	2.1952	1.0734e-05	DIFF
AT1G09220.1			315.476	2.02163e-07	289.639	7.30283e-06	332.076	1.97705e-09	430.4	1.64649e-09	0.733	0.092508	NOT	277.346	3.64282e-06	1.0443	0.24231	NOT	445.746	1.90312e-11	0.745	0.033655	NOT	0.9181	0.31725	NOT	1.0526	0.49145	NOT	0.6444	0.11579	NOT	1.0357	0.35911	NOT
AT1G09230.1			1027.48	5.8025e-16	1041.32	9.0979e-16	867.442	3.4815e-13	861.742	4.65335e-14	1.1923	0.37119	NOT	917.518	2.98368e-13	1.1349	0.3557	NOT	938.541	1.86804e-16	0.9242	0.43833	NOT	1.0135	0.47889	NOT	0.8442	0.44598	NOT	1.0647	0.47754	NOT	1.0891	0.38317	NOT
AT1G09240.1			527.403	8.5292e-15	330.475	1.53598e-06	433.656	1.33718e-10	652.761	1.00024e-23	0.808	0.19272	NOT	816.061	3.38845e-24	0.405	0.0010971	DIFF	1159.57	4.34207e-29	0.374	7.7479e-05	DIFF	0.6266	0.065877	NOT	0.8222	0.14287	NOT	1.2502	0.23839	NOT	1.7764	0.016276	DIFF
AT1G09245.1			144.757	0.0602108	117.428	0.958161	86.2648	0.68671	118.372	0.712076	1.2229	0.24315	NOT	32.6703	0.997204	3.5943	0.10164	NOT	138.289	0.616114	0.6238	0.27457	NOT	0.8112	0.12934	NOT	0.5959	0.071848	NOT	0.276	0.086054	NOT	1.1683	0.49774	NOT
AT1G09250.1		TU0144	3477.96	5.86433e-31	3102	3.41113e-40	2241.26	1.19279e-26	4526.23	6.28853e-41	0.7684	0.057695	NOT	2843.98	1.04013e-32	1.0907	0.3634	NOT	2005.02	6.602e-28	1.1178	0.34546	NOT	0.8919	0.44429	NOT	0.6444	0.11146	NOT	0.6283	0.019021	DIFF	0.443	0.00051375	DIFF
AT1G09260.1			183.096	0.485169	125.538	0.623798	158.432	0.00375418	188.298	0.697737	0.9724	0.40866	NOT	252.79	0.00375462	0.4966	0.052341	NOT	50.2748	0.630502	3.1513	0.031431	NOT	0.6856	0.35946	NOT	0.8653	0.36955	NOT	1.3425	0.11407	NOT	0.267	0.12042	NOT
AT1G09270.1	AT1G09280.1	TU0145	3726.53	2.18428e-49	3892.93	2.8262e-45	2628.62	9.81395e-37	4552.68	2.61537e-46	0.8185	0.12281	NOT	4759.15	3.79666e-47	0.818	0.11123	NOT	3408.27	8.83245e-46	0.7712	0.011799	NOT	1.0447	0.3791	NOT	0.7054	0.032589	DIFF	1.0454	0.38992	NOT	0.7486	0.15447	NOT
AT1G09280.1	AT1G09270.1		1972.58	1.31108e-37	1508.6	8.17248e-30	1517.12	5.8347e-29	2376.98	7.13424e-33	0.8299	0.36177	NOT	1784.57	1.19056e-38	0.8454	0.15188	NOT	1959.22	2.22953e-28	0.7743	0.01338	NOT	0.7648	0.050785	NOT	0.7691	0.010725	DIFF	0.7508	0.15165	NOT	0.8242	0.26711	NOT
AT1G09290.1			1967.75	1.29261e-27	878.836	3.04616e-20	942.156	6.54456e-21	1830.63	2.93851e-23	1.0749	0.45717	NOT	1268.03	1.12274e-22	0.6931	0.1834	NOT	808.498	3.50572e-19	1.1653	0.21719	NOT	0.4466	0.0075414	DIFF	0.4788	0.0075596	DIFF	0.6927	0.041935	DIFF	0.4417	0.00099092	DIFF
AT1G09300.1			1128.85	1.40263e-08	790.42	2.51822e-12	632.308	8.71458e-06	854.509	1.10578e-11	1.3211	0.13064	NOT	679.277	6.16134e-07	1.1636	0.41964	NOT	655.713	6.02201e-08	0.9643	0.28176	NOT	0.7002	0.013484	DIFF	0.5601	0.00093898	DIFF	0.7949	0.19691	NOT	0.7674	0.068461	NOT
AT1G09310.1		TU0146	74161.7	1.42513e-69	50176.9	3.83908e-68	57453.2	9.61181e-74	81157.8	2.70982e-82	0.9138	0.27057	NOT	68863.7	8.88986e-77	0.7286	0.017513	NOT	63287.4	1.03387e-80	0.9078	0.1805	NOT	0.6766	0.023604	DIFF	0.7747	0.057798	NOT	0.8485	0.17714	NOT	0.7798	0.089543	NOT
AT1G09320.1			800.167	7.16111e-18	1046.24	3.8145e-19	1183.16	9.23479e-22	872.747	7.15258e-17	0.9168	0.31605	NOT	1315.84	2.11891e-20	0.7951	0.11341	NOT	1103.66	2.64365e-25	1.072	0.4308	NOT	1.3075	0.12554	NOT	1.4786	0.068166	NOT	1.5077	0.030573	DIFF	1.2646	0.17944	NOT
AT1G09330.1			8507.1	6.06853e-27	8635	6.66935e-31	7950.04	6.29446e-32	9028.24	7.06911e-31	0.9423	0.26749	NOT	10840.9	9.89678e-32	0.7965	0.19267	NOT	12758.9	1.74858e-31	0.6231	0.020747	NOT	1.015	0.34078	NOT	0.9345	0.40567	NOT	1.2008	0.25867	NOT	1.4132	0.088355	NOT
AT1G09340.1		TU0147	51471.6	1.61769e-43	40149.8	4.39256e-43	27803.9	4.54023e-34	42071	9.81938e-43	1.2234	0.33984	NOT	35422.6	2.16125e-43	1.1335	0.33374	NOT	27977.4	2.03288e-42	0.9938	0.38306	NOT	0.78	0.13994	NOT	0.5402	0.0074743	DIFF	0.842	0.16619	NOT	0.665	0.020567	DIFF
AT1G09350.1			175.017	0.157082	310.769	3.16376e-06	241.283	0.0103419	194.933	0.00378946	0.8978	0.32937	NOT	396.603	4.56707e-07	0.7836	0.032576	NOT	284.584	0.000120295	0.8478	0.18545	NOT	1.7757	0.21916	NOT	1.3786	0.37532	NOT	2.0346	0.00075348	DIFF	1.4599	0.11154	NOT
AT1G09360.1			111.821	0.813865	146.248	0.719643	249.626	0.174692	128.179	0.816873	0.8724	0.20329	NOT	108.008	0.701593	1.354	0.031223	NOT	132.61	0.496266	1.8824	0.32079	NOT	1.3079	0.097608	NOT	2.2324	0.090107	NOT	0.8426	0.085525	NOT	1.0346	0.4073	NOT
AT1G09370.1			184.24	0.0910387	158.048	0.358415	227.68	0.405525	187.87	0.0384693	0.9807	0.15897	NOT	200.351	0.0700499	0.7889	0.18319	NOT	285.544	2.62982e-05	0.7974	0.43188	NOT	0.8578	0.42662	NOT	1.2358	0.30547	NOT	1.0664	0.497	NOT	1.5199	0.28615	NOT
AT1G09380.1			232.087	0.0197424	250.536	0.0036436	214.645	3.84994e-05	298.425	2.05109e-07	0.7777	0.14947	NOT	160.527	0.0171626	1.5607	0.11425	NOT	252.033	0.00283113	0.8517	0.43003	NOT	1.0795	0.48872	NOT	0.9248	0.41784	NOT	0.5379	0.011113	DIFF	0.8445	0.14316	NOT
AT1G09390.1	AT1G09400.1		1089.45	6.19941e-11	327.091	0.000449186	296.33	0.00133525	1060.2	7.007e-09	1.0276	0.34998	NOT	428.898	0.000109783	0.7626	0.41211	NOT	336.499	3.20326e-06	0.8806	0.46575	NOT	0.3002	8.3896e-06	DIFF	0.272	1.7889e-06	DIFF	0.4045	7.1103e-07	DIFF	0.3174	3.1234e-08	DIFF
AT1G09400.1	AT1G09390.1		208.187	0.00912644	211.532	0.000836325	223.788	0.000342791	179.547	0.00906731	1.1595	0.28995	NOT	222.312	6.72581e-05	0.9515	0.41996	NOT	180.69	0.024054	1.2385	0.1717	NOT	1.0161	0.48861	NOT	1.0749	0.43289	NOT	1.2382	0.39584	NOT	1.0064	0.38145	NOT
AT1G09410.1			196.86	0.00106318	163.597	0.0115064	251.937	0.000262021	260.507	1.31811e-05	0.7557	0.26089	NOT	178.639	0.0514997	0.9158	0.088796	NOT	217.192	1.19704e-05	1.16	0.33421	NOT	0.831	0.012375	DIFF	1.2798	0.46928	NOT	0.6857	0.058746	DIFF	0.8337	0.12697	NOT
AT1G09415.1			2113.37	1.76625e-32	2085.55	3.34859e-23	1737.91	1.3014e-23	1922.03	2.22513e-31	1.0996	0.43649	NOT	2206.42	2.32267e-20	0.9452	0.4376	NOT	1746.62	3.58171e-26	0.995	0.33319	NOT	0.9868	0.18831	NOT	0.8223	0.12857	NOT	1.148	0.20503	NOT	0.9087	0.27957	NOT
AT1G09420.1	AT1G09421.1		2254.12	1.11064e-30	897.501	4.29671e-23	738.595	1.01507e-18	1701.88	1.41667e-27	1.3245	0.084976	NOT	971.279	9.15083e-21	0.924	0.45241	NOT	745.344	1.16305e-22	0.9909	0.24697	NOT	0.3982	2.679e-06	DIFF	0.3277	2.0092e-08	DIFF	0.5707	0.00072333	DIFF	0.438	8.6275e-05	DIFF
AT1G09421.1	AT1G09420.1		986.199	4.07379e-12	727.648	3.91811e-08	672.531	1.47341e-08	832.027	3.84022e-08	1.1853	0.1856	NOT	804.17	1.3137e-09	0.9048	0.42374	NOT	536.46	1.42755e-07	1.2536	0.23345	NOT	0.7378	0.10472	NOT	0.6819	0.12287	NOT	0.9665	0.44835	NOT	0.6448	0.13071	NOT
AT1G09430.1			4212.08	8.28023e-21	3026.87	5.60212e-21	2019.34	6.67858e-15	3162.56	3.36754e-19	1.3319	0.11359	NOT	3564.69	2.77201e-19	0.8491	0.27156	NOT	2771.55	2.33132e-18	0.7286	0.020276	NOT	0.7186	0.043871	DIFF	0.4794	0.0012806	DIFF	1.1272	0.47673	NOT	0.8764	0.46867	NOT
AT1G09440.1			1122.59	4.15394e-16	637.26	6.28135e-10	600.196	3.3743e-09	983.107	6.85244e-13	1.1419	0.091975	NOT	668.24	6.43845e-11	0.9536	0.23804	NOT	427.581	3.23e-13	1.4037	0.18464	NOT	0.5677	0.00054308	DIFF	0.5347	0.0011264	DIFF	0.6797	0.11106	NOT	0.4349	0.013631	DIFF
AT1G09450.1			332.694	1.33942e-07	211.828	1.88112e-05	246.302	1.00831e-05	311.766	2.25914e-07	1.0671	0.17565	NOT	228.72	0.00311626	0.9261	0.23906	NOT	179.584	0.000132144	1.3715	0.44138	NOT	0.6367	0.0011451	DIFF	0.7403	0.0022386	DIFF	0.7336	0.07608	NOT	0.576	0.027464	DIFF
AT1G09460.1	AT1G09470.1		889.26	5.0839e-13	653.097	5.2284e-10	570.391	2.37212e-09	1127.13	1.85292e-15	0.789	0.22915	NOT	893.575	3.33196e-15	0.7309	0.079358	NOT	723.682	8.75158e-12	0.7882	0.15232	NOT	0.7344	0.092034	NOT	0.6414	0.028031	DIFF	0.7928	0.25768	NOT	0.6421	0.047522	DIFF
AT1G09470.1	AT1G09460.1		586.422	6.79428e-13	354.698	5.69827e-09	497.083	3.0089e-08	439.695	4.35443e-08	1.3337	0.26434	NOT	310.147	2.35164e-05	1.1436	0.39265	NOT	366.598	5.07261e-12	1.3559	0.2004	NOT	0.6049	0.021101	DIFF	0.8477	0.088453	NOT	0.7054	0.049787	DIFF	0.8338	0.044748	DIFF
AT1G09480.1			1977.95	1.13709e-14	1764.24	3.97794e-10	1991.24	1.6674e-17	1474.7	1.23081e-15	1.3413	0.20033	NOT	1364.15	2.61376e-15	1.2933	0.36783	NOT	1257.32	1.08316e-11	1.5837	0.49727	NOT	0.892	0.18717	NOT	1.0067	0.23393	NOT	0.925	0.4063	NOT	0.8526	0.49072	NOT
AT1G09483.1			191.876	0.248215	149.907	0.193822	234.19	0.568518	164.832	0.132742	1.1641	0.36678	NOT	179.751	0.0449312	0.834	0.42169	NOT	77.8072	0.511975	3.0099	0.12732	NOT	0.7813	0.24277	NOT	1.2205	0.33361	NOT	1.0905	0.24142	NOT	0.472	0.13508	NOT
AT1G09490.1			3005.99	1.90565e-24	3134.18	2.92694e-26	3717.7	1.34621e-29	2909.39	2.43875e-25	1.0332	0.43981	NOT	2976.75	3.95232e-29	1.0529	0.49108	NOT	3577.86	7.7574e-35	1.0391	0.37379	NOT	1.0426	0.43241	NOT	1.2368	0.28422	NOT	1.0232	0.49554	NOT	1.2298	0.19551	NOT
AT1G09500.1			429.023	6.08778e-06	484.776	6.23829e-06	473.302	9.47747e-07	424.804	3.38787e-06	1.0099	0.45518	NOT	1590.41	2.6745e-21	0.3048	6.0235e-05	DIFF	1196.78	1.07373e-17	0.3955	0.0027029	DIFF	1.13	0.47004	NOT	1.1032	0.45868	NOT	3.7439	2.0408e-05	DIFF	2.8173	0.0017295	DIFF
AT1G09510.1			269.328	0.000649518	216.222	0.0198133	258.381	0.0214179	295.543	0.000119164	0.9113	0.12579	NOT	344.172	3.64073e-06	0.6282	0.13686	NOT	288.076	0.00431396	0.8969	0.22476	NOT	0.8028	0.16671	NOT	0.9594	0.4974	NOT	1.1645	0.15622	NOT	0.9747	0.34206	NOT
AT1G09520.1			3411.73	4.83426e-47	4281.01	1.31099e-48	3511.95	3.78479e-44	3631.22	5.09251e-38	0.9396	0.29139	NOT	3595.25	1.66383e-52	1.1907	0.28259	NOT	3071.45	9.69726e-44	1.1434	0.45443	NOT	1.2548	0.11867	NOT	1.0294	0.40836	NOT	0.9901	0.13972	NOT	0.8458	0.27684	NOT
AT1G09530.1			1195.8	7.14207e-21	2238.15	4.54777e-30	973.289	1.6196e-18	1113.71	8.23731e-20	1.0737	0.1172	NOT	1660.13	2.33619e-31	1.3482	0.07757	NOT	895.894	3.26031e-23	1.0864	0.45024	NOT	1.8717	0.0068466	DIFF	0.8139	0.077606	NOT	1.4906	0.014746	DIFF	0.8044	0.46028	NOT
AT1G09540.1			345.664	5.33896e-09	250.105	7.7537e-08	313.118	1.72524e-07	250.666	6.31661e-06	1.379	0.29189	NOT	360.645	1.45717e-09	0.6935	0.21111	NOT	327.675	1.44657e-09	0.9556	0.4875	NOT	0.7235	0.14693	NOT	0.9058	0.21718	NOT	1.4387	0.38548	NOT	1.3072	0.34027	NOT
AT1G09550.1			140.504	0.0212881	191.68	0.179096	177.314	0.00828411	199.691	0.00315024	0.7036	0.069296	NOT	193.711	0.00557077	0.9895	0.18873	NOT	203.391	0.0131313	0.8718	0.23601	NOT	1.3642	0.45772	NOT	1.262	0.46962	NOT	0.9701	0.29422	NOT	1.0185	0.19368	NOT
AT1G09560.1			13165.4	1.47012e-54	4896.9	9.29863e-44	7808.3	4.54924e-51	11082.5	1.41483e-54	1.1879	0.26538	NOT	5887.08	3.27371e-43	0.8318	0.33816	NOT	7153.59	1.16747e-46	1.0915	0.35306	NOT	0.372	0.00088555	DIFF	0.5931	0.057017	NOT	0.5312	0.008963	DIFF	0.6455	0.079092	NOT
AT1G09570.1			2771.69	2.19064e-47	3085.48	4.23413e-54	2674.51	5.98634e-52	3148.45	9.58972e-52	0.8803	0.075398	NOT	2276.12	4.12742e-55	1.3556	0.0023292	DIFF	3044.16	3.07609e-59	0.8786	0.016021	NOT	1.1132	0.20475	NOT	0.9649	0.095592	NOT	0.7229	0.00013915	DIFF	0.9669	0.2799	NOT
AT1G09575.1			717.072	8.58295e-15	435.219	2.44111e-09	415.74	7.04835e-07	622.674	2.08392e-13	1.1516	0.28389	NOT	504.774	4.69859e-08	0.8622	0.35534	NOT	488.98	2.96509e-06	0.8502	0.37959	NOT	0.6069	0.05592	NOT	0.5798	0.032321	DIFF	0.8107	0.33612	NOT	0.7853	0.067185	NOT
AT1G09580.1			2742.37	9.28501e-24	1879.98	1.03371e-19	3953.75	1.39059e-22	2643.27	1.58075e-21	1.0375	0.38269	NOT	2191.13	7.30907e-20	0.858	0.34245	NOT	3376.37	2.34831e-22	1.171	0.26841	NOT	0.6855	0.34565	NOT	1.4417	0.26736	NOT	0.8289	0.37358	NOT	1.2773	0.18518	NOT
AT1G09590.1			40467.5	1.13165e-18	33809.5	1.4875e-15	40278.4	3.52034e-19	43534.8	1.94237e-20	0.9295	0.36658	NOT	34613.9	1.36545e-15	0.9768	0.32373	NOT	42263.8	5.77415e-19	0.953	0.3635	NOT	0.8355	0.21766	NOT	0.9953	0.48571	NOT	0.7951	0.26207	NOT	0.9708	0.47321	NOT
AT1G09600.1			314.065	6.1065e-09	243.136	0.00113357	297.401	2.47492e-05	258.666	3.09306e-05	1.2142	0.23839	NOT	270.466	4.41966e-05	0.899	0.14525	NOT	218.246	0.00321843	1.3627	0.081409	NOT	0.7742	0.086947	NOT	0.9469	0.42462	NOT	1.0456	0.39538	NOT	0.8437	0.18386	NOT
AT1G09610.1	AT1G09620.1		356.997	1.12311e-08	243.392	7.02164e-05	372.051	3.52988e-09	303.132	2.50087e-14	1.1777	0.38964	NOT	265.379	8.95606e-06	0.9171	0.31721	NOT	361.68	9.01446e-09	1.0287	0.27939	NOT	0.6818	0.055609	NOT	1.0422	0.27913	NOT	0.8755	0.19483	NOT	1.1931	0.39235	NOT
AT1G09620.1	AT1G09610.1		6335.92	7.43763e-67	7153.03	2.85988e-79	7105.57	1.45802e-70	7115.26	1.16342e-71	0.8905	0.053263	NOT	6103.66	5.23997e-72	1.1719	0.087142	NOT	8474.63	7.69241e-78	0.8385	0.040428	NOT	1.129	0.087389	NOT	1.1215	0.19185	NOT	0.8578	0.05263	DIFF	1.191	0.10913	NOT
AT1G09625.1			197.733	0.0565441	138.959	0.333933	247.646	0.000267291	177.876	0.25948	1.1116	0.46506	NOT	206.263	0.0136702	0.6737	0.23495	NOT	111.573	0.323703	2.2196	0.084021	NOT	0.7028	0.23057	NOT	1.2524	0.26407	NOT	1.1596	0.45327	NOT	0.6273	0.19401	NOT
AT1G09630.1			4071.75	4.67179e-30	1098.22	5.31305e-20	1730.14	1.4149e-23	4294.13	4.36059e-34	0.9482	0.26975	NOT	2064.05	3.2957e-27	0.5321	0.01953	NOT	2117.57	2.58828e-24	0.817	0.22802	NOT	0.2697	0.00014075	DIFF	0.4249	0.0096663	DIFF	0.4807	0.0034697	DIFF	0.4931	0.0035141	DIFF
AT1G09640.1		TU0148	29666.4	1.2416e-82	35429	7.26904e-92	37777.4	1.47884e-92	34908.6	1.41067e-82	0.8498	0.07304	NOT	33760.2	2.85363e-83	1.0494	0.34653	NOT	43373.4	6.4673e-92	0.871	0.072795	NOT	1.1942	0.067673	NOT	1.2734	0.018728	DIFF	0.9671	0.39956	NOT	1.2425	0.01431	DIFF
AT1G09645.1		TU0149	4608.33	3.40685e-21	3653.73	8.19043e-21	3970.28	4.67018e-19	4948.56	2.67641e-21	0.9312	0.45081	NOT	4882	1.07836e-21	0.7484	0.13682	NOT	5126.04	2.08356e-23	0.7745	0.10879	NOT	0.7929	0.21275	NOT	0.8615	0.24176	NOT	0.9865	0.44073	NOT	1.0359	0.37219	NOT
AT1G09650.1			302.746	2.01115e-09	239.572	0.000616997	330.809	7.76662e-13	276.161	1.65319e-05	1.0963	0.48716	NOT	331.527	7.32813e-09	0.7226	0.36837	NOT	337.895	1.44657e-09	0.979	0.26759	NOT	0.7913	0.49681	NOT	1.0927	0.29595	NOT	1.2005	0.37204	NOT	1.2235	0.12726	NOT
AT1G09660.1			2244.63	1.4304e-19	3029.08	3.00461e-24	3780.76	1.90835e-24	2647.47	1.01243e-25	0.8478	0.11942	NOT	2321.21	8.61646e-21	1.305	0.14938	NOT	3697.32	1.11376e-26	1.0226	0.31022	NOT	1.3495	0.20747	NOT	1.6844	0.086751	NOT	0.8768	0.08255	NOT	1.3965	0.18984	NOT
AT1G09665.1			109.353	0.580226	101.375	0.692709	108.06	0.466484	156.184	0.0384693	0.7002	0.32735	NOT	242.975	0.0405818	0.4172	0.23728	NOT	87.1015	0.0384637	1.2406	0.38079	NOT	0.927	0.44568	NOT	0.9882	0.1493	NOT	1.5557	0.17322	NOT	0.5577	0.41069	NOT
AT1G09680.1			271.396	1.68311e-05	309.025	2.85398e-07	415.397	5.25383e-09	278.046	4.95097e-05	0.9761	0.026911	NOT	304.238	6.65995e-08	1.0157	0.27878	NOT	411.929	3.15483e-12	1.0084	0.20656	NOT	1.1386	0.11031	NOT	1.5306	0.014323	DIFF	1.0942	0.11392	NOT	1.4815	0.048565	DIFF
AT1G09690.1			58220.2	2.23272e-21	48565.4	5.19552e-24	55878.1	1.47547e-26	59334.7	2.06209e-21	0.9812	0.45205	NOT	54271.5	4.62002e-24	0.8949	0.28352	NOT	65311.8	3.40656e-26	0.8556	0.16085	NOT	0.8342	0.2267	NOT	0.9598	0.38161	NOT	0.9147	0.39316	NOT	1.1007	0.34643	NOT
AT1G09700.1			1515.74	1.7977e-11	2561.19	5.73954e-21	2949.9	4.98255e-24	1463.3	3.07653e-13	1.0358	0.42555	NOT	2158.6	1.60596e-18	1.1865	0.22863	NOT	2976.13	3.86192e-22	0.9912	0.47455	NOT	1.6897	0.0028051	DIFF	1.9462	0.00084023	DIFF	1.4752	0.035379	DIFF	2.0338	0.0037168	DIFF
AT1G09710.1			593.708	1.76732e-22	1125.98	1.56483e-27	1172.99	1.91915e-40	642.651	1.70329e-17	0.9238	0.1555	NOT	908.389	2.65351e-30	1.2395	0.2679	NOT	1133.82	1.23924e-38	1.0345	0.40184	NOT	1.8965	0.0038369	DIFF	1.9757	0.0019029	DIFF	1.4135	0.09382	NOT	1.7643	0.0082673	DIFF
AT1G09720.1			176.254	0.000781449	156.237	0.0801299	151.142	0.0384635	199.494	0.0200282	0.8835	0.4414	NOT	167.291	0.00557077	0.9339	0.048792	NOT	184.567	0.00642511	0.8189	0.18996	NOT	0.8864	0.40261	NOT	0.8575	0.11786	NOT	0.8386	0.023171	DIFF	0.9252	0.33374	NOT
AT1G09730.1		TU0150	1267.03	2.78439e-36	1179.15	2.1164e-36	926.153	8.38669e-31	1379.98	5.91268e-37	0.9182	0.37796	NOT	893.972	2.6603e-27	1.319	0.004248	DIFF	908.737	1.55639e-33	1.0192	0.31332	NOT	0.9306	0.47021	NOT	0.731	0.024632	DIFF	0.6478	0.0027864	DIFF	0.6585	0.04165	DIFF
AT1G09740.1			1945.67	2.00444e-14	2593.51	1.1053e-16	2699.16	8.55414e-18	1412.02	1.10578e-11	1.3779	0.12334	NOT	2242.23	2.70685e-18	1.1567	0.27039	NOT	3183.98	3.50775e-19	0.8477	0.20884	NOT	1.333	0.31596	NOT	1.3873	0.31577	NOT	1.588	0.20872	NOT	2.2549	0.012636	DIFF
AT1G09750.1	AT1G09760.1		23717.2	1.47028e-95	10059.7	3.10696e-74	14170.6	1.65012e-87	20998.4	7.5821e-96	1.1295	0.16086	NOT	7380.68	3.8773e-59	1.363	0.0032322	DIFF	9486.38	1.07882e-70	1.4938	0.00080387	DIFF	0.4242	6.1521e-12	DIFF	0.5975	2.6393e-06	DIFF	0.3515	4.4409e-16	DIFF	0.4518	3.3566e-11	DIFF
AT1G09760.1	AT1G09750.1		5641.37	5.30426e-34	5891.23	2.11733e-31	4684.41	6.40007e-30	8228.79	2.10159e-33	0.6856	0.044468	NOT	6171.38	2.8043e-32	0.9546	0.48784	NOT	6090.46	9.42695e-35	0.7691	0.066712	NOT	1.0443	0.45232	NOT	0.8304	0.14688	NOT	0.75	0.056902	DIFF	0.7401	0.10682	NOT
AT1G09770.1		TU0151	2227.48	2.95933e-42	2918.41	5.2322e-47	3284.84	1.53909e-50	2718.6	1.05203e-45	0.8193	0.05847	NOT	2989.06	2.14947e-49	0.9764	0.37647	NOT	4372.36	4.10373e-56	0.7513	0.0085886	NOT	1.3102	0.061747	NOT	1.4747	0.053696	NOT	1.0995	0.38908	NOT	1.6083	0.0033415	DIFF
AT1G09780.1			12300.8	4.05355e-40	3729.2	3.18333e-26	3352.45	1.45431e-28	11641.6	2.69808e-40	1.0566	0.32087	NOT	7279.55	1.55265e-32	0.5123	0.0032264	DIFF	6621.39	9.38957e-37	0.5063	5.5905e-05	DIFF	0.3032	4.8449e-08	DIFF	0.2725	6.6579e-10	DIFF	0.6253	0.0036737	DIFF	0.5688	0.0056281	DIFF
AT1G09790.1			395.999	1.68981e-06	300.384	4.22998e-05	439.134	2.48482e-06	437.207	6.74863e-08	0.9057	0.40598	NOT	419.02	8.15667e-08	0.7169	0.27238	NOT	302.928	9.71921e-06	1.4496	0.20037	NOT	0.7585	0.46971	NOT	1.1089	0.24527	NOT	0.9584	0.3877	NOT	0.6929	0.35933	NOT
AT1G09795.1	AT1G09800.1		4983.37	4.78949e-25	4185.68	5.29147e-26	4871.89	5.50297e-26	3609.76	6.19561e-25	1.3805	0.14484	NOT	3831.56	8.85711e-26	1.0924	0.48771	NOT	4189.68	2.66146e-25	1.1628	0.32386	NOT	0.8399	0.29326	NOT	0.9776	0.42221	NOT	1.0614	0.29102	NOT	1.1607	0.21423	NOT
AT1G09800.1	AT1G09795.1		432.223	2.09845e-05	860.746	1.9096e-08	811.464	7.61095e-08	387.592	1.62088e-07	1.1151	0.19088	NOT	476.774	6.7969e-08	1.8054	0.0054434	DIFF	574.116	8.55412e-10	1.4134	0.084132	NOT	1.9914	0.0048845	DIFF	1.8774	0.020763	DIFF	1.2301	0.38934	NOT	1.4812	0.091699	NOT
AT1G09810.1			907.41	1.75036e-24	2006.94	8.96219e-33	1578.01	6.6923e-30	820.143	2.01308e-15	1.1064	0.20245	NOT	1255.32	3.01006e-27	1.5987	0.020135	NOT	1725.94	7.45747e-27	0.9143	0.33029	NOT	2.2117	0.00032789	DIFF	1.739	0.0042776	DIFF	1.5306	0.029363	DIFF	2.1044	0.0028958	DIFF
AT1G09812.1			1097.31	6.35378e-10	848.777	1.26511e-09	1229.02	1.04304e-07	1745.62	3.70378e-12	0.6286	0.028952	NOT	1168.18	2.25886e-07	0.7266	0.33171	NOT	890.756	2.20088e-06	1.3797	0.17047	NOT	0.7735	0.40625	NOT	1.12	0.17994	NOT	0.6692	0.027415	DIFF	0.5103	0.051644	DIFF
AT1G09815.1			6423.86	1.1785e-28	4965.66	2.90683e-27	6854.02	1.24324e-26	9113.38	2.9215e-34	0.7049	0.10336	NOT	8906.28	1.92797e-36	0.5575	0.042954	NOT	8604.5	2.90264e-36	0.7966	0.20037	NOT	0.773	0.24322	NOT	1.067	0.40148	NOT	0.9773	0.37639	NOT	0.9442	0.45611	NOT
AT1G09820.1			687.351	2.97804e-19	421.051	9.46799e-15	475.918	5.01941e-20	686.867	4.08662e-18	1.0007	0.37421	NOT	460.773	3.47885e-12	0.9138	0.29587	NOT	460.068	4.07674e-12	1.0345	0.39842	NOT	0.6126	0.0092501	DIFF	0.6924	0.0117	DIFF	0.6708	0.0084349	DIFF	0.6698	0.015382	DIFF
AT1G09830.1			1682.06	3.69353e-23	3199.08	7.08911e-36	2863.22	1.75489e-31	1972.4	1.26742e-24	0.8528	0.21537	NOT	3372.78	1.43754e-30	0.9485	0.4233	NOT	3369.65	2.86084e-33	0.8497	0.16687	NOT	1.9019	0.00062146	DIFF	1.7022	0.011041	DIFF	1.71	0.0080597	DIFF	1.7084	0.0040058	DIFF
AT1G09840.1			4042.74	2.30439e-22	1791.96	2.85707e-18	2019.48	6.84801e-15	3897.12	1.91345e-20	1.0374	0.28031	NOT	1868.63	2.82754e-16	0.959	0.33755	NOT	1810.12	1.1506e-14	1.1157	0.15288	NOT	0.4433	0.003494	DIFF	0.4995	0.00056247	DIFF	0.4795	5.5137e-05	DIFF	0.4645	0.00086016	DIFF
AT1G09850.1	AT1G09860.1		3079.93	8.27626e-44	6178.84	1.04451e-57	4732.93	2.43919e-50	2992.5	1.05203e-45	1.0292	0.44999	NOT	5983.68	5.22101e-51	1.0326	0.42836	NOT	5883.85	4.90464e-59	0.8044	0.14134	NOT	2.0062	0.00054734	DIFF	1.5367	0.033791	DIFF	1.9996	0.0012826	DIFF	1.9662	0.00079726	DIFF
AT1G09860.1	AT1G09850.1		490.648	6.64372e-17	331.5	4.98418e-09	394.419	2.92153e-09	352.463	3.11488e-10	1.3921	0.061685	NOT	434.608	6.44557e-07	0.7628	0.24585	NOT	410.677	5.25803e-09	0.9604	0.2305	NOT	0.6756	0.0097594	DIFF	0.8039	0.056619	NOT	1.2331	0.40695	NOT	1.1652	0.28765	NOT
AT1G09870.1			2248.8	2.25937e-26	2038.2	2.6608e-25	2589.38	5.47374e-24	2221.46	3.15989e-24	1.0123	0.23304	NOT	2203.49	8.39379e-27	0.925	0.42804	NOT	3314.79	6.89457e-30	0.7812	0.044044	NOT	0.9064	0.36811	NOT	1.1514	0.2162	NOT	0.9919	0.31857	NOT	1.4922	0.038178	DIFF
AT1G09880.1			178.966	0.000838376	176.216	0.0775147	192.77	0.000449035	239.704	0.00355839	0.7466	0.15229	NOT	195.748	0.142852	0.9002	0.33911	NOT	183.148	0.00557308	1.0525	0.44113	NOT	0.9846	0.4137	NOT	1.0771	0.2714	NOT	0.8166	0.057458	DIFF	0.7641	0.080114	NOT
AT1G09890.1			441.004	0.00166548	409.033	3.6639e-07	341.605	0.000235714	335.756	0.000135855	1.3135	0.055668	NOT	400.599	3.72993e-07	1.0211	0.46127	NOT	271.656	0.00557308	1.2575	0.26866	NOT	0.9275	0.40623	NOT	0.7746	0.066314	NOT	1.1931	0.081986	NOT	0.8091	0.3231	NOT
AT1G09900.1		TU0152	2460.59	5.77415e-45	3379.69	2.24847e-52	3393.4	6.52458e-51	2438	9.84975e-44	1.0093	0.44679	NOT	3388.04	7.02204e-53	0.9975	0.3819	NOT	3715.49	1.51988e-55	0.9133	0.17386	NOT	1.3735	0.012823	DIFF	1.3791	0.015495	DIFF	1.3897	0.0039297	DIFF	1.524	0.00083998	DIFF
AT1G09910.1		TU0153	1739.78	1.18868e-23	729.437	1.82045e-11	525.437	2.22002e-14	1646.95	1.1083e-22	1.0564	0.24997	NOT	846.873	2.43551e-13	0.8613	0.22305	NOT	540.024	4.0961e-16	0.973	0.32978	NOT	0.4193	2.3887e-07	DIFF	0.302	4.5202e-10	DIFF	0.5142	0.00014288	DIFF	0.3279	6.7778e-09	DIFF
AT1G09920.1		TU0153	3430.35	3.1743e-15	4289.58	1.35033e-19	3089.93	1.10204e-12	3875.88	4.58757e-26	0.8851	0.3909	NOT	4682.58	1.65053e-21	0.9161	0.31874	NOT	3782.92	9.34608e-21	0.8168	0.3059	NOT	1.2505	0.33287	NOT	0.9008	0.13985	NOT	1.2081	0.24951	NOT	0.976	0.23447	NOT
AT1G09930.1			172.514	2.14467e-05	206.789	0.00421638	211.807	0.0014149	222.791	2.54997e-05	0.7743	0.39146	NOT	228.662	0.00647454	0.9043	0.37171	NOT	249.253	0.00267861	0.8498	0.43534	NOT	1.1987	0.42202	NOT	1.2278	0.48778	NOT	1.0264	0.36324	NOT	1.1188	0.46647	NOT
AT1G09932.1			517.91	0.00051268	230.647	0.282916	292.737	0.0124603	534.583	0.000334988	0.9688	0.30789	NOT	305.822	0.148515	0.7542	0.30892	NOT	422.497	0.000449262	0.6929	0.0011847	DIFF	0.4453	0.0040082	DIFF	0.5652	0.0025385	DIFF	0.5721	0.00079813	DIFF	0.7903	0.31846	NOT
AT1G09935.1			194.314	0.00601515	184.312	0.00287481	196.46	0.00947831	191.82	0.011259	1.013	0.45783	NOT	179.33	0.00829537	1.0278	0.1491	NOT	134.762	0.00786787	1.4578	0.18697	NOT	0.9485	0.38643	NOT	1.011	0.47396	NOT	0.9349	0.10356	NOT	0.7025	0.19654	NOT
AT1G09940.1			1737.67	2.62724e-46	2091.06	1.05825e-40	1662.19	9.91327e-52	1943.11	6.20454e-35	0.8943	0.45541	NOT	3698.83	1.49134e-52	0.5653	0.00063558	DIFF	2104.64	1.41348e-49	0.7898	0.086405	NOT	1.2034	0.26752	NOT	0.9566	0.24603	NOT	1.9036	4.8961e-05	DIFF	1.0831	0.23073	NOT
AT1G09950.1		TU0154	202.046	0.00374258	2453.42	1.21582e-17	514.034	3.58466e-10	194.509	0.237641	1.0387	0.42657	NOT	8451.74	3.01572e-45	0.2903	2.6162e-08	DIFF	1632	3.229e-17	0.315	0.00018261	DIFF	12.1429	8.6605e-09	DIFF	2.5441	0.0089751	DIFF	43.4517	0	DIFF	8.3904	4.3534e-08	DIFF
AT1G09960.1			844.415	3.13424e-12	534.217	1.09395e-13	541.879	8.10372e-12	883.13	5.20496e-16	0.9562	0.27651	NOT	714.037	9.29541e-16	0.7482	0.16829	NOT	809.187	3.89486e-17	0.6697	0.091452	NOT	0.6326	0.029574	DIFF	0.6417	0.090553	NOT	0.8085	0.056251	DIFF	0.9163	0.22668	NOT
AT1G09970.1			2924.96	4.64615e-51	4599.9	8.23814e-61	4219.1	1.84342e-56	3949.82	2.54589e-54	0.7405	0.00044637	DIFF	6091.51	1.0994e-62	0.7551	0.0052915	DIFF	5329.34	3.28767e-63	0.7917	0.0015209	DIFF	1.5726	4.9534e-06	DIFF	1.4424	0.00094341	DIFF	1.5422	9.9878e-05	DIFF	1.3493	0.0007608	DIFF
AT1G09980.1			2391.49	2.48075e-26	1789.26	7.24186e-26	1611.61	1.22729e-26	2399.68	5.4869e-28	0.9966	0.45094	NOT	1477.23	1.42326e-20	1.2112	0.02083	NOT	1819.35	1.63289e-25	0.8858	0.13578	NOT	0.7482	0.087002	NOT	0.6739	0.0058601	DIFF	0.6156	0.0015305	DIFF	0.7582	0.095965	NOT
AT1G09995.1			346.624	1.34426e-08	400.248	9.0198e-06	582.444	3.18466e-12	1101.6	7.02035e-16	0.3147	0.13823	NOT	513.598	4.37626e-09	0.7793	0.28584	NOT	444.328	3.1755e-11	1.3108	0.2873	NOT	1.1547	0.41412	NOT	1.6803	0.26561	NOT	0.4662	0.31743	NOT	0.4033	0.44712	NOT
AT1G10000.1			135.963	0.0602108	299.619	0.00188281	251.383	0.000254725	211.493	0.0876964	0.6429	0.062177	NOT	194.081	0.0360301	1.5438	0.12686	NOT	118.251	0.221357	2.1258	0.01552	NOT	2.2037	0.021902	DIFF	1.8489	0.021468	DIFF	0.9177	0.24785	NOT	0.5591	0.045686	DIFF
AT1G10010.1			248.592	0.0341966	170.921	0.156776	347.429	0.000244532	309.272	0.00781926	0.8038	0.22396	NOT	279.323	0.00219687	0.6119	0.035543	NOT	181.44	0.0255238	1.9148	0.0077524	DIFF	0.6876	0.15505	NOT	1.3976	0.020849	DIFF	0.9032	0.49262	NOT	0.5867	0.13787	NOT
AT1G10020.1			2860.28	1.84827e-32	2460.26	1.46557e-29	2288.81	1.89218e-30	1887.97	4.15379e-28	1.515	0.0037399	NOT	1821.07	2.45039e-32	1.351	0.13383	NOT	1088.49	3.93676e-20	2.1027	0.0013903	DIFF	0.8601	0.053066	NOT	0.8002	0.019593	DIFF	0.9646	0.40217	NOT	0.5765	0.0038679	DIFF
AT1G10030.1			5647.95	1.3785e-20	3583.9	6.10283e-17	5261.67	1.72843e-19	6808.09	7.0805e-21	0.8296	0.34102	NOT	4073.33	4.37354e-17	0.8798	0.23526	NOT	5394.9	4.90555e-24	0.9753	0.24581	NOT	0.6345	0.058669	NOT	0.9316	0.30185	NOT	0.5983	0.088905	NOT	0.7924	0.44568	NOT
AT1G10040.1			380.136	7.28638e-08	668.465	2.71759e-09	454.408	9.18685e-06	405.199	4.89302e-06	0.9381	0.13875	NOT	695.608	1.73335e-08	0.961	0.47388	NOT	683.791	5.81397e-14	0.6645	0.002563	DIFF	1.7585	0.009321	DIFF	1.1954	0.27943	NOT	1.7167	0.13036	NOT	1.6875	0.0069077	DIFF
AT1G10050.1		TU0155	502.213	3.96758e-19	1023.37	1.94464e-26	743.903	8.21408e-23	569.221	1.13309e-20	0.8823	0.24891	NOT	1208	3.1956e-30	0.8472	0.11673	NOT	1039.87	2.9131e-36	0.7154	0.0092104	NOT	2.0377	2.992e-07	DIFF	1.4812	0.00030869	DIFF	2.1222	1.0037e-07	DIFF	1.8268	1.9756e-07	DIFF
AT1G10060.1			824.645	1.61251e-11	506.322	6.74198e-06	346.521	3.45212e-06	640.381	1.48787e-12	1.2877	0.27915	NOT	352.479	0.000522791	1.4365	0.01575	NOT	307.534	1.54259e-08	1.1268	0.33019	NOT	0.614	0.0057234	DIFF	0.4202	8.083e-06	DIFF	0.5504	8.7766e-06	DIFF	0.4802	1.0065e-05	DIFF
AT1G10070.1	AT1G10090.1		225.06	1.88037e-05	178.605	0.00614778	152.328	0.0192985	195.02	1.88092e-05	1.154	0.40012	NOT	205.297	8.71617e-06	0.87	0.21491	NOT	229.186	9.32912e-05	0.6646	0.039709	NOT	0.7936	0.18665	NOT	0.6768	0.055413	NOT	1.0527	0.45302	NOT	1.1752	0.32518	NOT
AT1G10090.1	AT1G10070.1		2228	3.40911e-22	2159.8	1.34674e-22	1582.05	2.68422e-20	2503.83	4.69011e-23	0.8898	0.22436	NOT	2953.6	1.31356e-27	0.7312	0.053739	NOT	1845.93	1.96185e-24	0.857	0.15997	NOT	0.9694	0.41217	NOT	0.7101	0.007902	DIFF	1.1796	0.24385	NOT	0.7372	0.014269	DIFF
AT1G10095.1			187.824	2.57641e-05	159.529	0.000449178	137.754	0.0136703	207.531	0.0384632	0.905	0.13808	NOT	184.473	0.00557077	0.8648	0.30842	NOT	189.034	0.00530522	0.7287	0.052687	NOT	0.8494	0.15844	NOT	0.7334	0.34014	NOT	0.8889	0.25877	NOT	0.9109	0.24282	NOT
AT1G10100.1			370.498	0.0141603	347.176	0.00231627	220.807	0.000135773	262.18	0.0308545	1.4131	0.36131	NOT	255.706	0.0161143	1.3577	0.18794	NOT	179.148	0.0133752	1.2325	0.28492	NOT	0.9371	0.40957	NOT	0.596	0.13904	NOT	0.9753	0.17778	NOT	0.6833	0.10319	NOT
AT1G10110.1	AT1G10120.1		170.201	0.0367527	213.132	0.0689138	233.94	0.00754434	235.485	0.000156106	0.7228	0.062981	NOT	228.168	0.00133543	0.9341	0.29142	NOT	244.185	0.00222207	0.958	0.14775	NOT	1.2522	0.29942	NOT	1.3745	0.33443	NOT	0.9689	0.29609	NOT	1.0369	0.48918	NOT
AT1G10120.1	AT1G10110.1		852.235	9.07177e-29	797.286	1.21035e-16	574.515	2.28428e-22	1055.19	7.30538e-28	0.8077	0.42633	NOT	606.209	3.38654e-20	1.3152	0.11889	NOT	566.225	4.20835e-27	1.0146	0.31975	NOT	0.9355	0.11591	NOT	0.6741	0.0047488	DIFF	0.5745	0.0068398	DIFF	0.5366	0.0098777	DIFF
AT1G10130.1			1171.86	5.14702e-15	879.657	2.56974e-10	996.274	8.34173e-10	923.389	4.69882e-13	1.2691	0.092412	NOT	591.594	3.3957e-09	1.4869	0.00013276	DIFF	881.476	1.72396e-11	1.1302	0.25333	NOT	0.7507	0.10143	NOT	0.8502	0.14504	NOT	0.6407	0.00028653	DIFF	0.9546	0.33692	NOT
AT1G10140.1			869.693	2.04332e-14	858.384	1.75717e-09	729.959	1.39676e-08	1066.05	4.5146e-12	0.8158	0.44132	NOT	1650.33	7.20937e-18	0.5201	0.06513	NOT	914.247	5.38461e-23	0.7984	0.084816	NOT	0.987	0.34265	NOT	0.8393	0.19866	NOT	1.5481	0.086584	NOT	0.8576	0.25177	NOT
AT1G10150.1			3928.83	1.17906e-50	3470.43	4.4252e-45	2561.77	2.50922e-46	3903.15	3.07977e-48	1.0066	0.46868	NOT	3580.45	2.18246e-49	0.9693	0.44096	NOT	2843.52	1.14934e-46	0.9009	0.30945	NOT	0.8833	0.26744	NOT	0.652	0.026918	DIFF	0.9173	0.33614	NOT	0.7285	0.088376	NOT
AT1G10155.1			98.4437	0.416225	133.343	0.372526	249.444	0.000181361	151.435	1.26774e-05	0.6501	0.30656	NOT	162.542	0.0775015	0.8204	0.47928	NOT	142.284	0.259527	1.7531	0.23858	NOT	1.3545	0.26982	NOT	2.5339	0.072266	NOT	1.0733	0.47131	NOT	0.9396	0.41356	NOT
AT1G10160.1			263.286	1.5673e-08	271.782	1.9442e-06	295.452	1.45001e-11	262.107	2.77078e-07	1.0045	0.317	NOT	270.779	1.88934e-08	1.0037	0.48022	NOT	257.227	9.52846e-09	1.1486	0.36291	NOT	1.0323	0.33114	NOT	1.1222	0.24551	NOT	1.0331	0.47416	NOT	0.9814	0.26817	NOT
AT1G10170.1			2255.8	1.75981e-49	8777.34	6.56521e-76	3636.08	7.2365e-57	2619.34	5.66801e-51	0.8612	0.056531	NOT	29798.4	8.55494e-95	0.2946	0	DIFF	7204.9	1.9376e-69	0.5047	4.3494e-08	DIFF	3.891	0	DIFF	1.6119	0.0002904	DIFF	11.3763	0	DIFF	2.7507	4.13e-13	DIFF
AT1G10180.1			1859.25	1.30649e-32	1914.24	2.91215e-36	2005.95	1.74844e-34	2153.96	1.62822e-32	0.8632	0.22595	NOT	1592.07	1.53692e-32	1.2024	0.12307	NOT	2301.55	2.33839e-34	0.8716	0.15184	NOT	1.0296	0.29325	NOT	1.0789	0.33161	NOT	0.7391	0.0074965	DIFF	1.0685	0.47437	NOT
AT1G10190.1			140.523	0.184514	201.879	0.174002	160.126	0.0414307	136.371	0.183229	1.0304	0.35743	NOT	189.528	0.161475	1.0652	0.23048	NOT	141.178	0.120227	1.1342	0.4132	NOT	1.4366	0.17413	NOT	1.1395	0.31369	NOT	1.3898	0.31145	NOT	1.0352	0.36356	NOT
AT1G10200.1			13403.4	1.27785e-47	5747.96	3.13702e-37	8120.98	3.10614e-43	13772.1	1.10763e-47	0.9732	0.42327	NOT	8977.7	3.78545e-42	0.6402	0.030622	NOT	9361.12	4.71114e-43	0.8675	0.21292	NOT	0.4288	6.3456e-05	DIFF	0.6059	0.013615	DIFF	0.6519	0.013618	DIFF	0.6797	0.039945	DIFF
AT1G10210.1			1749.6	3.25353e-33	1150.91	4.4232e-32	1429.53	1.24517e-27	1789.1	3.52223e-29	0.9779	0.39982	NOT	1256.81	1.44216e-29	0.9157	0.40333	NOT	1314.26	2.46922e-28	1.0877	0.39993	NOT	0.6578	0.068768	NOT	0.8171	0.10093	NOT	0.7025	0.068396	NOT	0.7346	0.10889	NOT
AT1G10220.1			313.694	0.000230566	463.573	4.36076e-09	297.713	0.000264288	251.961	0.000156106	1.245	0.36191	NOT	311.714	0.00204815	1.4872	0.03507	NOT	256.18	0.000152452	1.1621	0.39538	NOT	1.4778	0.0185	DIFF	0.9491	0.49342	NOT	1.2372	0.33996	NOT	1.0167	0.24166	NOT
AT1G10230.1			2153.8	3.91274e-26	5334.39	4.67262e-41	5885.73	5.89144e-45	2592.28	1.68368e-29	0.8309	0.23796	NOT	6930.89	2.83981e-46	0.7697	0.093429	NOT	6721.5	2.09921e-49	0.8757	0.17777	NOT	2.4767	0.0013586	DIFF	2.7327	0.00075943	DIFF	2.6737	0.00014776	DIFF	2.5929	0.00016753	DIFF
AT1G10240.1			848.358	5.5934e-20	2060.82	1.70942e-28	1672.46	6.95674e-32	1049.76	5.59682e-21	0.8081	0.08851	NOT	1474.68	1.64429e-23	1.3975	0.01331	DIFF	1682.68	9.09603e-30	0.9939	0.21122	NOT	2.4292	2.7241e-08	DIFF	1.9714	9.381e-05	DIFF	1.4048	0.015437	DIFF	1.6029	0.00014344	DIFF
AT1G10250.1			118.578	0.00260334	106.86	0.000223423	308.894	0.000221773	178.108	0.000742794	0.6658	0.10174	NOT	161.159	0.00458636	0.6631	0.32739	NOT	301.068	0.000448151	1.026	0.066813	NOT	0.9012	0.47269	NOT	2.605	0.45848	NOT	0.9048	0.12395	NOT	1.6904	0.26232	NOT
AT1G10260.1			105.63	0.0116878	272.85	0.00366607	50.202	0.0073743	156.328	0.0391771	0.6757	0.25693	NOT	217.626	0.000626017	1.2538	0.34114	NOT	112.612	0.00340653	0.4458	0.29034	NOT	2.5831	0.071841	NOT	0.4753	0.3963	NOT	1.3921	0.44374	NOT	0.7204	0.42313	NOT
AT1G10270.1			947.814	3.24184e-30	1281.56	8.92037e-35	1529.79	1.57463e-43	940.65	2.87638e-35	1.0076	0.30227	NOT	1270.69	4.33408e-38	1.0086	0.2188	NOT	1628.31	1.22152e-47	0.9395	0.099852	NOT	1.3521	0.015262	DIFF	1.614	0.002331	DIFF	1.3509	0.036221	DIFF	1.731	5.4166e-07	DIFF
AT1G10280.1			1066.93	8.75426e-27	938.853	1.15282e-22	891.755	9.52651e-26	1276.83	1.52699e-28	0.8356	0.17948	NOT	786.168	2.83789e-21	1.1942	0.46163	NOT	1088.93	4.48263e-26	0.8189	0.14407	NOT	0.88	0.098068	NOT	0.8358	0.078501	NOT	0.6157	0.007873	DIFF	0.8528	0.12857	NOT
AT1G10290.1			2473.1	7.36973e-32	1239.99	6.37996e-22	1511.29	1.8571e-25	2203.48	1.07351e-27	1.1224	0.23409	NOT	1379.9	3.40143e-20	0.8986	0.45346	NOT	1669.16	9.54578e-25	0.9054	0.18223	NOT	0.5014	4.6477e-06	DIFF	0.6111	6.7255e-05	DIFF	0.6262	0.00026203	DIFF	0.7575	0.0087116	DIFF
AT1G10300.1			226.756	0.000761351	239.361	0.000824226	264.268	4.87768e-06	244.285	6.7277e-05	0.9282	0.16732	NOT	255.996	1.72346e-05	0.935	0.31221	NOT	268.121	1.31642e-07	0.9856	0.28743	NOT	1.0556	0.13403	NOT	1.1654	0.10979	NOT	1.0479	0.37457	NOT	1.0976	0.19359	NOT
AT1G10310.1		TU0157	2292.6	5.50429e-10	2366.6	8.24038e-13	2720.75	5.2661e-17	2368.07	2.32802e-11	0.9681	0.37164	NOT	2604.65	1.59589e-11	0.9086	0.4207	NOT	3424.31	8.75249e-14	0.7945	0.24716	NOT	1.0323	0.35025	NOT	1.1868	0.27814	NOT	1.0999	0.42068	NOT	1.446	0.14423	NOT
AT1G10320.1		TU0157,TU0158	280.596	1.54525e-05	374.572	1.98169e-09	261.867	1.2764e-09	275.396	0.00107452	1.0189	0.3856	NOT	302.165	6.33487e-09	1.2396	0.17294	NOT	322.984	1.34097e-09	0.8108	0.044365	NOT	1.3349	0.061705	NOT	0.9333	0.36465	NOT	1.0972	0.18058	NOT	1.1728	0.042464	DIFF
AT1G10330.1			479.665	7.55918e-12	334.388	2.23622e-06	558.804	1.40412e-14	435.298	1.60131e-18	1.1019	0.41912	NOT	541.034	2.96965e-19	0.6181	0.066991	NOT	719.141	8.31206e-23	0.777	0.14485	NOT	0.6971	0.060863	NOT	1.165	0.32003	NOT	1.2429	0.42057	NOT	1.6521	0.039773	DIFF
AT1G10340.1			621.085	4.30178e-19	286.438	4.15815e-05	226.661	1.57403e-05	360.048	2.82755e-11	1.725	0.00078767	DIFF	373.418	3.34052e-12	0.7671	0.3692	NOT	273.2	1.30003e-07	0.8297	0.46307	NOT	0.4612	3.1583e-05	DIFF	0.3649	6.336e-07	DIFF	1.0371	0.28226	NOT	0.7588	0.026829	DIFF
AT1G10350.1			2198.3	6.20863e-37	1907.5	1.06988e-37	1762.98	1.11683e-30	1708.21	7.41013e-36	1.2869	0.36838	NOT	1477.72	1.84859e-32	1.2908	0.074577	NOT	1240.58	2.5046e-28	1.4211	0.45572	NOT	0.8677	0.29431	NOT	0.802	0.022711	DIFF	0.8651	0.047016	DIFF	0.7262	0.014701	DIFF
AT1G10360.1			7080.3	3.12423e-30	10252.1	1.15434e-37	6946.12	2.3468e-33	6456.05	7.63919e-31	1.0967	0.34324	NOT	13959.4	2.2367e-41	0.7344	0.050009	NOT	8378.01	2.05479e-33	0.8291	0.19556	NOT	1.448	0.037366	DIFF	0.981	0.37388	NOT	2.1622	0.00024259	DIFF	1.2977	0.15625	NOT
AT1G10370.1			7001.26	2.94091e-30	22221.9	1.61e-42	6586.13	1.75489e-31	7803.18	4.82756e-31	0.8972	0.25875	NOT	24805.3	8.70355e-47	0.8959	0.28292	NOT	10996.6	4.65554e-34	0.5989	0.011635	NOT	3.174	2.8492e-07	DIFF	0.9407	0.26495	NOT	3.1789	1.0859e-07	DIFF	1.4092	0.067088	NOT
AT1G10380.1			2686.49	3.05162e-32	2696.59	7.10833e-30	2610.57	2.51757e-27	3349.93	4.18698e-32	0.802	0.070515	NOT	1708.29	1.25655e-22	1.5785	0.0054252	DIFF	1986.29	3.31554e-27	1.3143	0.071358	NOT	1.0038	0.46501	NOT	0.9717	0.4754	NOT	0.5099	2.3707e-05	DIFF	0.5929	0.00094413	DIFF
AT1G10385.1			187.855	0.00165105	169.203	0.000912663	204.15	0.000244625	177.287	8.69334e-06	1.0596	0.4631	NOT	149.958	0.0102207	1.1283	0.27732	NOT	176.427	0.00267071	1.1571	0.10405	NOT	0.9007	0.28094	NOT	1.0867	0.32909	NOT	0.8458	0.13411	NOT	0.9951	0.21657	NOT
AT1G10390.1			1573.14	8.23198e-43	1870.57	2.31607e-42	1599.79	7.09072e-42	1712.72	2.55371e-46	0.9185	0.16357	NOT	1319.66	7.4025e-39	1.4175	0.0066086	DIFF	1578.26	8.89884e-43	1.0136	0.35603	NOT	1.1891	0.10163	NOT	1.0169	0.45973	NOT	0.7705	0.015236	DIFF	0.9215	0.23551	NOT
AT1G10400.1			189.752	0.00991766	231.209	0.0223246	184.624	0.00828411	242.954	0.000449028	0.781	0.12394	NOT	165.365	0.000663308	1.3982	0.082578	NOT	210.338	0.00345129	0.8777	0.45835	NOT	1.2185	0.21544	NOT	0.973	0.44761	NOT	0.6806	0.045638	DIFF	0.8658	0.094108	NOT
AT1G10410.1			2209.08	1.01953e-25	3113.96	5.30828e-33	2236.15	2.6968e-28	2183.31	1.3702e-28	1.0118	0.39117	NOT	3300.44	2.44074e-35	0.9435	0.43097	NOT	2864.29	4.39046e-33	0.7807	0.021513	NOT	1.4096	0.047774	DIFF	1.0123	0.26237	NOT	1.5117	0.025772	DIFF	1.3119	0.057445	DIFF
AT1G10417.1			210.41	0.00030569	140.518	0.190893	203.057	0.00117945	176.384	0.318663	1.1929	0.097961	NOT	210.624	0.00172435	0.6672	0.19835	NOT	224.386	0.00557308	0.9049	0.12996	NOT	0.6678	0.076669	NOT	0.9651	0.11759	NOT	1.1941	0.23743	NOT	1.2721	0.13194	NOT
AT1G10420.1			294.803	0.00801889	236.265	0.121584	413.419	6.20836e-07	395.088	0.00906731	0.7462	0.077465	NOT	285.284	0.323313	0.8282	0.2322	NOT	247.231	0.333208	1.6722	0.080252	NOT	0.8014	0.47721	NOT	1.4024	0.11862	NOT	0.7221	0.18514	NOT	0.6258	0.065091	NOT
AT1G10430.1		TU0159	3472.91	2.63251e-23	3439.11	9.32679e-25	3435.22	6.0958e-24	3845.45	1.686e-28	0.9031	0.23259	NOT	4116.03	1.14617e-26	0.8355	0.28318	NOT	3647.07	1.13316e-29	0.9419	0.27638	NOT	0.9903	0.44239	NOT	0.9891	0.33035	NOT	1.0704	0.4468	NOT	0.9484	0.33127	NOT
AT1G10440.1			no probe	1	no probe	1	no probe	1	no probe	1	no probe			no probe	1	no probe			no probe	1	no probe			no probe			no probe			no probe			no probe
AT1G10450.1			574.372	1.39464e-11	567.264	8.55683e-09	706.742	8.52031e-15	517.196	1.32746e-11	1.1105	0.39291	NOT	643.272	3.4509e-11	0.8818	0.36117	NOT	977.477	3.88429e-19	0.723	0.00087932	DIFF	0.9876	0.3297	NOT	1.2305	0.30799	NOT	1.2438	0.43071	NOT	1.89	2.5432e-05	DIFF
AT1G10455.1			70.8602	0.0329114	117.718	0.264718	249.419	0.0235806	212.499	0.0369494	0.3335	0.027391	NOT	140.756	0.0864546	0.8363	0.3084	NOT	173.24	0.0374688	1.4397	0.35225	NOT	1.6613	0.45389	NOT	3.5199	0.1906	NOT	0.6624	0.12022	NOT	0.8153	0.15051	NOT
AT1G10460.1			307.199	0.000554343	321.893	1.98169e-09	322.408	1.06809e-05	218.099	0.000210602	1.4085	0.21913	NOT	339.718	1.87559e-05	0.9475	0.25269	NOT	202.28	2.16819e-05	1.5939	0.20581	NOT	1.0478	0.25269	NOT	1.0495	0.23273	NOT	1.5576	0.1967	NOT	0.9275	0.19372	NOT
AT1G10470.1			8077.71	5.32851e-30	3465.56	1.02016e-23	2120.85	6.70167e-17	8260.35	7.18416e-33	0.9779	0.4784	NOT	3333.91	2.34583e-24	1.0395	0.46179	NOT	2064.72	1.18303e-17	1.0272	0.37816	NOT	0.429	0.006625	DIFF	0.2626	3.3563e-05	DIFF	0.4036	0.0040675	DIFF	0.25	6.6134e-06	DIFF
AT1G10480.1			348.733	3.44652e-09	324.189	6.69309e-13	250.048	0.0010337	329.333	6.85308e-14	1.0589	0.29616	NOT	236.379	2.90977e-05	1.3715	0.06636	NOT	233.12	1.19704e-05	1.0726	0.39843	NOT	0.9296	0.47018	NOT	0.717	0.040483	DIFF	0.7178	0.22595	NOT	0.7079	0.16044	NOT
AT1G10490.1	AT1G10500.1		842.364	1.37584e-14	792.081	1.26154e-14	1188.09	3.65982e-14	926.916	3.14223e-14	0.9088	0.18533	NOT	616.91	2.06888e-11	1.2839	0.027553	NOT	1017.14	1.47429e-16	1.1681	0.47672	NOT	0.9403	0.37934	NOT	1.4104	0.085826	NOT	0.6656	0.0010082	DIFF	1.0973	0.26026	NOT
AT1G10500.1	AT1G10490.1		8966.09	5.81889e-20	12634.8	2.94372e-20	11537.3	9.41698e-25	8464.78	3.54042e-19	1.0592	0.34299	NOT	13083.7	1.37636e-24	0.9657	0.44989	NOT	15493.2	6.73773e-24	0.7447	0.12614	NOT	1.4092	0.093163	NOT	1.2868	0.287	NOT	1.5457	0.034513	DIFF	1.8303	0.013452	DIFF
AT1G10510.1			1899.84	2.49978e-17	2201.6	8.83441e-16	2764.09	2.40125e-20	1656.42	1.22402e-13	1.147	0.08203	NOT	1672.6	6.48109e-14	1.3163	0.090482	NOT	1949.47	3.55388e-15	1.4179	0.2744	NOT	1.1588	0.40625	NOT	1.4549	0.27109	NOT	1.0098	0.43624	NOT	1.1769	0.078745	NOT
AT1G10520.1			126.302	0.00133525	172.404	0.000290461	188.183	0.00912075	159.538	0.00368587	0.7917	0.15882	NOT	237.069	0.000410071	0.7272	0.056978	NOT	185.966	0.00537603	1.0119	0.15161	NOT	1.365	0.23984	NOT	1.4899	0.095015	NOT	1.486	0.090982	NOT	1.1657	0.095165	NOT
AT1G10522.1	AT1G10530.1		3618.93	1.53418e-18	4377.42	4.37374e-21	9083.43	1.48096e-22	4412.98	6.12251e-21	0.8201	0.13419	NOT	5280.92	2.85957e-21	0.8289	0.24635	NOT	8216.23	6.75124e-24	1.1055	0.48163	NOT	1.2096	0.25815	NOT	2.51	0.0020653	DIFF	1.1967	0.41076	NOT	1.8618	0.00853	DIFF
AT1G10530.1	AT1G10522.1		277.636	1.9176e-08	243.647	1.83372e-08	307.808	6.00729e-10	333.683	4.89475e-19	0.832	0.10668	NOT	391.909	1.91325e-11	0.6217	0.29533	NOT	313.295	1.21667e-11	0.9825	0.22166	NOT	0.8776	0.25263	NOT	1.1087	0.2302	NOT	1.1745	0.46822	NOT	0.9389	0.16862	NOT
AT1G10540.1			376.847	1.18476e-07	251.976	0.0114191	332.135	4.59267e-07	212.369	6.45395e-05	1.7745	0.037292	NOT	224.466	0.00692906	1.1226	0.429	NOT	225.542	0.0301847	1.4726	0.23258	NOT	0.6686	0.054207	NOT	0.8814	0.1662	NOT	1.057	0.37988	NOT	1.062	0.48543	NOT
AT1G10550.1			911.211	7.49158e-09	1333.39	6.91558e-12	737.342	2.0098e-07	1453.3	2.27273e-14	0.627	0.010797	NOT	1061.29	4.93576e-10	1.2564	0.22465	NOT	657.388	2.37004e-07	1.1216	0.44153	NOT	1.4633	0.12426	NOT	0.8092	0.20802	NOT	0.7303	0.027034	DIFF	0.4523	0.0012373	DIFF
AT1G10560.1			329.277	1.25865e-15	230.641	1.2315e-07	243.9	1.99229e-07	284.634	8.14263e-12	1.1568	0.23911	NOT	330.933	4.09365e-09	0.6969	0.09594	NOT	205.582	1.2379e-05	1.1864	0.48559	NOT	0.7004	0.019276	DIFF	0.7407	0.026361	DIFF	1.1627	0.43018	NOT	0.7223	0.077608	NOT
AT1G10570.1			649.781	7.62137e-14	382.323	5.44683e-07	402.21	1.78118e-06	648.724	5.97817e-11	1.0016	0.33816	NOT	460.169	1.42386e-06	0.8308	0.097967	NOT	519.853	5.35633e-08	0.7737	0.15164	NOT	0.5884	0.0071074	DIFF	0.619	0.0016487	DIFF	0.7093	0.0014601	DIFF	0.8013	0.080458	NOT
AT1G10580.1			2899.61	1.26129e-48	2763.39	8.17226e-49	3171.07	7.87312e-54	3064.56	7.0299e-49	0.9462	0.33787	NOT	4341.12	2.89082e-54	0.6366	0.006221	DIFF	4758.07	1.45739e-56	0.6665	0.0031239	DIFF	0.953	0.38257	NOT	1.0936	0.33523	NOT	1.4166	0.026918	DIFF	1.5526	0.0021822	DIFF
AT1G10585.1			262.105	0.000107192	217.874	0.0394263	163.763	0.111009	284.132	0.000451519	0.9225	0.18547	NOT	396.778	1.16825e-07	0.5491	0.13827	NOT	218.841	0.223414	0.7483	0.039269	NOT	0.8312	0.34659	NOT	0.6248	0.032475	DIFF	1.3965	0.49628	NOT	0.7702	0.17079	NOT
AT1G10586.1			162.2	0.259485	102.159	0.491054	183.184	0.066838	141.271	0.755773	1.1481	0.19241	NOT	125.066	0.253911	0.8168	0.4734	NOT	157.34	0.558589	1.1643	0.45673	NOT	0.6298	0.22017	NOT	1.1294	0.49664	NOT	0.8853	0.48246	NOT	1.1137	0.17186	NOT
AT1G10588.1			189.731	0.470345	153.033	0.0167697	192.261	0.224215	133.46	0.349469	1.4216	0.36339	NOT	137.306	0.584826	1.1145	0.1494	NOT	151.288	0.804978	1.2708	0.35557	NOT	0.8066	0.47658	NOT	1.0133	0.15141	NOT	1.0288	0.27153	NOT	1.1336	0.48133	NOT
AT1G10590.1		TU0160	14766.2	5.36906e-32	13040.5	1.48946e-32	10637	5.91359e-32	16633.4	2.32313e-33	0.8877	0.45584	NOT	17747	6.11206e-36	0.7348	0.15891	NOT	18682	9.69719e-35	0.5694	0.023188	NOT	0.8831	0.23922	NOT	0.7204	0.054412	NOT	1.0669	0.40121	NOT	1.1232	0.28942	NOT
AT1G10600.1			2320.02	3.4596e-18	3405.29	8.78578e-24	3869.66	3.65936e-27	2376.45	1.75003e-17	0.9763	0.48484	NOT	2708.08	4.67149e-21	1.2575	0.2503	NOT	3615.87	3.48805e-24	1.0702	0.48911	NOT	1.4678	0.1524	NOT	1.6679	0.032297	DIFF	1.1395	0.33877	NOT	1.5215	0.044574	DIFF
AT1G10610.1			634.456	6.04453e-16	405.601	4.51755e-12	414.221	3.79959e-09	332.59	1.54314e-08	1.9076	0.00050953	DIFF	232.05	0.010101	1.7479	0.00017314	DIFF	301.043	6.84685e-11	1.376	0.09733	NOT	0.6393	0.0037244	DIFF	0.6529	0.002903	DIFF	0.6977	0.00076558	DIFF	0.9051	0.15675	NOT
AT1G10620.1			266.872	4.03927e-05	171.983	0.000100948	182.493	1.05748e-06	205.313	0.00143589	1.2998	0.025317	NOT	251.05	4.57871e-06	0.6851	0.03858	NOT	196.735	0.000262224	0.9276	0.17428	NOT	0.6444	0.00438	DIFF	0.6838	0.017414	DIFF	1.2228	0.12715	NOT	0.9582	0.21679	NOT
AT1G10630.1			15457.7	1.04753e-30	12587.2	1.19411e-27	11472.6	7.94019e-31	14517.5	2.71442e-26	1.0648	0.38998	NOT	14251.5	4.32677e-25	0.8832	0.44213	NOT	13629.5	1.98438e-28	0.8417	0.16521	NOT	0.8143	0.22785	NOT	0.7422	0.11831	NOT	0.9817	0.38896	NOT	0.9388	0.46065	NOT
AT1G10640.1			4462.33	5.25721e-46	320.62	4.18277e-06	391.087	1.50841e-13	4356.03	7.93067e-49	1.0244	0.46322	NOT	251.052	7.90467e-06	1.2771	0.17942	NOT	375.67	1.37393e-09	1.041	0.39974	NOT	0.0719	0	DIFF	0.0876	0	DIFF	0.0576	0	DIFF	0.0862	0	DIFF
AT1G10650.1			2312.77	9.05529e-36	3363.7	1.38113e-45	2611.3	1.82636e-41	1973.38	4.36059e-34	1.172	0.40658	NOT	2676.95	8.75267e-35	1.2565	0.073833	NOT	2109.56	2.7352e-33	1.2378	0.26554	NOT	1.4544	0.024002	DIFF	1.1291	0.33029	NOT	1.3565	0.22299	NOT	1.069	0.42299	NOT
AT1G10652.1			291.071	0.852669	293.816	0.00198956	194.403	0.873575	372.446	0.853562	0.7815	0.39674	NOT	199.115	0.2507	1.4756	0.20926	NOT	165.888	0.952247	1.1719	0.20101	NOT	1.0094	0.39674	NOT	0.6679	0.029914	DIFF	0.5346	0.079532	NOT	0.4454	0.086289	NOT
AT1G10657.1			2453.41	1.29995e-17	2776.61	1.24934e-19	2173.47	1.27348e-13	2166.85	4.24603e-18	1.1322	0.19961	NOT	1367.53	6.24011e-15	2.0304	0.027041	NOT	714.504	3.94402e-12	3.0419	0.03865	NOT	1.1317	0.37044	NOT	0.8859	0.10442	NOT	0.6311	0.078058	NOT	0.3297	0.016745	DIFF
AT1G10660.1			4697.1	1.36162e-17	4161.42	5.46479e-27	4741.16	4.54285e-20	3820.52	1.5276e-20	1.2294	0.29634	NOT	2560.37	2.22841e-17	1.6253	0.019251	NOT	3439.4	5.80775e-18	1.3785	0.21884	NOT	0.886	0.39775	NOT	1.0094	0.365	NOT	0.6702	0.027821	DIFF	0.9002	0.24323	NOT
AT1G10670.1		TU0162	23029.2	1.34728e-39	17284.7	2.51581e-37	15051	3.97652e-35	18763.8	1.79988e-39	1.2273	0.1499	NOT	17358.3	3.28489e-38	0.9958	0.43228	NOT	14828.3	1.48506e-40	1.015	0.42132	NOT	0.7506	0.071323	NOT	0.6536	0.027896	DIFF	0.9251	0.24826	NOT	0.7903	0.20223	NOT
AT1G10680.1			232.102	0.000639991	273.818	4.64521e-06	278.742	0.000163443	226.757	0.000898791	1.0236	0.46836	NOT	258.412	0.000132141	1.0596	0.38132	NOT	245.178	0.000417586	1.1369	0.40266	NOT	1.1797	0.33137	NOT	1.2009	0.37296	NOT	1.1396	0.26734	NOT	1.0812	0.31169	NOT
AT1G10682.1		TU0163	11195.5	1.5134e-21	4476.45	8.74545e-16	3377.43	2.8303e-19	15382.7	1.35431e-26	0.7278	0.26823	NOT	6494.82	5.32905e-19	0.6892	0.25668	NOT	6386.54	5.182e-21	0.5288	0.25099	NOT	0.3998	0.076976	NOT	0.3017	0.059355	NOT	0.4222	0.076075	NOT	0.4152	0.072335	NOT
AT1G10690.1			1656.67	8.00158e-27	925.935	5.40409e-14	900.262	2.41571e-13	1469.77	6.85765e-18	1.1272	0.25516	NOT	1071.59	6.37851e-13	0.8641	0.39294	NOT	945.34	1.40275e-17	0.9523	0.49752	NOT	0.5589	0.020595	DIFF	0.5434	0.011013	DIFF	0.7291	0.15165	NOT	0.6432	0.04888	DIFF
AT1G10700.1			1900.1	1.58341e-21	1239.48	1.37878e-15	1367.86	3.52963e-17	2055.39	2.81259e-24	0.9244	0.36082	NOT	1370.03	1.54146e-24	0.9047	0.14816	NOT	1217.29	1.10965e-19	1.1237	0.30688	NOT	0.6523	0.0064929	DIFF	0.7199	0.023974	DIFF	0.6666	0.060427	DIFF	0.5922	0.028169	DIFF
AT1G10710.1			165.436	0.00102732	143.323	0.00163285	181.89	0.000153478	250.01	2.57994e-05	0.6617	0.062219	NOT	207.77	0.093947	0.6898	0.16598	NOT	180.692	0.324272	1.0066	0.35006	NOT	0.8663	0.41665	NOT	1.0995	0.36954	NOT	0.831	0.15974	NOT	0.7227	0.064312	NOT
AT1G10717.1			241.051	0.261685	212.099	0.0489875	139.775	0.260055	143.31	0.306724	1.682	0.33601	NOT	188.349	0.541499	1.1261	0.39154	NOT	98.604	0.74091	1.4175	0.29269	NOT	0.8799	0.43027	NOT	0.5799	0.46684	NOT	1.3143	0.40423	NOT	0.688	0.35683	NOT
AT1G10720.1			1489.31	1.17843e-20	1187.2	1.64737e-21	1009.77	3.5221e-18	1440.84	2.8783e-24	1.0336	0.5	NOT	1504.74	6.9003e-33	0.789	0.080125	NOT	1094.77	5.5975e-28	0.9224	0.17942	NOT	0.7971	0.17538	NOT	0.678	0.021989	DIFF	1.0443	0.33616	NOT	0.7598	0.11422	NOT
AT1G10730.1			463.72	1.5902e-05	292.993	0.00596572	476.084	1.1921e-08	428.883	6.56584e-06	1.0812	0.45396	NOT	457.516	3.09802e-09	0.6404	0.20794	NOT	525.018	9.47152e-06	0.9068	0.043745	NOT	0.6318	0.23406	NOT	1.0267	0.40583	NOT	1.0668	0.40768	NOT	1.2242	0.054618	DIFF
AT1G10740.1			5253.01	1.79935e-42	6770.96	5.84509e-44	3414.66	1.61162e-35	5134.38	5.63227e-37	1.0231	0.45745	NOT	4810.45	1.76402e-40	1.4076	0.069976	NOT	3177.86	3.30279e-35	1.0745	0.436	NOT	1.289	0.1397	NOT	0.65	0.030397	DIFF	0.9369	0.28689	NOT	0.6189	0.0075642	DIFF
AT1G10745.1			20.7638	0.990202	51.9842	0.922545	222.717	0.20813	123.298	0.987102	0.1684	0.031517	NOT	106.94	0.816866	0.4861	0.24522	NOT	181.251	0.767622	1.2288	0.21031	NOT	2.5036	0.1999	NOT	10.7262	0.002027	DIFF	0.8673	0.34811	NOT	1.47	0.34174	NOT
AT1G10747.1	AT1G10750.1		129.394	0.701682	103.645	0.395721	169.962	0.469557	91.8973	0.685462	1.408	0.29676	NOT	151.347	0.141484	0.6848	0.46468	NOT	193.28	0.138802	0.8794	0.16765	NOT	0.801	0.39894	NOT	1.3135	0.023833	DIFF	1.6469	0.20733	NOT	2.1032	0.10751	NOT
AT1G10750.1	AT1G10747.1	TU0164	251.618	5.68097e-05	201.515	0.00375511	290.017	3.26497e-06	351.103	8.7888e-06	0.7167	0.096401	NOT	244.315	0.000219614	0.8248	0.39085	NOT	363.272	6.04332e-05	0.7983	0.29904	NOT	0.8009	0.26567	NOT	1.1526	0.4597	NOT	0.6958	0.0090351	DIFF	1.0347	0.18014	NOT
AT1G10760.1			3953.56	3.76333e-27	2774.95	7.68085e-26	3994.56	1.64822e-31	3909.77	3.97001e-26	1.0112	0.49747	NOT	1733.13	4.99324e-21	1.6011	0.00047521	DIFF	1908.92	1.90386e-23	2.0926	6.612e-07	DIFF	0.7019	0.00061418	DIFF	1.0104	0.32093	NOT	0.4433	1.913e-11	DIFF	0.4882	9.1552e-09	DIFF
AT1G10770.1			101.92	0.146798	151.652	0.139546	134.363	0.380209	122.615	0.25948	0.8312	0.45627	NOT	169.662	0.390063	0.8938	0.15031	NOT	164.294	0.0769385	0.8178	0.1339	NOT	1.488	0.14034	NOT	1.3183	0.30562	NOT	1.3837	0.43539	NOT	1.3399	0.29097	NOT
AT1G10780.1			856.977	8.11959e-21	339.901	4.25924e-11	1033.7	7.04581e-17	896.242	4.26594e-15	0.9562	0.31435	NOT	393.977	2.12069e-12	0.8627	0.12029	NOT	580.441	3.45396e-15	1.7809	0.0077222	DIFF	0.3966	5.8552e-08	DIFF	1.2062	0.40969	NOT	0.4396	6.2328e-07	DIFF	0.6476	0.002407	DIFF
AT1G10790.1			245.52	0.00597909	313.979	1.69561e-05	291.203	0.00775201	351.665	0.00276296	0.6982	0.079885	NOT	278.14	0.00946783	1.1289	0.3814	NOT	312.858	0.000934079	0.9308	0.2557	NOT	1.2788	0.16992	NOT	1.1861	0.38065	NOT	0.7909	0.20627	NOT	0.8896	0.40195	NOT
AT1G10800.1			178.463	0.392031	162.396	0.427635	222.753	0.170306	201.056	0.419459	0.8876	0.14597	NOT	255.685	0.000165811	0.6351	0.088304	NOT	358.536	5.59211e-06	0.6213	0.32203	NOT	0.91	0.23406	NOT	1.2482	0.16016	NOT	1.2717	0.14277	NOT	1.7833	0.38859	NOT
AT1G10810.1			326.729	6.16451e-06	286.314	1.95006e-05	253.16	0.000234231	280.947	0.000449145	1.163	0.44014	NOT	228.064	0.0198109	1.2554	0.036948	NOT	252.867	0.0145727	1.0012	0.23193	NOT	0.8763	0.26447	NOT	0.7748	0.31546	NOT	0.8118	0.014143	DIFF	0.9001	0.15239	NOT
AT1G10820.1			1712.16	3.56865e-19	1828.66	1.15588e-21	1326.13	3.27334e-17	1717.98	6.68477e-20	0.9966	0.38306	NOT	984.801	8.00819e-12	1.8569	0.0040312	DIFF	1178.37	5.12501e-19	1.1254	0.34995	NOT	1.068	0.46029	NOT	0.7745	0.17173	NOT	0.5732	0.0018736	DIFF	0.6859	0.043087	DIFF
AT1G10830.1			5190.61	7.73595e-42	7163.71	1.0765e-43	5930.18	7.63465e-42	4347.85	3.52365e-36	1.1938	0.16126	NOT	7885.91	3.32927e-46	0.9084	0.37642	NOT	7021.23	1.14019e-40	0.8446	0.089285	NOT	1.3801	0.046224	DIFF	1.1425	0.47611	NOT	1.8137	0.002186	DIFF	1.6149	0.0080788	DIFF
AT1G10840.1			8489.29	2.32882e-15	10438.3	3.64842e-19	8101.73	3.1228e-16	10694.6	1.07023e-19	0.7938	0.23824	NOT	10049.4	6.10375e-23	1.0387	0.42272	NOT	10481.9	1.16305e-22	0.7729	0.080883	NOT	1.2296	0.16017	NOT	0.9543	0.3629	NOT	0.9397	0.4516	NOT	0.9801	0.37498	NOT
AT1G10850.1	AT1G10865.1		1506.76	1.13472e-36	897.931	2.71552e-30	803.479	1.14422e-24	1494.45	3.71123e-41	1.0082	0.4275	NOT	719.719	8.67575e-25	1.2476	0.0037353	DIFF	750.872	2.77326e-24	1.0701	0.46045	NOT	0.5959	0.00033139	DIFF	0.5332	1.0684e-05	DIFF	0.4816	2.5665e-10	DIFF	0.5024	2.8782e-07	DIFF
AT1G10865.1	AT1G10850.1		2296.64	1.34779e-11	2699.53	6.44049e-10	2020.88	1.81548e-11	3719.31	2.49137e-12	0.6175	0.11607	NOT	3871.4	6.78119e-11	0.6973	0.12453	NOT	3550.77	2.24165e-11	0.5691	0.071009	NOT	1.1754	0.48244	NOT	0.8799	0.23834	NOT	1.0409	0.42011	NOT	0.9547	0.38744	NOT
AT1G10870.1			599.326	2.98632e-12	493.447	1.76592e-09	379.32	1.06809e-05	557.188	8.70277e-08	1.0756	0.49739	NOT	500.11	2.66697e-08	0.9867	0.39528	NOT	393.089	2.25374e-14	0.965	0.076187	NOT	0.8233	0.075559	NOT	0.6329	0.0011797	DIFF	0.8976	0.09144	NOT	0.7055	0.019288	DIFF
AT1G10880.1			201.53	0.00224232	183.969	0.0186797	218.494	7.77987e-08	154.22	0.0208693	1.3068	0.42207	NOT	212.13	3.56238e-08	0.8672	0.3302	NOT	192.983	0.00314375	1.1322	0.31821	NOT	0.9129	0.42224	NOT	1.0842	0.32187	NOT	1.3755	0.30625	NOT	1.2513	0.40689	NOT
AT1G10890.1			606.632	4.42731e-15	484.591	9.9952e-15	508.796	1.30554e-13	392.217	2.27785e-12	1.5467	0.040172	NOT	447.593	8.28442e-13	1.0827	0.43871	NOT	473.59	7.27489e-16	1.0743	0.47094	NOT	0.7988	0.11267	NOT	0.8387	0.086693	NOT	1.1412	0.37511	NOT	1.2075	0.37443	NOT
AT1G10900.1			1634.96	5.76161e-35	1546.11	2.48773e-32	1213.4	2.26102e-26	1611.21	7.41013e-36	1.0147	0.37509	NOT	899.855	8.0259e-31	1.7182	2.5624e-06	DIFF	1079.34	4.26e-29	1.1242	0.25558	NOT	0.9457	0.24772	NOT	0.7422	0.0020707	DIFF	0.5585	1.1506e-09	DIFF	0.6699	1.6554e-05	DIFF
AT1G10910.1			880.327	1.20782e-18	1015.37	2.11409e-19	1117.35	2.6703e-19	865.997	2.32137e-11	1.0165	0.48324	NOT	873.963	5.94693e-15	1.1618	0.19021	NOT	1177.12	1.65291e-18	0.9492	0.37983	NOT	1.1534	0.12605	NOT	1.2692	0.038686	DIFF	1.0092	0.35591	NOT	1.3593	0.015808	DIFF
AT1G10920.1			595.594	3.0585e-20	743.016	3.04616e-20	562.129	1.328e-19	508.526	4.55848e-23	1.1712	0.24448	NOT	398.601	5.49642e-16	1.8641	2.9746e-06	DIFF	636.052	1.3433e-20	0.8838	0.26584	NOT	1.2475	0.065134	NOT	0.9438	0.35714	NOT	0.7838	0.0041763	DIFF	1.2508	0.18466	NOT
AT1G10930.1		TU0165	545.043	2.75874e-15	402.858	4.53486e-09	365.703	2.18942e-09	476.535	5.76649e-14	1.1438	0.43151	NOT	568.085	3.52239e-12	0.7092	0.031225	NOT	429.698	5.4363e-10	0.8511	0.022606	NOT	0.7391	0.0066535	DIFF	0.671	0.0012156	DIFF	1.1921	0.39464	NOT	0.9017	0.16885	NOT
AT1G10940.1			4283.9	4.14467e-25	4300.46	3.4058e-24	3191.41	2.39144e-24	3171.21	4.80082e-22	1.3509	0.47653	NOT	3048.58	1.83171e-22	1.4106	0.12905	NOT	2439.53	2.46062e-20	1.3082	0.13991	NOT	1.0039	0.2213	NOT	0.745	0.41228	NOT	0.9613	0.33714	NOT	0.7693	0.14542	NOT
AT1G10950.1			7701.88	3.94301e-44	5973.86	9.25589e-40	8637.58	4.64841e-40	8721.68	2.6254e-39	0.8831	0.31523	NOT	6069.11	7.36146e-39	0.9843	0.48582	NOT	6896.14	9.65796e-42	1.2525	0.40325	NOT	0.7756	0.1324	NOT	1.1215	0.41223	NOT	0.6959	0.060673	DIFF	0.7907	0.32564	NOT
AT1G10960.1		TU0166	45002.9	4.27525e-59	96139.2	2.23563e-63	86956.5	1.65235e-61	45222.7	2.59406e-59	0.9951	0.49435	NOT	93747.9	3.95673e-60	1.0255	0.31199	NOT	81391.8	8.70398e-60	1.0684	0.305	NOT	2.1363	2.7619e-05	DIFF	1.9322	0.00066178	DIFF	2.073	0.00012558	DIFF	1.7998	0.0012141	DIFF
AT1G10970.1			508.947	1.28184e-13	1857.22	7.02128e-33	766.255	9.18359e-16	443.993	1.097e-10	1.1463	0.43015	NOT	3335.24	1.66483e-47	0.5568	0.00011189	DIFF	1537.26	1.66009e-30	0.4985	6.3118e-05	DIFF	3.6491	3.8475e-11	DIFF	1.5056	0.019825	DIFF	7.5119	0	DIFF	3.4624	7.1534e-10	DIFF
AT1G10980.1			202.623	6.72624e-05	203.61	0.000449178	226.684	0.000649518	261.779	2.88922e-05	0.774	0.098932	NOT	287.878	1.36648e-05	0.7073	0.19801	NOT	270.908	0.000101919	0.8368	0.21727	NOT	1.0049	0.28827	NOT	1.1187	0.28646	NOT	1.0997	0.47829	NOT	1.0349	0.49548	NOT
AT1G10990.1			917.829	1.00184e-22	407.657	2.49541e-10	380.76	1.97705e-09	899.011	2.09514e-21	1.0209	0.2189	NOT	560.743	1.71129e-17	0.727	0.057266	NOT	410.996	2.3312e-07	0.9264	0.43596	NOT	0.4442	0.00034852	DIFF	0.4148	0.00073167	DIFF	0.6237	0.13541	NOT	0.4572	0.0085284	DIFF
AT1G11000.1			758.198	3.53137e-09	667.316	5.8232e-13	613.119	2.18324e-14	814.455	5.1381e-13	0.9309	0.46427	NOT	561.294	3.11794e-14	1.1889	0.16521	NOT	567.118	2.24993e-15	1.0811	0.33862	NOT	0.8801	0.27343	NOT	0.8087	0.082132	NOT	0.6892	0.068691	NOT	0.6963	0.03654	DIFF
AT1G11010.1			314.463	10	9.39567	10	418.803	10	93.9187	10	3.3482	0.39813	NOT	213.241	10	0.0441	0.12316	NOT	1	10	418.803	0.060668	NOT	0.0299	0.39813	NOT	1.3318	0.40832	NOT	2.2705	0.24334	NOT	0.0106	0.15866	NOT
AT1G11020.1			2689.28	5.68477e-37	2133.95	1.59579e-27	1967.16	2.06501e-30	2860.64	5.83177e-41	0.9401	0.3038	NOT	2169.13	9.49537e-23	0.9838	0.4538	NOT	2336.6	6.9477e-31	0.8419	0.13039	NOT	0.7935	0.046104	DIFF	0.7315	0.011814	DIFF	0.7583	0.008945	DIFF	0.8168	0.031897	DIFF
AT1G11030.1			118.359	0.383291	290.053	0.500036	396.067	0.909848	121.851	0.500406	0.9713	0.39813	NOT	319.629	0.606148	0.9075	0.40832	NOT	138.944	0.814624	2.8506	0.13414	NOT	2.4506	0.24334	NOT	3.3463	0.13414	NOT	2.6231	0.39813	NOT	1.1403	0.39813	NOT
AT1G11040.1			91.1337	0.168616	115.996	0.184888	145.382	0.0141578	139.382	0.00353682	0.6538	0.07815	NOT	184.858	0.0279489	0.6275	0.24279	NOT	133.306	0.0075993	1.0906	0.4805	NOT	1.2728	0.49079	NOT	1.5953	0.055761	NOT	1.3263	0.27513	NOT	0.9564	0.45725	NOT
AT1G11050.1			788.022	1.23634e-22	789.611	2.89584e-21	478.215	2.03282e-13	814.192	2.08782e-22	0.9679	0.20348	NOT	861.276	1.25124e-27	0.9168	0.14891	NOT	688.809	2.5993e-19	0.6943	0.28791	NOT	1.002	0.43898	NOT	0.6069	0.021651	DIFF	1.0578	0.44414	NOT	0.846	0.013138	DIFF
AT1G11060.1			762.259	3.36079e-20	1015.04	9.89411e-20	935.035	1.12413e-20	834.052	1.79715e-19	0.9139	0.23759	NOT	701.28	1.34474e-14	1.4474	0.033384	NOT	695.887	4.84935e-18	1.3437	0.051169	NOT	1.3316	0.032945	DIFF	1.2267	0.13854	NOT	0.8408	0.25462	NOT	0.8343	0.12475	NOT
AT1G11070.1			245.793	1.86435e-05	195.608	0.0865985	208.681	0.00010514	193.825	2.6634e-05	1.2681	0.042587	NOT	214.099	1.02071e-05	0.9136	0.27982	NOT	232.087	0.000537378	0.8991	0.32212	NOT	0.7958	0.034762	DIFF	0.849	0.071538	NOT	1.1046	0.32139	NOT	1.1974	0.24095	NOT
AT1G11080.1			774.693	6.90161e-14	808.498	1.14242e-17	462.969	4.64232e-06	768.764	3.70455e-08	1.0077	0.25147	NOT	589.758	6.80471e-09	1.3709	0.13693	NOT	423.981	1.78556e-09	1.092	0.49822	NOT	1.0436	0.12617	NOT	0.5976	0.0011501	DIFF	0.7672	0.046825	DIFF	0.5515	0.0087198	DIFF
AT1G11090.1	AT1G11100.1		1535.09	1.29983e-31	959.816	1.67553e-21	1064.07	3.40017e-23	1640.63	4.50867e-28	0.9357	0.40325	NOT	1198.95	2.69078e-32	0.8005	0.11409	NOT	995.292	1.57281e-27	1.0691	0.40955	NOT	0.6253	0.0098683	DIFF	0.6932	0.022093	DIFF	0.7308	0.074336	NOT	0.6067	0.0095486	DIFF
AT1G11100.1	AT1G11090.1		235.482	2.22919e-05	438.552	9.02868e-21	371.849	5.84621e-17	188.095	0.0035744	1.2519	0.16366	NOT	446.298	4.80402e-18	0.9826	0.46371	NOT	286.764	1.34097e-09	1.2967	0.035612	NOT	1.8624	3.0156e-05	DIFF	1.5791	0.0014139	DIFF	2.3727	8.9283e-07	DIFF	1.5246	0.021471	DIFF
AT1G11110.1			146.96	0.077502	159.676	0.0184002	183.875	0.0809257	132.34	0.259503	1.1105	0.23642	NOT	186.058	0.0384671	0.8582	0.42123	NOT	179.126	0.0384637	1.0265	0.45533	NOT	1.0865	0.41955	NOT	1.2512	0.2571	NOT	1.4059	0.22757	NOT	1.3535	0.072973	NOT
AT1G11112.1			582.685	2.94971e-09	192.641	0.10531	317.404	5.23173e-06	399.6	1.3352e-07	1.4582	0.31145	NOT	279.158	0.0123568	0.6901	0.42423	NOT	337.102	1.5706e-06	0.9416	0.13326	NOT	0.3306	0.015641	DIFF	0.5447	0.13149	NOT	0.6986	0.081414	NOT	0.8436	0.052069	DIFF
AT1G11120.1			496.576	8.95055e-15	525.247	3.80254e-17	539.322	8.82288e-18	537.472	9.80491e-09	0.9239	0.39488	NOT	402.866	1.76409e-08	1.3038	0.073816	NOT	364.015	2.58631e-08	1.4816	0.040877	NOT	1.0577	0.49582	NOT	1.0861	0.36349	NOT	0.7496	0.12066	NOT	0.6773	0.042503	DIFF
AT1G11130.1			1850.71	3.62658e-24	1660.26	3.49383e-21	2175.44	2.26792e-33	1275.85	7.80576e-22	1.4506	0.077334	NOT	841.449	2.51055e-17	1.9731	0.0035084	DIFF	1292.8	7.25678e-22	1.6827	0.00077016	DIFF	0.8971	0.15384	NOT	1.1755	0.17014	NOT	0.6595	0.0045865	DIFF	1.0133	0.18553	NOT
AT1G11145.1			167.146	0.448081	193.39	0.00756904	81.8282	0.895748	148.087	0.600925	1.1287	0.33792	NOT	292.97	0.0481651	0.6601	0.48103	NOT	106.971	0.244449	0.765	0.16559	NOT	1.157	0.23841	NOT	0.4896	0.09814	NOT	1.9784	0.36825	NOT	0.7224	0.17779	NOT
AT1G11150.1			382.928	7.14207e-21	358.907	1.69318e-14	378.483	7.58776e-22	366.191	1.09225e-17	1.0457	0.42747	NOT	315.569	2.78798e-12	1.1373	0.30115	NOT	403.543	2.09053e-18	0.9379	0.41753	NOT	0.9373	0.1344	NOT	0.9884	0.36499	NOT	0.8618	0.31318	NOT	1.102	0.39961	NOT
AT1G11160.1			307.328	4.37774e-07	210.243	3.27836e-06	247.704	3.73001e-07	244.557	0.000148337	1.2567	0.074507	NOT	235.994	0.000127284	0.8909	0.21632	NOT	217.946	3.83274e-06	1.1365	0.39035	NOT	0.6841	0.0028143	DIFF	0.806	0.021675	DIFF	0.965	0.22593	NOT	0.8912	0.17903	NOT
AT1G11170.1			298.252	0.00357445	366.081	4.90038e-05	532.816	3.08919e-09	225.498	0.000216809	1.3226	0.037274	NOT	264.428	0.00756807	1.3844	0.20475	NOT	238.716	0.00133526	2.232	8.1684e-05	DIFF	1.2274	0.44714	NOT	1.7865	0.0075587	DIFF	1.1726	0.1421	NOT	1.0586	0.47417	NOT
AT1G11175.1			3159.83	1.17763e-36	2092.64	4.08077e-27	2077.17	1.81773e-28	2538.6	2.01651e-37	1.2447	0.1487	NOT	3173.65	2.31889e-41	0.6594	0.041684	NOT	2030.42	1.47406e-28	1.023	0.39011	NOT	0.6623	0.048584	NOT	0.6574	0.02683	DIFF	1.2502	0.10535	NOT	0.7998	0.20284	NOT
AT1G11180.1			1669.09	1.1712e-14	1594.29	6.66456e-09	1625.47	7.85826e-16	1779.6	2.00877e-12	0.9379	0.48851	NOT	1585.08	4.21896e-13	1.0058	0.1448	NOT	1560.44	2.51626e-16	1.0417	0.18877	NOT	0.9552	0.25862	NOT	0.9739	0.3162	NOT	0.8907	0.36077	NOT	0.8768	0.33947	NOT
AT1G11185.1			805.757	0.000177484	1000.28	2.75109e-05	1058.6	3.06017e-09	1054.65	8.16102e-10	0.764	0.17097	NOT	799.703	2.14979e-05	1.2508	0.3764	NOT	1023.57	4.43282e-08	1.0342	0.23212	NOT	1.2414	0.46911	NOT	1.3138	0.47219	NOT	0.7583	0.18518	NOT	0.9705	0.47395	NOT
AT1G11190.1			582.917	1.71033e-05	617.076	5.15356e-05	393.287	0.000755259	573.666	0.00173592	1.0161	0.40228	NOT	460.388	1.35865e-05	1.3403	0.27504	NOT	429.278	1.31959e-05	0.9162	0.33296	NOT	1.0586	0.46875	NOT	0.6747	0.1954	NOT	0.8025	0.35037	NOT	0.7483	0.42202	NOT
AT1G11200.1			2365.48	6.96097e-27	1221.77	3.24505e-16	1321	2.5024e-15	2351.79	1.54287e-28	1.0058	0.4796	NOT	1087.09	8.72802e-18	1.1239	0.37064	NOT	1121.5	2.1117e-25	1.1779	0.43353	NOT	0.5165	0.0010564	DIFF	0.5584	0.0018334	DIFF	0.4622	0.00057755	DIFF	0.4769	0.0017555	DIFF
AT1G11210.1			1393	3.00662e-25	1376.26	8.72127e-22	1940.34	6.0364e-33	1401.03	3.09659e-19	0.9943	0.49869	NOT	1001.72	3.01246e-14	1.3739	0.04872	NOT	1569.35	2.17477e-22	1.2364	0.20973	NOT	0.988	0.40475	NOT	1.3929	0.13091	NOT	0.715	0.028347	DIFF	1.1201	0.34805	NOT
AT1G11220.1		TU0167	448.102	2.03672e-06	176.238	0.227067	336.205	2.05273e-05	387.415	1.97961e-05	1.1566	0.42827	NOT	198.388	0.00409938	0.8884	0.20067	NOT	317.826	0.00205629	1.0578	0.47792	NOT	0.3933	0.012888	DIFF	0.7503	0.21076	NOT	0.5121	0.030395	DIFF	0.8204	0.13079	NOT
AT1G11230.1			156.127	0.32351	162.998	0.156775	180.253	0.0702815	160.963	0.0544941	0.97	0.36314	NOT	317.244	2.4089e-05	0.5138	0.081151	NOT	396.034	0.000113745	0.4551	0.02362	NOT	1.044	0.4154	NOT	1.1545	0.2311	NOT	1.9709	0.11513	NOT	2.4604	0.011693	DIFF
AT1G11240.1		TU0168	2381.56	1.45328e-24	3964.07	3.71699e-25	3675.77	2.44842e-27	2849.29	3.61483e-21	0.8358	0.3252	NOT	4230.79	4.69449e-27	0.937	0.43057	NOT	4845.89	6.04031e-30	0.7585	0.045175	NOT	1.6645	0.10555	NOT	1.5434	0.20554	NOT	1.4849	0.16447	NOT	1.7007	0.0174	DIFF
AT1G11250.1			215.43	0.00869471	206.228	0.0384714	157.326	0.12258	275.49	1.88092e-05	0.782	0.063383	NOT	163.311	0.126438	1.2628	0.46273	NOT	222.06	3.73003e-07	0.7085	0.098039	NOT	0.9573	0.12655	NOT	0.7303	0.26926	NOT	0.5928	0.0055431	DIFF	0.8061	0.21867	NOT
AT1G11260.1			10598.4	1.08542e-63	8684.62	3.81366e-63	5229.88	4.23388e-48	12781.2	2.70982e-82	0.8292	0.058835	NOT	6720.44	1.79836e-66	1.2923	0.097558	NOT	3806.41	3.43225e-52	1.374	0.24745	NOT	0.8194	0.11346	NOT	0.4935	1.9511e-06	DIFF	0.5258	1.2426e-05	DIFF	0.2978	2.235e-12	DIFF
AT1G11265.1			no probe	1	no probe	1	no probe	1	no probe	1	no probe			no probe	1	no probe			no probe	1	no probe			no probe			no probe			no probe			no probe
AT1G11270.1			1956.07	8.20584e-42	1794.68	2.61039e-38	1914.01	1.04654e-42	2161.8	1.08799e-36	0.9048	0.17572	NOT	2285.83	2.45665e-39	0.7851	0.16385	NOT	2312.41	1.98419e-39	0.8277	0.064391	NOT	0.9175	0.46822	NOT	0.9785	0.39311	NOT	1.0574	0.48058	NOT	1.0697	0.37423	NOT
AT1G11280.1			1301.62	1.1762e-21	648.367	3.63859e-13	357.973	4.92954e-08	1114.95	8.95096e-27	1.1674	0.21397	NOT	676.986	2.27626e-11	0.9577	0.32448	NOT	444.77	6.79382e-10	0.8048	0.31187	NOT	0.4981	2.7685e-05	DIFF	0.275	4.4536e-11	DIFF	0.6072	0.0001561	DIFF	0.3989	5.9174e-08	DIFF
AT1G11290.1			741.947	1.12592e-25	834.542	1.43193e-30	952.01	7.18379e-30	625.361	7.50207e-21	1.1864	0.31082	NOT	518.726	1.48144e-20	1.6088	0.0016187	DIFF	743.668	9.97846e-26	1.2802	0.16444	NOT	1.1248	0.12908	NOT	1.2831	0.037731	DIFF	0.8295	0.08831	NOT	1.1892	0.084259	NOT
AT1G11300.1			454.663	1.62254e-14	295.442	7.60484e-08	316.386	5.3972e-11	326.191	3.732e-16	1.3939	0.0093762	NOT	256.885	1.11863e-08	1.1501	0.089585	NOT	265.286	2.62982e-05	1.1926	0.044651	NOT	0.6498	0.0007151	DIFF	0.6959	0.0026695	DIFF	0.7875	0.0098373	DIFF	0.8133	0.013336	DIFF
AT1G11310.1		TU0169	7454	2.96671e-42	3579.32	7.83659e-28	3531.79	2.0896e-29	6375.53	8.17148e-45	1.1692	0.26806	NOT	3858.4	4.02867e-31	0.9277	0.4269	NOT	3415.36	4.98066e-32	1.0341	0.43634	NOT	0.4802	0.00013548	DIFF	0.4738	5.5407e-05	DIFF	0.6052	0.0014232	DIFF	0.5357	0.00021143	DIFF
AT1G11320.1			692.501	7.91423e-15	963.162	1.59897e-19	628.649	8.19828e-12	595.357	4.60316e-10	1.1632	0.17464	NOT	1005.7	1.12848e-19	0.9577	0.49404	NOT	924.428	3.53288e-16	0.68	0.355	NOT	1.3908	0.18016	NOT	0.9078	0.43041	NOT	1.6892	0.057094	DIFF	1.5527	0.12479	NOT
AT1G11330.1			1298.27	3.17021e-41	1138.59	2.3148e-37	987.697	8.2454e-21	589.58	3.86448e-18	2.202	2.3836e-07	DIFF	540.102	1.90651e-12	2.1081	1.1889e-05	DIFF	907.42	1.57281e-27	1.0885	0.17222	NOT	0.877	0.14472	NOT	0.7608	0.0030449	DIFF	0.9161	0.3572	NOT	1.5391	0.00080028	DIFF
AT1G11340.1			219.673	5.84219e-06	216.827	0.000733626	221.497	3.84994e-05	240.721	4.08882e-05	0.9126	0.15971	NOT	199.529	0.00052332	1.0867	0.27218	NOT	219.861	0.000135243	1.0074	0.39085	NOT	0.987	0.48996	NOT	1.0083	0.38833	NOT	0.8289	0.058672	DIFF	0.9133	0.31029	NOT
AT1G11350.1			1413.04	3.46581e-26	1761.07	1.97156e-30	1653.86	6.72226e-28	1208.89	9.38197e-29	1.1689	0.1867	NOT	1129.82	5.75941e-27	1.5587	0.00095644	DIFF	1258.93	8.94773e-26	1.3137	0.26341	NOT	1.2463	0.14835	NOT	1.1704	0.37399	NOT	0.9346	0.09486	NOT	1.0414	0.32832	NOT
AT1G11360.1			4518.06	1.88377e-36	2776.6	3.38413e-33	2548.75	6.29097e-28	4184.03	1.86505e-33	1.0798	0.26187	NOT	3192.01	2.45014e-35	0.8699	0.3518	NOT	3111.06	2.82303e-40	0.8193	0.14229	NOT	0.6146	0.037946	DIFF	0.5641	0.01829	DIFF	0.7629	0.19002	NOT	0.7436	0.30534	NOT
AT1G11362.1			133.483	0.296496	124.179	0.351804	113.303	0.959654	187.57	0.595588	0.7116	0.19614	NOT	157.45	0.799059	0.7887	0.21632	NOT	134.923	0.566571	0.8398	0.44695	NOT	0.9303	0.2976	NOT	0.8488	0.25891	NOT	0.8394	0.26172	NOT	0.7193	0.063965	NOT
AT1G11370.1			248.687	0.0102131	277.614	0.0106188	344.012	6.73008e-09	197.317	0.0498041	1.2603	0.47545	NOT	365.977	4.01733e-05	0.7586	0.18772	NOT	360.487	1.06536e-09	0.9543	0.3624	NOT	1.1163	0.48572	NOT	1.3833	0.13323	NOT	1.8548	0.22214	NOT	1.8269	0.29588	NOT
AT1G11380.1			1519.71	4.64879e-35	2035.03	3.42249e-35	1565.24	1.49425e-34	2040.85	4.50161e-35	0.7446	0.15702	NOT	2671.88	1.27251e-40	0.7616	0.20881	NOT	1465.84	8.44958e-32	1.0678	0.41312	NOT	1.3391	0.060401	NOT	1.03	0.46014	NOT	1.3092	0.090026	NOT	0.7182	0.10269	NOT
AT1G11390.1			1154.12	1.26485e-29	1426.42	3.38413e-33	1214.45	1.21412e-32	1173.49	1.18615e-29	0.9835	0.32416	NOT	1666.31	4.35755e-30	0.856	0.37356	NOT	1242.92	7.3438e-31	0.9771	0.41096	NOT	1.2359	0.077904	NOT	1.0523	0.34002	NOT	1.42	0.11892	NOT	1.0592	0.42637	NOT
AT1G11400.1			2138.1	2.49978e-17	3254.29	3.06995e-20	2756.17	7.69004e-16	2303.18	4.23339e-18	0.9283	0.30341	NOT	5607.74	5.1601e-24	0.5803	0.0054721	DIFF	3855.06	2.99951e-18	0.7149	0.059136	NOT	1.522	0.017104	DIFF	1.2891	0.16543	NOT	2.4348	6.3815e-05	DIFF	1.6738	0.016608	DIFF
AT1G11410.1			1257.99	4.50205e-37	1824.72	2.38012e-36	1554	1.69923e-36	982.927	1.89538e-21	1.2798	0.0071931	NOT	915.133	6.88057e-31	1.9939	1.4936e-05	DIFF	1541.16	1.68006e-35	1.0083	0.26943	NOT	1.4505	0.031082	DIFF	1.2353	0.24045	NOT	0.931	0.40628	NOT	1.5679	0.00010683	DIFF
AT1G11420.1			258.502	1.71366e-05	323.769	2.7626e-10	401.778	1.9272e-09	363.739	1.62088e-07	0.7107	0.22649	NOT	321.041	2.3259e-07	1.0085	0.40825	NOT	427.182	9.18602e-12	0.9405	0.05746	NOT	1.2525	0.46544	NOT	1.5543	0.45703	NOT	0.8826	0.15253	NOT	1.1744	0.1263	NOT
AT1G11430.1			14579.2	1.70736e-37	17656.7	2.50685e-43	23913.6	3.23167e-44	13756.8	2.58373e-43	1.0598	0.45029	NOT	16076.8	8.18623e-42	1.0983	0.29036	NOT	23313.3	3.39908e-47	1.0257	0.37884	NOT	1.2111	0.10144	NOT	1.6403	0.013663	DIFF	1.1686	0.1885	NOT	1.6947	0.0060577	DIFF
AT1G11440.1			1797.46	2.18e-27	1483.79	3.92726e-30	1415.47	7.19283e-25	1829.69	4.36373e-33	0.9824	0.41765	NOT	1082.97	1.76835e-21	1.3701	0.060225	NOT	1277.24	5.5076e-23	1.1082	0.43486	NOT	0.8255	0.10329	NOT	0.7875	0.061079	NOT	0.5919	0.0013767	DIFF	0.6981	0.01606	DIFF
AT1G11450.1			1131.9	2.14592e-13	540.073	6.56649e-11	632.962	3.65158e-09	1413.64	1.66662e-13	0.8007	0.3666	NOT	383.14	7.2412e-06	1.4096	0.13285	NOT	488.21	9.30504e-10	1.2965	0.46537	NOT	0.4771	0.0047481	DIFF	0.5592	0.011542	DIFF	0.271	7.2451e-05	DIFF	0.3454	0.002597	DIFF
AT1G11460.1			516.87	3.48701e-06	316.333	0.000281972	397.213	1.90637e-05	347.303	9.2049e-07	1.4882	0.4685	NOT	388.391	0.0260129	0.8145	0.23255	NOT	409.252	0.0024191	0.9706	0.19568	NOT	0.612	0.024992	DIFF	0.7685	0.36448	NOT	1.1183	0.15465	NOT	1.1784	0.10398	NOT
AT1G11470.1			147.085	0.0885388	245.137	0.0907379	227.157	0.174428	352.246	0.0198087	0.4176	0.053662	NOT	159.784	0.0274797	1.5342	0.35874	NOT	251.647	0.000649835	0.9027	0.49163	NOT	1.6666	0.13975	NOT	1.5444	0.17655	NOT	0.4536	0.21518	NOT	0.7144	0.27931	NOT
AT1G11475.1			5641.59	2.82062e-12	5320.96	7.42496e-16	9782.09	4.5302e-16	9113.44	8.92892e-17	0.619	0.11705	NOT	10233.5	6.69445e-18	0.52	0.058085	NOT	14072.7	1.02378e-17	0.6951	0.098673	NOT	0.9432	0.4613	NOT	1.7339	0.065252	NOT	1.1229	0.41249	NOT	1.5442	0.046415	DIFF
AT1G11480.1			3249.3	1.66712e-39	4058.02	2.56995e-46	3231.12	3.72225e-49	3957.05	8.38881e-47	0.8211	0.21245	NOT	5435.44	2.18637e-49	0.7466	0.043839	NOT	4918.04	3.54824e-54	0.657	0.036008	NOT	1.2489	0.18016	NOT	0.9944	0.47439	NOT	1.3736	0.030538	DIFF	1.2429	0.13628	NOT
AT1G11490.1			171.887	0.00367168	164.833	0.139546	191.135	0.0869445	255.239	0.00163558	0.6734	0.084478	NOT	172.222	0.111556	0.9571	0.12217	NOT	188.991	9.97224e-05	1.0113	0.34289	NOT	0.959	0.29074	NOT	1.112	0.47818	NOT	0.6747	0.028778	DIFF	0.7404	0.19792	NOT
AT1G11500.1			532.473	0.000146255	363.847	0.00496049	289.451	0.00557083	367.661	0.00557191	1.4483	0.39137	NOT	349.08	6.1482e-06	1.0423	0.43029	NOT	470.426	5.64929e-08	0.6153	0.11659	NOT	0.6833	0.19328	NOT	0.5436	0.1908	NOT	0.9495	0.33315	NOT	1.2795	0.21703	NOT
AT1G11510.1			125.902	0.023704	137.322	0.313274	144.342	0.0758324	152.416	0.229407	0.826	0.42364	NOT	160.563	0.121301	0.8553	0.46449	NOT	114.113	0.436038	1.2649	0.26137	NOT	1.0907	0.23582	NOT	1.1465	0.23956	NOT	1.0535	0.34285	NOT	0.7487	0.33092	NOT
AT1G11520.1			512.87	1.29696e-07	545.826	1.93494e-09	632.096	2.31687e-08	338.987	2.90451e-06	1.5129	0.071862	NOT	327.689	6.72264e-07	1.6657	0.44198	NOT	317.28	3.66673e-06	1.9922	0.37379	NOT	1.0643	0.28541	NOT	1.2325	0.19791	NOT	0.9667	0.12066	NOT	0.936	0.40003	NOT
AT1G11530.1	AT1G11540.1		5987.31	4.83001e-21	3132.97	7.2153e-15	3483.85	5.81686e-16	5473.31	1.33292e-21	1.0939	0.40763	NOT	3893.08	2.21644e-18	0.8048	0.29211	NOT	2849.38	8.0597e-16	1.2227	0.33345	NOT	0.5233	0.05105	NOT	0.5819	0.086188	NOT	0.7113	0.1639	NOT	0.5206	0.03927	DIFF
AT1G11540.1	AT1G11530.1		1556.95	1.8553e-21	1102.97	8.51592e-16	1316.83	3.47781e-24	1497.3	1.54153e-25	1.0398	0.41819	NOT	1373.85	2.31553e-25	0.8028	0.18787	NOT	1550.66	5.07495e-32	0.8492	0.069107	NOT	0.7084	0.15766	NOT	0.8458	0.24164	NOT	0.9176	0.4197	NOT	1.0356	0.30628	NOT
AT1G11545.1			5744.65	2.22771e-22	1215.99	1.56449e-11	1624.89	3.86258e-12	6407.74	9.81389e-23	0.8965	0.40808	NOT	1968.72	5.99572e-15	0.6177	0.11392	NOT	1348.59	1.50425e-12	1.2049	0.22772	NOT	0.2117	9.4917e-09	DIFF	0.2829	7.4816e-06	DIFF	0.3072	1.1838e-06	DIFF	0.2105	2.6529e-07	DIFF
AT1G11550.1			9.541	0.205318	517.177	0.184151	204.439	0.228441	371.626	0.0160759	0.0257	0.023151	NOT	59.3977	0.142989	8.707	0.024767	NOT	158.76	0.261657	1.2877	0.5	NOT	54.2057	0.023151	DIFF	21.4274	0.12316	NOT	0.1598	0.063315	DIFF	0.4272	0.13762	NOT
AT1G11560.1			237.043	6.16451e-06	316.043	1.39007e-06	214.208	0.00450143	316.735	1.13038e-09	0.7484	0.45398	NOT	195.441	0.000771529	1.6171	0.241	NOT	352.209	1.45537e-07	0.6082	0.18936	NOT	1.3333	0.42691	NOT	0.9037	0.32195	NOT	0.617	0.3337	NOT	1.112	0.30041	NOT
AT1G11570.1			371.74	0.019402	269.993	0.0611389	336.502	0.0028157	572.623	3.13238e-10	0.6492	0.00064819	DIFF	112.643	0.554532	2.3969	0.035877	NOT	179.382	0.0384637	1.8759	0.20685	NOT	0.7263	0.070919	NOT	0.9052	0.13015	NOT	0.1967	1.7139e-05	DIFF	0.3133	1.4014e-05	DIFF
AT1G11572.1			148.748	0.148811	180.929	0.292879	137.905	0.447845	154.962	0.416615	0.9599	0.35914	NOT	153.254	0.135894	1.1806	0.32675	NOT	169.598	0.0761234	0.8131	0.16196	NOT	1.2163	0.49568	NOT	0.9271	0.39656	NOT	0.989	0.17328	NOT	1.0944	0.1269	NOT
AT1G11580.1		TU0170	7420.66	1.80085e-63	2947.93	1.65013e-43	4027.26	2.59094e-40	9240.12	1.94766e-67	0.8031	0.10265	NOT	3572.19	8.07592e-52	0.8252	0.11087	NOT	5216.64	1.52568e-57	0.772	0.016455	NOT	0.3973	7.5415e-07	DIFF	0.5427	5.7844e-05	DIFF	0.3866	1.3196e-07	DIFF	0.5646	0.00041329	DIFF
AT1G11590.1			214.607	2.76159e-05	217.046	0.000162077	160.489	0.140522	267.068	0.000269404	0.8036	0.1785	NOT	186.312	0.0113288	1.165	0.41298	NOT	188.89	0.00075175	0.8496	0.49341	NOT	1.0114	0.26434	NOT	0.7478	0.37323	NOT	0.6976	0.094301	NOT	0.7073	0.099635	NOT
AT1G11592.1			2403.12	4.19052e-12	2620.37	2.40042e-12	2837.74	2.57843e-11	1749.26	2.17852e-08	1.3738	0.12415	NOT	2026.14	1.2195e-13	1.2933	0.12594	NOT	2418.82	3.09096e-13	1.1732	0.45646	NOT	1.0904	0.33486	NOT	1.1809	0.31355	NOT	1.1583	0.33719	NOT	1.3828	0.04374	DIFF
AT1G11600.1		TU0171	3869.88	5.2935e-48	3323.71	1.49849e-46	2947.47	1.91139e-39	5781.04	6.71772e-56	0.6694	0.0019731	NOT	1733.71	5.96596e-31	1.9171	8.3874e-05	DIFF	2817.48	7.55596e-46	1.0461	0.33616	NOT	0.8589	0.15974	NOT	0.7616	0.016924	DIFF	0.2999	9.3037e-14	DIFF	0.4874	2.2641e-06	DIFF
AT1G11608.1			187.186	0.0198089	200.861	0.0214701	165.82	0.0178369	182.094	0.072863	1.028	0.34863	NOT	197.515	0.000251214	1.0169	0.31399	NOT	204.096	0.0161072	0.8125	0.14936	NOT	1.0731	0.41512	NOT	0.8859	0.21927	NOT	1.0847	0.44637	NOT	1.1208	0.22801	NOT
AT1G11610.1			267.795	0.00402824	256.594	0.000976549	163.472	0.00289599	211.823	0.0781488	1.2642	0.31294	NOT	178.129	7.60112e-08	1.4405	0.26265	NOT	250.817	1.22449e-05	0.6518	0.46766	NOT	0.9582	0.15256	NOT	0.6104	0.096875	NOT	0.8409	0.11172	NOT	1.1841	0.23598	NOT
AT1G11620.1			159.181	0.565564	184.639	0.0235206	193.768	0.000548767	135.556	0.371805	1.1743	0.23123	NOT	166.092	0.129856	1.1117	0.065054	NOT	71.843	0.94622	2.6971	0.0081781	DIFF	1.1599	0.13053	NOT	1.2173	0.24516	NOT	1.2253	0.38538	NOT	0.53	0.1692	NOT
AT1G11630.1			1111.64	8.61649e-31	1489.78	2.91215e-36	1073.52	4.42022e-31	1090.11	1.62822e-32	1.0198	0.36914	NOT	1392.32	1.18216e-29	1.07	0.42243	NOT	1387.74	3.97132e-42	0.7736	0.093344	NOT	1.3402	0.13208	NOT	0.9657	0.31555	NOT	1.2772	0.1474	NOT	1.273	0.091233	NOT
AT1G11640.1			1	0.00526946	374.211	0.00875971	21.3973	0.0169172	117.995	0.21434	0.0085	0.15866	NOT	11.723	0.00561683	31.9211	0.12316	NOT	86.384	0.0977393	0.2477	0.12316	NOT	374.211	0.060668	NOT	21.3973	0.15866	NOT	0.0994	0.39813	NOT	0.7321	0.40832	NOT
AT1G11650.1		TU0172	25875.6	1.46793e-42	21594.4	4.39256e-43	14034.6	3.06193e-36	27021.2	9.81938e-43	0.9576	0.3708	NOT	27237.7	2.16125e-43	0.7928	0.069975	NOT	22106.1	4.23058e-38	0.6349	0.0012035	DIFF	0.8345	0.13981	NOT	0.5424	0.00035563	DIFF	1.008	0.48025	NOT	0.8181	0.19518	NOT
AT1G11655.1			218.15	0.00991734	239.027	0.024334	133.597	0.543406	181.168	0.120957	1.2041	0.374	NOT	238.642	0.0562505	1.0016	0.43382	NOT	223.971	0.0256802	0.5965	0.15991	NOT	1.0957	0.49449	NOT	0.6124	0.021822	DIFF	1.3172	0.31235	NOT	1.2363	0.24502	NOT
AT1G11660.1		TU0174	1782.65	6.81384e-30	9282.52	1.38636e-66	3116.46	4.15704e-47	1949.27	1.3457e-36	0.9145	0.2785	NOT	9712.9	3.13469e-71	0.9557	0.2646	NOT	3876.6	9.92497e-51	0.8039	0.020328	NOT	5.2071	0	DIFF	1.7482	0.0035616	DIFF	4.9828	0	DIFF	1.9887	3.6855e-06	DIFF
AT1G11670.1			2999.55	7.36117e-39	1813.83	5.13977e-31	1515.91	1.89218e-30	3222.77	1.01903e-38	0.9307	0.26946	NOT	1132.28	8.51736e-22	1.6019	0.0081148	DIFF	1387.47	1.09862e-34	1.0926	0.4695	NOT	0.6047	0.0023092	DIFF	0.5054	0.00015117	DIFF	0.3513	6.0394e-09	DIFF	0.4305	8.3501e-06	DIFF
AT1G11680.1			6391.24	4.39645e-69	3768.95	3.30729e-57	4974.02	6.51675e-64	6420.3	1.18505e-68	0.9955	0.44879	NOT	3725.42	1.2097e-64	1.0117	0.43961	NOT	5633.81	9.40905e-59	0.8829	0.23818	NOT	0.5897	0.0018686	DIFF	0.7783	0.056502	NOT	0.5803	0.0006843	DIFF	0.8775	0.1854	NOT
AT1G11684.1			94.26	0.69132	134.543	0.667532	243.267	0.00564694	375.683	0.285658	0.2509	0.096067	NOT	109.593	0.737115	1.2277	0.36192	NOT	150.998	0.416218	1.6111	0.31795	NOT	1.4274	0.48591	NOT	2.5808	0.24667	NOT	0.2917	0.041012	DIFF	0.4019	0.11656	NOT
AT1G11690.1			205.801	0.0198089	255.56	0.000524559	163.96	0.173497	129.234	0.0282008	1.5925	0.15061	NOT	266.144	0.0106351	0.9602	0.3245	NOT	181.423	0.190224	0.9037	0.24261	NOT	1.2418	0.16166	NOT	0.7967	0.15208	NOT	2.0594	0.072941	NOT	1.4038	0.21773	NOT
AT1G11700.1		TU0175	2835.45	2.15604e-28	3004.18	1.13257e-28	3231.4	1.19381e-28	1404.45	1.37082e-21	2.0189	0.063818	NOT	1440.61	1.52125e-19	2.0854	0.013637	DIFF	1516.9	8.03953e-21	2.1303	0.10316	NOT	1.0595	0.43778	NOT	1.1396	0.40186	NOT	1.0257	0.29541	NOT	1.0801	0.3556	NOT
AT1G11710.1			262.777	3.24068e-06	445.789	1.61105e-11	536.496	3.16386e-18	305.613	6.23572e-13	0.8598	0.099659	NOT	571.482	3.79367e-17	0.7801	0.015755	NOT	628.693	2.49099e-23	0.8534	0.063882	NOT	1.6965	0.0013382	DIFF	2.0416	0.00013588	DIFF	1.87	2.8733e-05	DIFF	2.0572	1.5158e-05	DIFF
AT1G11720.1		TU0176	1196.33	7.91599e-28	432.696	1.66207e-11	482.87	4.44708e-13	871.53	8.33181e-21	1.3727	0.025513	NOT	394.21	7.35866e-10	1.0976	0.34988	NOT	372.134	3.61684e-14	1.2976	0.075682	NOT	0.3617	3.4017e-08	DIFF	0.4036	4.2719e-07	DIFF	0.4523	2.9568e-05	DIFF	0.427	2.8742e-06	DIFF
AT1G11730.1			234.715	0.000401836	229.136	0.0155264	276.93	0.00274275	182.713	0.417706	1.2846	0.092705	NOT	291.786	0.000155913	0.7853	0.44719	NOT	242.534	0.00133526	1.1418	0.43607	NOT	0.9762	0.2522	NOT	1.1799	0.21226	NOT	1.597	0.21756	NOT	1.3274	0.33717	NOT
AT1G11735.1			1192.2	0.000935654	2453.37	5.8232e-13	5572.08	2.85381e-13	216.441	0.0136702	5.5082	0.023443	NOT	634.839	0.00105622	3.8646	0.013524	DIFF	873.96	1.51173e-06	6.3757	0.016256	NOT	2.0579	0.052605	NOT	4.6738	0.013949	DIFF	2.9331	0.14288	NOT	4.0379	0.029324	DIFF
AT1G11740.1			341.118	2.3032e-06	255.01	5.8328e-05	286.96	3.37823e-06	314.16	8.67631e-06	1.0858	0.3186	NOT	380.832	2.12396e-11	0.6696	0.44225	NOT	229.151	1.56779e-07	1.2523	0.3413	NOT	0.7476	0.2363	NOT	0.8412	0.11506	NOT	1.2122	0.46445	NOT	0.7294	0.14581	NOT
AT1G11750.1	AT1G11755.1		6321.95	1.31556e-32	6745.01	1.63495e-35	7490.85	5.86552e-36	5474.67	5.12749e-31	1.1548	0.34303	NOT	6176.65	2.29406e-32	1.092	0.48959	NOT	7176.17	8.00687e-37	1.0439	0.43569	NOT	1.0669	0.44589	NOT	1.1849	0.22314	NOT	1.1282	0.38784	NOT	1.3108	0.15787	NOT
AT1G11755.1	AT1G11750.1		1754.22	3.91183e-13	1487.52	4.82045e-14	1740.43	1.05319e-14	1961.54	5.09605e-16	0.8943	0.49931	NOT	1611.06	1.42787e-11	0.9233	0.43453	NOT	1903.24	1.08549e-19	0.9145	0.27051	NOT	0.848	0.20952	NOT	0.9921	0.39943	NOT	0.8213	0.26816	NOT	0.9703	0.36507	NOT
AT1G11760.1			2181.18	7.86944e-27	2366.03	3.27469e-40	2383.81	2.76909e-31	2453.94	3.76904e-32	0.8888	0.21206	NOT	2655.88	2.55298e-31	0.8909	0.47076	NOT	2659.52	5.11065e-38	0.8963	0.12122	NOT	1.0847	0.29846	NOT	1.0929	0.3142	NOT	1.0823	0.44096	NOT	1.0838	0.44244	NOT
AT1G11765.1			172.943	0.0545349	131.845	0.175287	154.963	0.510189	134.683	0.319717	1.2841	0.32466	NOT	245.554	0.00219687	0.5369	0.038643	NOT	143.448	0.506165	1.0803	0.27251	NOT	0.7624	0.31674	NOT	0.896	0.4183	NOT	1.8232	0.17748	NOT	1.0651	0.43883	NOT
AT1G11770.1	AT1G11780.1		199.172	6.29507e-06	287.139	8.25985e-09	223.628	1.39778e-05	301.8	1.8601e-06	0.6599	0.028304	NOT	254.178	9.82231e-09	1.1297	0.4378	NOT	259.193	3.30153e-09	0.8628	0.48405	NOT	1.4417	0.072424	NOT	1.1228	0.27797	NOT	0.8422	0.27449	NOT	0.8588	0.10953	NOT
AT1G11780.1	AT1G11770.1		1398.53	2.15627e-20	1627.32	2.96636e-24	1426.87	1.62464e-23	1261.87	1.52871e-20	1.1083	0.44908	NOT	1365.86	3.09255e-22	1.1914	0.44848	NOT	1512.42	3.65808e-21	0.9434	0.47009	NOT	1.1636	0.43701	NOT	1.0203	0.46549	NOT	1.0824	0.47609	NOT	1.1986	0.42723	NOT
AT1G11785.1			488.778	2.94898e-07	2090.45	8.65493e-08	1708.54	9.08258e-10	324.081	0.000664886	1.5082	0.1336	NOT	3735.64	1.24158e-15	0.5596	0.091897	NOT	1794.85	6.60517e-09	0.9519	0.39933	NOT	4.2769	0.0093734	DIFF	3.4955	0.034779	DIFF	11.5269	4.6655e-06	DIFF	5.5383	0.0062377	DIFF
AT1G11790.1			1854.07	1.65738e-18	1712.97	5.90562e-16	2103.57	1.40851e-18	1488.58	3.44414e-15	1.2455	0.22421	NOT	2149.45	1.77445e-18	0.7969	0.48559	NOT	1394.37	1.44059e-17	1.5086	0.11863	NOT	0.9239	0.39371	NOT	1.1346	0.28957	NOT	1.444	0.16268	NOT	0.9367	0.4346	NOT
AT1G11800.1			1138.65	3.96106e-22	1628.97	9.75426e-21	2035.05	1.85639e-21	1398.8	5.26889e-21	0.814	0.40808	NOT	1841.83	1.6726e-26	0.8844	0.36289	NOT	2036.31	9.83137e-36	0.9994	0.12782	NOT	1.4306	0.074401	NOT	1.7872	0.075191	NOT	1.3167	0.062292	DIFF	1.4558	0.0081259	DIFF
AT1G11810.1	AT1G11820.1		149.455	0.382998	166.761	0.144664	144.849	0.29776	126.339	0.55731	1.183	0.17773	NOT	221.279	0.000638551	0.7536	0.18592	NOT	148.56	0.258732	0.975	0.34505	NOT	1.1158	0.40359	NOT	0.9692	0.4766	NOT	1.7515	0.029047	DIFF	1.1759	0.31476	NOT
AT1G11820.1	AT1G11810.1		6565.3	2.55672e-54	6616.6	7.37087e-61	4137.19	5.41033e-49	7344.01	4.94852e-57	0.894	0.24584	NOT	9131.28	2.10089e-69	0.7246	0.045415	NOT	5264.47	3.73616e-59	0.7859	0.11903	NOT	1.0078	0.44203	NOT	0.6302	0.029422	DIFF	1.2434	0.11543	NOT	0.7168	0.073393	NOT
AT1G11840.1		TU0177	24976.6	1.71464e-33	33990.3	6.22293e-34	37756.9	2.65014e-34	27385.6	1.22319e-33	0.912	0.41921	NOT	31503.8	3.42924e-34	1.0789	0.48997	NOT	34807.2	5.84515e-34	1.0847	0.46219	NOT	1.3609	0.1713	NOT	1.5117	0.10056	NOT	1.1504	0.21581	NOT	1.271	0.085663	NOT
AT1G11850.1			11297.2	7.45861e-19	3815.09	1.4595e-12	3996.73	3.63212e-14	12421.7	4.78345e-17	0.9095	0.46253	NOT	4610.39	2.54797e-13	0.8275	0.29861	NOT	3137.56	1.1551e-15	1.2738	0.35853	NOT	0.3377	0.032809	DIFF	0.3538	0.11589	NOT	0.3712	0.083193	NOT	0.2526	0.093069	NOT
AT1G11860.1		TU0178	45641	2.54498e-70	40186.9	4.82649e-71	41598.7	4.47684e-72	39785.7	1.46224e-70	1.1472	0.15942	NOT	33678.2	1.81695e-71	1.1933	0.13777	NOT	34552.5	4.35544e-71	1.2039	0.10654	NOT	0.8805	0.13333	NOT	0.9114	0.22161	NOT	0.8465	0.11048	NOT	0.8685	0.15139	NOT
AT1G11870.1			1958.36	6.47916e-17	1407.07	4.24499e-20	871.018	5.26692e-19	1535.16	1.42987e-14	1.2757	0.19139	NOT	1005.68	4.22536e-13	1.3991	0.028826	NOT	672.227	1.71036e-13	1.2957	0.14773	NOT	0.7185	0.30337	NOT	0.4448	0.026152	DIFF	0.6551	0.082708	NOT	0.4379	0.017874	DIFF
AT1G11880.1			977.462	1.3599e-09	804.826	1.71022e-10	971.439	4.55171e-10	957.803	3.76277e-08	1.0205	0.37173	NOT	966.704	1.00631e-08	0.8325	0.20393	NOT	1289.64	5.90944e-11	0.7533	0.20619	NOT	0.8234	0.45463	NOT	0.9938	0.29602	NOT	1.0093	0.30338	NOT	1.3465	0.18185	NOT
AT1G11890.1			6332.53	2.27994e-20	5287.53	3.3805e-22	4314.06	5.77915e-24	6137.56	1.82557e-21	1.0318	0.47775	NOT	8009.47	7.93608e-27	0.6602	0.0089246	DIFF	4963.01	7.95684e-24	0.8692	0.21416	NOT	0.835	0.18474	NOT	0.6813	0.045797	DIFF	1.305	0.066785	NOT	0.8086	0.17196	NOT
AT1G11900.1			468.23	2.97804e-19	431.275	1.46481e-14	530.203	2.83008e-17	583.767	6.25711e-20	0.8021	0.25233	NOT	433.932	8.19805e-12	0.9939	0.49911	NOT	492.575	6.51673e-17	1.0764	0.43222	NOT	0.9211	0.094165	NOT	1.1324	0.14877	NOT	0.7433	0.018408	DIFF	0.8438	0.091485	NOT
AT1G11905.1			1902.19	1.9462e-30	1395.89	5.17063e-26	1516.96	3.23693e-21	1982.44	4.61853e-29	0.9595	0.26551	NOT	2005.24	5.68525e-23	0.6961	0.054348	NOT	2056.23	1.8316e-28	0.7377	0.039224	NOT	0.7338	0.0086661	DIFF	0.7975	0.02942	DIFF	1.0115	0.48029	NOT	1.0372	0.2872	NOT
AT1G11910.1		TU0179	35323	4.16835e-52	40821.7	1.15804e-52	37746.1	1.23434e-53	39071.4	3.57544e-52	0.9041	0.43308	NOT	34387.2	2.31623e-53	1.1871	0.21425	NOT	44986.9	5.11327e-53	0.839	0.10181	NOT	1.1557	0.27609	NOT	1.0686	0.45616	NOT	0.8801	0.36532	NOT	1.1514	0.11868	NOT
AT1G11915.1			289.794	6.07212e-07	284.961	3.32242e-06	235.5	6.85986e-05	418.715	3.61795e-09	0.6921	0.26906	NOT	230.407	7.47159e-05	1.2368	0.12824	NOT	227.322	0.000242	1.036	0.22923	NOT	0.9833	0.46631	NOT	0.8126	0.11371	NOT	0.5503	0.050856	DIFF	0.5429	0.10427	NOT
AT1G11920.1			182.551	0.0524877	133.437	0.223172	143.812	0.0136703	195.123	0.0603124	0.9356	0.25245	NOT	225.257	0.0126286	0.5924	0.036418	NOT	104.953	0.0305838	1.3703	0.42725	NOT	0.731	0.19883	NOT	0.7878	0.20553	NOT	1.1544	0.45554	NOT	0.5379	0.030803	DIFF
AT1G11925.1			151.958	0.0434763	188.182	0.0239754	182.145	0.0239706	110.139	0.987627	1.3797	0.26604	NOT	165.915	0.212455	1.1342	0.47738	NOT	189.892	0.146111	0.9592	0.28686	NOT	1.2384	0.49609	NOT	1.1987	0.47169	NOT	1.5064	0.28593	NOT	1.7241	0.13048	NOT
AT1G11930.1			3207.44	2.62917e-20	2101.82	1.02764e-16	1772.02	3.75634e-13	2750.71	1.45427e-22	1.166	0.32595	NOT	2192.98	3.8666e-24	0.9584	0.23414	NOT	1509.05	1.19446e-16	1.1743	0.22061	NOT	0.6553	0.04049	DIFF	0.5525	0.0033461	DIFF	0.7972	0.23268	NOT	0.5486	0.029198	DIFF
AT1G11940.1			802.663	1.93072e-11	753.907	3.40426e-13	907.99	9.2445e-11	791.969	9.70933e-12	1.0135	0.35368	NOT	732.05	1.71685e-08	1.0299	0.22182	NOT	851.455	1.04201e-10	1.0664	0.30567	NOT	0.9393	0.44495	NOT	1.1312	0.27575	NOT	0.9243	0.38485	NOT	1.0751	0.3374	NOT
AT1G11950.1			397.54	2.38431e-07	241.734	0.000178617	394.397	4.90614e-10	370.933	3.47996e-07	1.0717	0.35721	NOT	212.994	0.000874087	1.1349	0.22987	NOT	420.708	1.05697e-06	0.9375	0.25192	NOT	0.6081	0.00077578	DIFF	0.9921	0.20865	NOT	0.5742	0.00026195	DIFF	1.1342	0.44888	NOT
AT1G11960.1			803.136	1.60931e-19	2227.81	8.05102e-25	1071.05	1.04369e-16	729.234	3.85437e-13	1.1013	0.14382	NOT	3780.01	4.6131e-27	0.5894	0.005444	DIFF	958.411	6.25917e-17	1.1175	0.48479	NOT	2.7739	1.7161e-06	DIFF	1.3336	0.25194	NOT	5.1835	1.2168e-13	DIFF	1.3143	0.045167	DIFF
AT1G11970.1			101.338	0.530479	218.66	0.054855	162.199	0.647259	139.686	0.692704	0.7255	0.18302	NOT	88.5365	0.074735	2.4697	0.067869	NOT	225.099	0.0182039	0.7206	0.33193	NOT	2.1577	0.075666	NOT	1.6006	0.14032	NOT	0.6338	0.19889	NOT	1.6115	0.21057	NOT
AT1G11980.1			316.647	0.00407174	226.408	0.00722882	145.183	0.197635	125.887	0.216955	2.5153	0.12885	NOT	164.642	0.200794	1.3752	0.24147	NOT	129.14	0.207455	1.1242	0.1975	NOT	0.715	0.28657	NOT	0.4585	0.062299	NOT	1.3079	0.37236	NOT	1.0258	0.36701	NOT
AT1G11990.1			215.786	0.0013353	129.852	0.0173125	215.118	0.0138327	218.244	0.00133523	0.9887	0.44699	NOT	182.442	0.014739	0.7117	0.22813	NOT	181.985	0.0159574	1.1821	0.40108	NOT	0.6018	0.0019902	DIFF	0.9969	0.023052	DIFF	0.836	0.026378	DIFF	0.8339	0.056177	DIFF
AT1G12000.1			8862.63	1.50318e-26	4796.11	7.29586e-24	7405.29	4.19607e-24	9106.3	1.3609e-26	0.9732	0.46058	NOT	5406.6	7.24927e-23	0.8871	0.22529	NOT	7184.82	2.60239e-26	1.0307	0.42343	NOT	0.5412	0.00014324	DIFF	0.8356	0.050817	DIFF	0.5937	0.0016339	DIFF	0.789	0.083246	NOT
AT1G12010.1			291.805	5.67578e-05	255.269	4.45463e-05	287.32	1.96608e-09	416.745	7.20199e-07	0.7002	0.099353	NOT	442.212	7.60286e-08	0.5773	0.023929	NOT	425.058	3.43484e-05	0.676	0.11693	NOT	0.8748	0.19553	NOT	0.9846	0.46032	NOT	1.0611	0.43652	NOT	1.0199	0.38619	NOT
AT1G12013.1			559.393	0.0106229	466.049	0.144644	1267.34	0.126787	358.827	0.6525	1.5589	0.18881	NOT	720.306	0.000960967	0.647	0.15431	NOT	697.736	0.0196298	1.8164	0.18359	NOT	0.8331	0.3629	NOT	2.2656	0.1212	NOT	2.0074	0.057263	DIFF	1.9445	0.34121	NOT
AT1G12015.1			286.126	0.134199	187.404	0.296508	538.4	0.14183	59.8767	0.535949	4.7786	0.16096	NOT	70.2783	0.0507689	2.6666	0.26988	NOT	676.642	0.022881	0.7957	0.25346	NOT	0.655	0.44488	NOT	1.8817	0.11233	NOT	1.1737	0.38559	NOT	11.3006	0.0030285	DIFF
AT1G12020.1		TU0181	1228.79	6.83118e-17	2104.6	1.23171e-26	1772.26	2.86726e-27	1465.77	1.22035e-23	0.8383	0.29343	NOT	2921.07	1.93039e-29	0.7205	0.1102	NOT	1844.64	5.11557e-24	0.9608	0.34958	NOT	1.7127	0.027223	DIFF	1.4423	0.1872	NOT	1.9929	0.0086662	DIFF	1.2585	0.23243	NOT
AT1G12030.1		TU0182	271.6	6.72624e-05	200.584	0.00133563	234.388	1.08822e-05	304.566	2.08866e-09	0.8918	0.19519	NOT	373.342	2.34448e-05	0.5373	0.045791	NOT	179.97	0.485991	1.3024	0.29631	NOT	0.7385	0.18827	NOT	0.863	0.3814	NOT	1.2258	0.49193	NOT	0.5909	0.063782	NOT
AT1G12040.1			692.25	1.05298e-20	865.606	8.64249e-27	719.361	4.3277e-22	618.56	4.54289e-21	1.1191	0.36894	NOT	790.699	1.52389e-24	1.0947	0.49719	NOT	823.362	6.60938e-20	0.8737	0.23963	NOT	1.2504	0.3143	NOT	1.0392	0.30487	NOT	1.2783	0.43448	NOT	1.3311	0.30003	NOT
AT1G12050.1			3836.98	4.07068e-15	2972.71	3.22056e-14	3526.08	9.02618e-15	4531.7	1.11233e-15	0.8467	0.070101	NOT	3393.04	1.46299e-21	0.8761	0.20846	NOT	3945.63	3.14634e-15	0.8937	0.15649	NOT	0.7748	0.23048	NOT	0.919	0.45178	NOT	0.7487	0.078334	NOT	0.8707	0.32884	NOT
AT1G12060.1		TU0183	638.008	7.02686e-12	1431.98	8.42919e-23	845.84	7.23868e-17	572.027	5.82907e-16	1.1153	0.41541	NOT	3820.53	8.73077e-37	0.3748	0.00289	DIFF	701.299	2.40468e-11	1.2061	0.21664	NOT	2.2445	0.006829	DIFF	1.3258	0.12658	NOT	6.6789	4.9554e-07	DIFF	1.226	0.32956	NOT
AT1G12064.1			232.48	0.0276808	835.999	1.7937e-07	561.839	7.85878e-06	214.877	0.0200282	1.0819	0.43485	NOT	885.876	7.90467e-06	0.9437	0.38205	NOT	568.463	4.53851e-05	0.9883	0.41449	NOT	3.596	0.0024789	DIFF	2.4167	0.033002	DIFF	4.1227	0.000464	DIFF	2.6455	0.023201	DIFF
AT1G12070.1			161.341	0.0489793	132.137	0.0325777	101.177	0.489595	129.663	0.727685	1.2443	0.29131	NOT	185.17	0.432993	0.7136	0.48805	NOT	223.425	0.200606	0.4528	0.039753	NOT	0.819	0.46039	NOT	0.6271	0.27872	NOT	1.4281	0.28008	NOT	1.7231	0.24716	NOT
AT1G12080.1		TU0184	1849.21	3.17587e-29	598.833	2.41123e-21	927.011	6.67858e-15	3774.01	6.30484e-30	0.49	0.019376	NOT	1914.97	4.14627e-28	0.3127	0.00011265	DIFF	2304.42	9.95802e-31	0.4023	0.0035391	DIFF	0.3238	0.00018526	DIFF	0.5013	0.0042181	DIFF	0.5074	0.069931	NOT	0.6106	0.065999	NOT
AT1G12090.1		TU0185	50588.8	3.61381e-69	38483.8	7.69078e-70	43336.9	2.66543e-72	52743.4	3.00231e-69	0.9591	0.48575	NOT	28548	8.3592e-67	1.348	0.097972	NOT	40355.5	1.00126e-70	1.0739	0.41516	NOT	0.7607	0.25956	NOT	0.8567	0.26194	NOT	0.5413	0.041506	DIFF	0.7651	0.25109	NOT
AT1G12100.1			443.405	6.07212e-07	446.62	2.13929e-06	486.088	2.27311e-06	650.765	1.73218e-09	0.6814	0.10514	NOT	636.416	3.2589e-07	0.7018	0.19471	NOT	372.375	0.0111309	1.3054	0.080025	NOT	1.0073	0.47797	NOT	1.0963	0.26982	NOT	0.978	0.3855	NOT	0.5722	0.024373	DIFF
AT1G12110.1		TU0186	8775.52	4.70629e-94	6774.4	4.73102e-91	4107.53	7.83473e-69	9949.57	2.45264e-94	0.882	0.22143	NOT	6351.38	3.12193e-83	1.0666	0.332	NOT	4893.68	1.04803e-80	0.8394	0.055023	NOT	0.772	0.036943	DIFF	0.4681	1.5737e-07	DIFF	0.6384	0.0011429	DIFF	0.4918	1.3618e-06	DIFF
AT1G12120.1		TU0187	3185.07	6.48375e-44	2004.21	5.52551e-38	2004.1	6.40224e-37	3907.15	1.25691e-43	0.8152	0.36666	NOT	2641.22	1.2587e-39	0.7588	0.15556	NOT	2190.14	2.35545e-32	0.9151	0.39285	NOT	0.6293	0.0044362	DIFF	0.6292	0.0094746	DIFF	0.676	0.026558	DIFF	0.5605	0.0089513	DIFF
AT1G12130.1			293.234	0.00299643	283.98	6.74198e-06	202.3	0.000860164	229.497	0.00179334	1.2777	0.14193	NOT	175.466	0.00916974	1.6184	0.085673	NOT	221.497	0.00557085	0.9133	0.41784	NOT	0.9684	0.39375	NOT	0.6899	0.07071	NOT	0.7646	0.29836	NOT	0.9651	0.43891	NOT
AT1G12140.1	AT1G12150.1		2269.09	3.31153e-37	1363.1	1.59137e-36	1853.1	3.6522e-42	2348.39	2.85495e-45	0.9662	0.33157	NOT	1651.54	1.77238e-28	0.8254	0.38042	NOT	2265.14	3.73857e-42	0.8181	0.12485	NOT	0.6007	0.064631	NOT	0.8167	0.18146	NOT	0.7033	0.062509	DIFF	0.9646	0.40797	NOT
AT1G12150.1	AT1G12140.1		169.691	0.00222215	175.293	0.0198131	154.001	0.0744076	153.944	0.00649767	1.1023	0.40195	NOT	154.141	0.00217438	1.1372	0.31634	NOT	141.591	0.0279582	1.0876	0.45617	NOT	1.033	0.44889	NOT	0.9075	0.24953	NOT	1.0013	0.42121	NOT	0.9198	0.35115	NOT
AT1G12160.1			384.491	2.25527e-10	258.138	0.000381378	280.053	5.26839e-06	389.038	8.07117e-08	0.9883	0.3375	NOT	316.007	3.27349e-06	0.8169	0.14712	NOT	310.058	1.80021e-06	0.9032	0.2357	NOT	0.6714	0.010193	DIFF	0.7284	0.11838	NOT	0.8123	0.046069	DIFF	0.797	0.17563	NOT
AT1G12170.1			149.812	0.105549	159.617	0.144643	132.937	0.269752	164.745	0.0930587	0.9094	0.32721	NOT	136.544	0.276755	1.169	0.063509	NOT	163.233	0.209418	0.8144	0.34009	NOT	1.0654	0.33173	NOT	0.8874	0.41954	NOT	0.8288	0.096277	NOT	0.9908	0.39797	NOT
AT1G12180.1			144.814	0.0712594	134.653	0.13226	169.858	0.14183	155.029	0.0701537	0.9341	0.44237	NOT	148.832	0.0971422	0.9047	0.30951	NOT	131.725	0.238562	1.2895	0.36727	NOT	0.9298	0.27907	NOT	1.1729	0.1495	NOT	0.96	0.48173	NOT	0.8497	0.25084	NOT
AT1G12190.1			153.943	0.0217585	126.411	0.227067	170.034	0.306382	171.401	0.229407	0.8981	0.44027	NOT	192.859	0.156752	0.6555	0.15808	NOT	117.102	0.0361145	1.452	0.34738	NOT	0.8212	0.29367	NOT	1.1045	0.41391	NOT	1.1252	0.38531	NOT	0.6832	0.36861	NOT
AT1G12200.1			3670.61	4.00513e-35	4868.11	7.44741e-35	3836.16	2.22511e-32	3944.8	8.34669e-34	0.9305	0.40518	NOT	3348.7	4.6895e-32	1.4537	0.016842	NOT	3857.65	3.48792e-33	0.9944	0.20766	NOT	1.3262	0.036153	DIFF	1.0451	0.30862	NOT	0.8489	0.26127	NOT	0.9779	0.3999	NOT
AT1G12210.1			300.29	3.7389e-07	282.837	6.74198e-06	518.545	1.95517e-15	296.326	9.3095e-10	1.0134	0.29992	NOT	300.113	2.29576e-12	0.9424	0.26626	NOT	433.501	1.74112e-13	1.1962	0.26988	NOT	0.9419	0.10474	NOT	1.7268	0.0048108	DIFF	1.0128	0.13692	NOT	1.4629	0.048715	DIFF
AT1G12211.1			82.0038	0.0384646	126.141	0.353276	114.591	0.00991806	123.109	0.304461	0.6661	0.43356	NOT	70.3367	0.332648	1.7934	0.29549	NOT	114.54	0.342707	1.0004	0.13532	NOT	1.5382	0.35114	NOT	1.3974	0.19849	NOT	0.5713	0.22675	NOT	0.9304	0.39018	NOT
AT1G12220.1			420.097	4.25498e-10	386.429	3.52592e-12	484.631	1.01148e-12	349.462	3.38496e-09	1.2021	0.22089	NOT	244.015	2.20919e-05	1.5836	0.0027119	DIFF	430.593	3.94402e-12	1.1255	0.43605	NOT	0.9199	0.45115	NOT	1.1536	0.20469	NOT	0.6983	0.014237	DIFF	1.2322	0.077105	NOT
AT1G12230.1			7608.49	9.66309e-44	6562.91	7.66656e-43	6221.24	6.9012e-36	7412.73	9.64194e-46	1.0264	0.37635	NOT	5882.39	6.83881e-42	1.1157	0.16236	NOT	5825.51	1.8692e-42	1.0679	0.3803	NOT	0.8626	0.25698	NOT	0.8177	0.10998	NOT	0.7936	0.11037	NOT	0.7859	0.22992	NOT
AT1G12240.1			8364.71	4.38701e-56	10659.5	6.02101e-57	9705	1.03289e-56	11796.9	1.25418e-62	0.7091	0.0018709	NOT	9597.63	2.58918e-57	1.1106	0.26129	NOT	8771.6	1.63874e-57	1.1064	0.31106	NOT	1.2743	0.030463	DIFF	1.1602	0.1442	NOT	0.8136	0.03147	DIFF	0.7436	0.0070142	DIFF
AT1G12244.1			1670.9	1.10563e-25	1414.78	7.44157e-33	1099.08	7.97522e-26	1636.01	5.73348e-23	1.0213	0.49314	NOT	909.642	5.48907e-21	1.5553	0.0095339	DIFF	1286.98	1.20618e-26	0.854	0.13085	NOT	0.8467	0.48515	NOT	0.6578	0.1565	NOT	0.556	0.016143	DIFF	0.7867	0.38566	NOT
AT1G12250.1		TU0188	11575.4	1.17291e-28	12163	1.22305e-33	11811.1	2.17272e-29	9981.88	7.57432e-31	1.1596	0.43596	NOT	11290.3	2.74218e-29	1.0773	0.29457	NOT	10788	3.71959e-31	1.0948	0.45144	NOT	1.0508	0.27863	NOT	1.0204	0.40993	NOT	1.1311	0.39772	NOT	1.0808	0.46009	NOT
AT1G12260.1			392.959	3.1743e-15	266.384	0.0030056	274.59	9.60408e-06	370.066	1.27447e-06	1.0619	0.37517	NOT	329.936	1.00708e-07	0.8074	0.12106	NOT	260.937	0.000834997	1.0523	0.21993	NOT	0.6779	0.0077523	DIFF	0.6988	0.039242	DIFF	0.8916	0.15382	NOT	0.7051	0.011803	DIFF
AT1G12270.1			3145.28	9.45893e-48	3873.49	8.31099e-45	3998.24	4.60132e-57	3317.97	2.35324e-51	0.948	0.27592	NOT	4425.2	2.78694e-56	0.8753	0.23915	NOT	4670.45	7.88562e-53	0.8561	0.031542	NOT	1.2315	0.081995	NOT	1.2712	0.10522	NOT	1.3337	0.064156	DIFF	1.4076	0.0023525	DIFF
AT1G12280.1			1013.58	9.52927e-27	1067.98	1.44523e-27	1486.16	1.90337e-25	889.565	1.73666e-23	1.1394	0.19329	NOT	618.311	2.03163e-16	1.7273	0.00065746	DIFF	1038.55	2.48876e-23	1.431	0.11249	NOT	1.0537	0.39189	NOT	1.4662	0.07467	NOT	0.6951	0.016405	DIFF	1.1675	0.12503	NOT
AT1G12290.1			371.981	5.75117e-17	520.697	4.06208e-20	711.761	1.56464e-22	297.982	2.82077e-06	1.2483	0.035915	NOT	402.909	2.39248e-14	1.2923	0.0094522	DIFF	526.128	3.50572e-19	1.3528	0.087466	NOT	1.3998	0.011207	DIFF	1.9134	0.00040026	DIFF	1.3521	0.042286	DIFF	1.7656	0.00017103	DIFF
AT1G12294.1			575.403	0.0217585	769.26	1.61787e-07	1487.3	4.9889e-06	433.06	0.186203	1.3287	0.2685	NOT	633.29	0.00557077	1.2147	0.21788	NOT	1187.77	0.00642511	1.2522	0.20452	NOT	1.3369	0.18345	NOT	2.5848	0.17121	NOT	1.4624	0.40571	NOT	2.7427	0.14329	NOT
AT1G12300.1			426.696	2.18793e-14	443.082	3.05564e-13	399.948	1.02813e-08	471.137	4.08662e-18	0.9057	0.39179	NOT	404.255	3.47885e-12	1.096	0.14095	NOT	482.341	9.93835e-16	0.8292	0.11981	NOT	1.0384	0.41318	NOT	0.9373	0.20324	NOT	0.858	0.12778	NOT	1.0238	0.43531	NOT
AT1G12310.1		TU0189	13252.2	2.72222e-63	6097.15	5.12134e-50	5332.74	6.67094e-45	15981.4	2.93593e-65	0.8292	0.31043	NOT	8807.1	7.58102e-51	0.6923	0.050484	NOT	7068.83	1.07374e-52	0.7544	0.035305	NOT	0.4601	0.0022845	DIFF	0.4024	0.0006225	DIFF	0.5511	0.022114	DIFF	0.4423	0.0088548	DIFF
AT1G12320.1			975.291	8.69939e-21	750.619	1.48725e-11	654.806	8.60858e-14	795.28	3.17101e-14	1.2263	0.19942	NOT	701.628	1.94487e-15	1.0698	0.4593	NOT	427.332	7.28573e-07	1.5323	0.069285	NOT	0.7696	0.094765	NOT	0.6714	0.052452	DIFF	0.8822	0.31477	NOT	0.5373	0.011068	DIFF
AT1G12330.1		TU0190	2055.14	1.54673e-37	1802.84	2.28513e-31	1840.36	9.27696e-32	1338.8	2.26854e-30	1.5351	0.041369	NOT	1133.97	8.97749e-22	1.5898	0.028646	NOT	1514.8	4.41373e-31	1.2149	0.11534	NOT	0.8772	0.13156	NOT	0.8955	0.26943	NOT	0.847	0.060199	DIFF	1.1315	0.40718	NOT
AT1G12340.1			176.923	3.0518e-05	297.982	0.00212378	182.218	0.0299991	250.37	6.23029e-07	0.7066	0.16954	NOT	180.931	0.00262458	1.6469	0.40421	NOT	314.094	3.86164e-09	0.5801	0.26344	NOT	1.6842	0.46567	NOT	1.0299	0.49577	NOT	0.7227	0.15342	NOT	1.2545	0.49165	NOT
AT1G12350.1			1784.99	1.67889e-21	857.925	2.14591e-12	770.097	7.76662e-13	2261.43	6.73736e-23	0.7893	0.11949	NOT	1203.6	4.3783e-16	0.7128	0.20734	NOT	1365.92	4.75765e-23	0.5638	0.0016189	DIFF	0.4806	0.028308	DIFF	0.4314	0.0068876	DIFF	0.5322	0.015491	DIFF	0.604	0.098766	NOT
AT1G12360.1		TU0191	2462.73	2.45021e-17	1951.53	2.59735e-14	1417.96	2.05556e-12	2061	3.22481e-17	1.1949	0.29341	NOT	2107.33	2.79763e-15	0.9261	0.43408	NOT	1400.52	5.63135e-15	1.0125	0.31186	NOT	0.7924	0.23509	NOT	0.5758	0.017554	DIFF	1.0225	0.477	NOT	0.6795	0.12719	NOT
AT1G12370.1			575.228	1.04126e-15	674.668	3.25601e-12	265.853	2.89493e-05	522.507	3.03407e-08	1.1009	0.15304	NOT	848.197	1.49588e-13	0.7954	0.28914	NOT	352.057	7.81561e-08	0.7551	0.064055	NOT	1.1729	0.45704	NOT	0.4622	5.0238e-05	DIFF	1.6233	0.047335	DIFF	0.6738	0.0897	NOT
AT1G12380.1			791.277	4.66974e-28	610.143	3.76282e-24	577.832	4.93032e-21	480.299	2.804e-16	1.6475	0.0015318	DIFF	448.524	3.01246e-14	1.3603	0.060462	NOT	467.046	5.95873e-18	1.2372	0.18221	NOT	0.7711	0.014685	DIFF	0.7303	0.0028278	DIFF	0.9338	0.19559	NOT	0.9724	0.19336	NOT
AT1G12390.1			1901.66	1.43216e-07	1543.96	7.3882e-07	2006.03	6.23078e-08	2482.3	1.52436e-10	0.7661	0.26397	NOT	2738.78	8.86929e-10	0.5637	0.1422	NOT	2283.94	6.92783e-12	0.8783	0.19916	NOT	0.8119	0.36892	NOT	1.0549	0.46292	NOT	1.1033	0.45817	NOT	0.9201	0.48522	NOT
AT1G12400.1			2934.93	2.29769e-14	1098.97	1.40761e-10	1436.97	2.1505e-10	2123.12	1.02765e-13	1.3824	0.30108	NOT	1506.98	2.30344e-10	0.7293	0.16341	NOT	1902.95	1.97077e-11	0.7551	0.4439	NOT	0.3744	0.020628	DIFF	0.4896	0.063895	NOT	0.7098	0.29855	NOT	0.8963	0.21036	NOT
AT1G12410.1			12281.1	3.79774e-36	12892.2	8.5581e-37	13003.3	3.45361e-37	11191.2	1.75551e-36	1.0974	0.3333	NOT	11730.4	4.54212e-37	1.099	0.26657	NOT	13049	8.00687e-37	0.9965	0.29893	NOT	1.0498	0.38946	NOT	1.0588	0.34298	NOT	1.0482	0.45517	NOT	1.166	0.28604	NOT
AT1G12411.1			189.458	0.171327	248.359	0.100032	208.643	0.00732197	102.756	0.378011	1.8438	0.0046198	NOT	240.902	0.0116537	1.031	0.31435	NOT	349.84	0.00115971	0.5964	0.023297	NOT	1.3109	0.39824	NOT	1.1013	0.14244	NOT	2.3444	0.015472	DIFF	3.4046	0.00066237	DIFF
AT1G12420.1		TU0192	912.153	4.76552e-19	821.175	5.20521e-18	780.368	2.94e-15	1257.54	1.26268e-22	0.7253	0.34596	NOT	671.66	4.38432e-16	1.2226	0.31718	NOT	655.238	1.91437e-11	1.191	0.33763	NOT	0.9003	0.28852	NOT	0.8555	0.1326	NOT	0.5341	0.091891	NOT	0.521	0.031749	DIFF
AT1G12423.1			911.303	0.00244431	734.258	0.0228864	398.983	0.186352	1470.74	0.334712	0.6196	0.407	NOT	658.986	0.00557077	1.1142	0.47579	NOT	613.948	0.076989	0.6499	0.16568	NOT	0.8057	0.25489	NOT	0.4378	0.47655	NOT	0.4481	0.25709	NOT	0.4174	0.11233	NOT
AT1G12430.1			1080.7	3.19795e-23	1211.02	6.78793e-19	1078.58	3.82967e-25	1010.42	3.34127e-20	1.0696	0.45001	NOT	677.495	4.99593e-20	1.7875	6.6385e-05	DIFF	908.033	2.20924e-23	1.1878	0.073489	NOT	1.1206	0.31229	NOT	0.998	0.49903	NOT	0.6705	0.00050713	DIFF	0.8987	0.095148	NOT
AT1G12440.1		TU0193	10910.3	1.52769e-51	6177.53	1.37681e-51	4369.73	8.01418e-38	10694.5	1.40645e-53	1.0202	0.47729	NOT	6614.14	6.60795e-45	0.934	0.37697	NOT	4420.22	4.19983e-44	0.9886	0.35553	NOT	0.5662	0.018404	DIFF	0.4005	0.00086936	DIFF	0.6185	0.022251	DIFF	0.4133	0.0020134	DIFF
AT1G12450.1			1678.36	8.39468e-17	898.28	5.65228e-16	886.175	1.02523e-11	1537.11	8.64308e-19	1.0919	0.28118	NOT	831.378	1.72503e-13	1.0805	0.39045	NOT	790.333	5.95199e-12	1.1213	0.42822	NOT	0.5352	0.0010378	DIFF	0.528	0.00042486	DIFF	0.5409	0.0047414	DIFF	0.5142	0.00075236	DIFF
AT1G12451.1			48.7685	0.938137	98.225	0.778715	102.481	0.93837	128.868	0.832471	0.3784	0.10237	NOT	66.6413	0.990946	1.4739	0.16098	NOT	68.9688	0.916246	1.4859	0.27023	NOT	2.0141	0.46414	NOT	2.1014	0.41605	NOT	0.5171	0.40191	NOT	0.5352	0.065901	NOT
AT1G12460.1			1107.2	8.94569e-38	671.311	3.3709e-23	659.752	4.01539e-26	918.863	1.18014e-24	1.205	0.15285	NOT	427.714	4.52579e-15	1.5695	0.00014745	DIFF	558.642	7.25995e-20	1.181	0.23888	NOT	0.6063	0.0020026	DIFF	0.5959	0.0001411	DIFF	0.4655	3.6222e-08	DIFF	0.608	0.00013057	DIFF
AT1G12470.1	AT1G12480.1		1896.75	1.94388e-25	3422.6	3.64199e-31	2381.96	9.30285e-25	1732.55	1.44861e-20	1.0948	0.11706	NOT	3765.82	1.54108e-31	0.9089	0.2256	NOT	2882.99	2.93525e-28	0.8262	0.022442	NOT	1.8045	0.00012507	DIFF	1.2558	0.10126	NOT	2.1736	4.5295e-08	DIFF	1.664	2.095e-06	DIFF
AT1G12480.1	AT1G12470.1		424.782	6.3192e-14	443.076	6.73035e-14	336.28	1.44819e-08	486.798	2.14326e-16	0.8726	0.24793	NOT	391.87	1.54964e-06	1.1307	0.020485	NOT	418.07	1.40501e-07	0.8044	0.13228	NOT	1.0431	0.32582	NOT	0.7917	0.20404	NOT	0.805	0.012745	DIFF	0.8588	0.28678	NOT
AT1G12490.1			190.109	1.69447e-06	178.108	0.0637995	204.301	0.00359289	184.056	4.08683e-05	1.0329	0.25739	NOT	169.27	0.0382991	1.0522	0.48074	NOT	216.048	0.00218664	0.9456	0.24469	NOT	0.9369	0.18656	NOT	1.0747	0.25819	NOT	0.9197	0.41006	NOT	1.1738	0.24802	NOT
AT1G12500.1			5790.44	1.7355e-45	4468.48	1.32991e-45	3107.01	3.97921e-38	5095.97	1.27571e-42	1.1363	0.28449	NOT	3282.24	6.33242e-46	1.3614	0.048861	NOT	1729.13	5.94226e-36	1.7969	0.079014	NOT	0.7717	0.17327	NOT	0.5366	0.0068666	DIFF	0.6441	0.030048	DIFF	0.3393	0.00031304	DIFF
AT1G12510.1			no probe	1	no probe	1	no probe	1	no probe	1	no probe			no probe	1	no probe			no probe	1	no probe			no probe			no probe			no probe			no probe
AT1G12520.1			1257.23	3.90112e-21	1169.86	3.74391e-19	1299.51	3.68918e-22	1907.92	7.60213e-19	0.659	0.10742	NOT	1318.04	8.46595e-20	0.8876	0.41525	NOT	2112.3	5.82177e-27	0.6152	0.038293	NOT	0.9305	0.38242	NOT	1.0336	0.43722	NOT	0.6908	0.037543	DIFF	1.1071	0.24862	NOT
AT1G12530.1			840.777	4.0335e-17	674.737	8.67998e-19	507.996	2.73533e-14	1022.97	3.30794e-14	0.8219	0.45428	NOT	870.259	1.25892e-17	0.7753	0.49635	NOT	573.338	1.55854e-13	0.886	0.4255	NOT	0.8025	0.38476	NOT	0.6042	0.13669	NOT	0.8507	0.41191	NOT	0.5605	0.19925	NOT
AT1G12540.1			149.594	0.0910387	121.917	0.251693	110.409	0.93074	160.221	0.737138	0.9337	0.4918	NOT	106.133	0.571633	1.1487	0.30102	NOT	174.05	0.259482	0.6344	0.19519	NOT	0.815	0.47091	NOT	0.7381	0.44482	NOT	0.6624	0.29015	NOT	1.0863	0.30344	NOT
AT1G12550.1			1152.74	1.17843e-20	1157.54	2.84519e-23	1206.86	2.62097e-18	1054.28	4.12936e-19	1.0934	0.23232	NOT	1419.71	8.3506e-21	0.8153	0.092645	NOT	889.587	2.00358e-14	1.3567	0.1488	NOT	1.0042	0.32627	NOT	1.0469	0.44068	NOT	1.3466	0.040103	DIFF	0.8438	0.27425	NOT
AT1G12560.1			445.991	2.51703e-07	376.615	2.00499e-08	223.629	0.0431696	373.617	0.000119164	1.1937	0.37215	NOT	324.46	0.000372909	1.1607	0.17985	NOT	264.975	0.000152452	0.844	0.24968	NOT	0.8444	0.39827	NOT	0.5014	0.065061	NOT	0.8684	0.16963	NOT	0.7092	0.27039	NOT
AT1G12570.1			707.432	3.62301e-17	446.173	7.16488e-11	354.122	3.45958e-06	358.103	0.000129234	1.9755	0.0001087	DIFF	362.029	5.09505e-06	1.2324	0.16466	NOT	349.014	1.76521e-05	1.0146	0.24889	NOT	0.6307	0.0015802	DIFF	0.5006	4.7131e-05	DIFF	1.011	0.3683	NOT	0.9746	0.17519	NOT
AT1G12580.1		TU0194	1942.43	4.89841e-19	1879.62	3.41778e-18	1218.88	5.44382e-19	1683.49	5.43369e-22	1.1538	0.47114	NOT	1163.32	1.56172e-15	1.6157	0.13033	NOT	1215.53	2.76338e-22	1.0028	0.4173	NOT	0.9677	0.28892	NOT	0.6275	0.12901	NOT	0.691	0.038509	DIFF	0.722	0.066098	NOT
AT1G12590.1			318.609	0.0028235	242.96	2.16918e-07	36.382	0.00722705	260.272	0.00014802	1.2241	0.39813	NOT	1	2.9268e-05	242.96	0.15866	NOT	1	0.00838592	36.382	0.15866	NOT	0.7626	0.39813	NOT	0.1142	0.39813	NOT	0.0038	0.15866	NOT	0.0038	0.15866	NOT
AT1G12600.1			370.14	0.000329708	243.392	0.0284112	179.651	0.0570041	317.062	0.000200625	1.1674	0.42275	NOT	290.287	0.000995665	0.8385	0.31791	NOT	211.642	0.00775928	0.8488	0.29635	NOT	0.6576	0.08623	NOT	0.4854	0.014915	DIFF	0.9156	0.11567	NOT	0.6675	0.002248	DIFF
AT1G12610.1		TU0195	149.034	0.0174015	156.576	0.0232144	112.263	0.00937701	238.847	7.85862e-06	0.624	0.12379	NOT	157.275	0.0313686	0.9956	0.27724	NOT	218.448	0.000105986	0.5139	0.34939	NOT	1.0506	0.37963	NOT	0.7533	0.39929	NOT	0.6585	0.16803	NOT	0.9146	0.081731	NOT
AT1G12620.1			784.882	3.32312e-18	765.84	3.06404e-25	993.182	5.54316e-17	834.378	5.1366e-18	0.9407	0.25183	NOT	750.239	4.12565e-22	1.0208	0.28538	NOT	955.779	2.72333e-18	1.0391	0.354	NOT	0.9757	0.3541	NOT	1.2654	0.14444	NOT	0.8992	0.2002	NOT	1.1455	0.49652	NOT
AT1G12630.1			413.558	3.30774e-09	187.025	0.00124444	449.578	3.33595e-05	413.529	6.07415e-07	1.0001	0.42645	NOT	428.498	0.000146675	0.4365	0.013364	DIFF	506.418	1.84476e-05	0.8878	0.26725	NOT	0.4522	0.0043126	DIFF	1.0871	0.27088	NOT	1.0362	0.26114	NOT	1.2246	0.47175	NOT
AT1G12640.1			2979.09	4.5417e-24	4166.19	7.08755e-23	2577.88	1.44537e-23	3230.9	2.47054e-23	0.9221	0.37726	NOT	4360.14	1.17177e-23	0.9555	0.49746	NOT	3766.83	4.85589e-29	0.6844	0.0757	NOT	1.3985	0.10065	NOT	0.8653	0.23485	NOT	1.3495	0.069681	NOT	1.1659	0.137	NOT
AT1G12650.1			671.66	7.79264e-12	1829.94	1.61971e-16	725.669	8.09272e-10	722.329	3.24083e-08	0.9299	0.11425	NOT	4086.97	3.22949e-30	0.4477	0.0039972	DIFF	993.947	5.66868e-12	0.7301	0.15378	NOT	2.7245	0.080321	NOT	1.0804	0.093156	NOT	5.658	1.0466e-06	DIFF	1.376	0.14776	NOT
AT1G12660.1			311.49	0.0631342	169.073	0.00722882	230.537	0.0440139	281.383	0.130675	1.107	0.36948	NOT	222.012	0.00722785	0.7615	0.4217	NOT	235.609	0.276687	0.9785	0.27183	NOT	0.5428	0.012512	DIFF	0.7401	0.019409	DIFF	0.789	0.16104	NOT	0.8373	0.16891	NOT
AT1G12663.1			178.077	0.012353	278.635	0.00756915	169.125	0.362559	68.8233	0.984995	2.5875	0.13155	NOT	262.304	0.339352	1.0623	0.35741	NOT	250.521	0.069812	0.6751	0.094503	NOT	1.5647	0.071909	NOT	0.9497	0.46426	NOT	3.8113	0.020841	DIFF	3.6401	0.011179	DIFF
AT1G12665.1			245.953	0.000153478	250.469	0.171546	158.364	0.244166	190.495	0.258192	1.2911	0.1153	NOT	267.526	0.210671	0.9362	0.36361	NOT	181.46	0.255597	0.8727	0.36596	NOT	1.0184	0.18705	NOT	0.6439	0.038956	DIFF	1.4044	0.23984	NOT	0.9526	0.37743	NOT
AT1G12680.1			2076.82	1.38924e-22	2167.07	1.43716e-29	1813.98	2.96168e-19	2167.89	6.96767e-29	0.958	0.18553	NOT	2369.9	1.13108e-23	0.9144	0.49104	NOT	1604.05	2.7352e-33	1.1309	0.1971	NOT	1.0435	0.31004	NOT	0.8734	0.11691	NOT	1.0932	0.38143	NOT	0.7399	0.066662	NOT
AT1G12700.1			292.904	8.44742e-06	348.994	1.58316e-06	357.281	1.31603e-09	308.203	3.85357e-08	0.9504	0.36573	NOT	305.277	1.15789e-09	1.1432	0.47648	NOT	311.803	1.23428e-08	1.1459	0.30341	NOT	1.1915	0.31447	NOT	1.2198	0.12666	NOT	0.9905	0.47781	NOT	1.0117	0.36853	NOT
AT1G12710.1			948.301	2.75874e-15	1800.16	8.18944e-36	1112.65	4.45525e-26	1183.13	1.20091e-22	0.8015	0.029959	NOT	2192.86	5.43186e-38	0.8209	0.13724	NOT	1388.63	5.82177e-27	0.8013	0.061531	NOT	1.8983	0.0014286	DIFF	1.1733	0.3125	NOT	1.8534	0.0056872	DIFF	1.1737	0.38354	NOT
AT1G12720.1			151.869	0.0524443	194.255	0.0036889	162.803	0.0242518	141.739	0.0181749	1.0715	0.27165	NOT	171.366	0.00133543	1.1336	0.043949	NOT	144.743	0.0545102	1.1248	0.41923	NOT	1.2791	0.014293	DIFF	1.072	0.19938	NOT	1.209	0.45618	NOT	1.0212	0.43836	NOT
AT1G12725.1			250.81	0.0151734	176.527	0.00210248	284.766	0.0110367	240.386	0.0153064	1.0434	0.4461	NOT	384.089	0.000346949	0.4596	0.34005	NOT	222.463	0.0198156	1.2801	0.35082	NOT	0.7038	0.33153	NOT	1.1354	0.41085	NOT	1.5978	0.49697	NOT	0.9254	0.45504	NOT
AT1G12730.1			592.285	2.07238e-07	459.698	2.13929e-06	582.931	3.77548e-08	710.116	3.48347e-08	0.8341	0.37556	NOT	359.573	1.32489e-07	1.2785	0.071878	NOT	482.191	1.67758e-06	1.2089	0.19925	NOT	0.7761	0.12316	NOT	0.9842	0.49417	NOT	0.5064	0.0039137	DIFF	0.679	0.12798	NOT
AT1G12740.1			382.869	4.70183e-13	296.507	1.50341e-07	201.022	2.30165e-05	648.871	3.20999e-19	0.5901	0.0025964	NOT	421.147	1.01826e-07	0.704	0.019463	NOT	258.647	6.07217e-07	0.7772	0.21104	NOT	0.7744	0.064234	NOT	0.525	0.0070563	DIFF	0.649	0.007397	DIFF	0.3986	3.8158e-06	DIFF
AT1G12750.1			1621.03	1.18258e-23	754.784	3.63859e-13	727.508	6.70567e-13	984.416	3.34127e-20	1.6467	0.02903	NOT	467.522	7.59049e-13	1.6144	0.007709	DIFF	632.969	2.85616e-08	1.1494	0.1888	NOT	0.4656	0.00048626	DIFF	0.4488	0.0010836	DIFF	0.4749	0.00010794	DIFF	0.643	0.016446	DIFF
AT1G12760.1		TU0196	4231.57	2.20683e-43	4591.92	5.42188e-51	5256.18	2.49758e-51	5011.34	7.49713e-51	0.8444	0.093131	NOT	5188.82	2.45769e-49	0.885	0.39177	NOT	6979.63	6.1183e-54	0.7531	0.165	NOT	1.0852	0.26328	NOT	1.2421	0.068807	NOT	1.0354	0.34001	NOT	1.3928	0.10813	NOT
AT1G12770.1			2208.47	5.92541e-40	2363.7	6.3841e-42	4130.5	3.38327e-53	2085.18	1.7396e-46	1.0591	0.43162	NOT	2322.82	1.64496e-38	1.0176	0.46555	NOT	3699.49	7.48366e-54	1.1165	0.4172	NOT	1.0703	0.46896	NOT	1.8703	0.011068	DIFF	1.114	0.46513	NOT	1.7742	0.0015412	DIFF
AT1G12775.1			870.711	1.05399e-21	765.043	1.82812e-14	1175.34	6.13694e-20	752.712	2.54314e-16	1.1568	0.13156	NOT	702.043	5.7414e-18	1.0897	0.491	NOT	1187.61	5.31951e-27	0.9897	0.24595	NOT	0.8786	0.11433	NOT	1.3499	0.17376	NOT	0.9327	0.32454	NOT	1.5778	0.0020041	DIFF
AT1G12780.1			3081.82	1.22619e-20	3541.79	2.0736e-21	3352.2	2.76934e-20	3960.4	7.31788e-24	0.7782	0.19383	NOT	4029.25	1.07905e-24	0.879	0.35216	NOT	4051.94	7.45747e-27	0.8273	0.1682	NOT	1.1493	0.43612	NOT	1.0877	0.47387	NOT	1.0174	0.38249	NOT	1.0231	0.42847	NOT
AT1G12790.1			179.241	0.0293449	334.09	0.000109546	292.694	0.00357445	170.883	0.0279488	1.0489	0.25971	NOT	325.879	9.94785e-05	1.0252	0.42059	NOT	298.492	6.6938e-05	0.9806	0.47041	NOT	1.8639	0.019831	DIFF	1.633	0.10771	NOT	1.907	0.0062249	DIFF	1.7468	0.030676	DIFF
AT1G12800.1		TU0197	3451.37	1.19063e-27	2530.34	1.47068e-25	2308.42	1.00682e-23	2912.12	5.93428e-31	1.1852	0.42242	NOT	2384.47	5.31042e-26	1.0612	0.44575	NOT	2223.46	3.74465e-27	1.0382	0.21415	NOT	0.7331	0.09275	NOT	0.6688	0.1378	NOT	0.8188	0.041434	DIFF	0.7635	0.012716	DIFF
AT1G12805.1			326.97	0.000662431	447.352	1.13868e-08	330.366	0.000671104	289.144	0.00541376	1.1308	0.45657	NOT	381.762	2.40428e-05	1.1718	0.24107	NOT	441.549	8.06354e-07	0.7482	0.47248	NOT	1.3682	0.1518	NOT	1.0104	0.14577	NOT	1.3203	0.43148	NOT	1.5271	0.12481	NOT
AT1G12810.1	AT1G12820.1		12453.5	2.25607e-25	11665	8.7677e-29	12724.2	8.42925e-27	11554.9	4.60009e-29	1.0778	0.31586	NOT	12937.9	7.59972e-31	0.9016	0.2313	NOT	16739.1	1.80311e-28	0.7601	0.045644	NOT	0.9367	0.32199	NOT	1.0217	0.29643	NOT	1.1197	0.22104	NOT	1.4487	0.034329	DIFF
AT1G12820.1	AT1G12810.1		4983.66	5.91778e-56	4926.52	1.06851e-58	3586.23	5.24652e-53	5263.16	2.77736e-60	0.9469	0.19813	NOT	4425.3	4.40132e-63	1.1133	0.093017	NOT	3902.68	1.41103e-52	0.9189	0.16397	NOT	0.9885	0.31471	NOT	0.7196	0.0023242	DIFF	0.8408	0.042062	DIFF	0.7415	0.0017	DIFF
AT1G12830.1		TU0198	1564.48	1.94988e-32	3530.48	1.28027e-33	3886.39	2.81818e-38	2223.68	9.70734e-37	0.7036	0.052975	NOT	4776.44	2.03236e-37	0.7391	0.15409	NOT	5651.37	6.87835e-44	0.6877	0.059154	NOT	2.2566	0.0030644	DIFF	2.4841	0.0030105	DIFF	2.148	0.0041032	DIFF	2.5414	0.00043937	DIFF
AT1G12840.1			18676.2	4.96795e-26	16773.8	5.05301e-22	14355.6	1.05736e-21	16693.3	3.22587e-21	1.1188	0.24636	NOT	15120.7	1.99105e-22	1.1093	0.42127	NOT	16451.8	3.07788e-22	0.8726	0.12914	NOT	0.8981	0.16533	NOT	0.7687	0.058416	NOT	0.9058	0.26601	NOT	0.9855	0.42812	NOT
AT1G12845.1			6352.05	8.87912e-24	1369.12	6.55417e-14	2101.37	2.09995e-11	6620.81	1.13916e-23	0.9594	0.33975	NOT	2024.54	1.08213e-14	0.6763	0.10301	NOT	2257.56	1.40275e-17	0.9308	0.39387	NOT	0.2155	0.0023884	DIFF	0.3308	0.0096102	DIFF	0.3058	0.0080887	DIFF	0.341	0.0037286	DIFF
AT1G12850.1			5785.43	2.81551e-40	2883.26	1.38036e-37	2400.71	3.41731e-27	5592.74	5.01659e-40	1.0345	0.3642	NOT	3126.26	3.34873e-31	0.9223	0.46227	NOT	2983.44	3.25216e-33	0.8047	0.14374	NOT	0.4984	0.0046546	DIFF	0.415	0.00031196	DIFF	0.559	0.011818	DIFF	0.5334	0.013349	DIFF
AT1G12860.1			1031.57	2.30644e-33	510.018	1.38183e-28	589.667	7.57482e-24	1004.06	6.22422e-33	1.0274	0.40974	NOT	378.09	5.2416e-15	1.3489	0.26469	NOT	588.824	2.22618e-27	1.0014	0.28139	NOT	0.4944	0.04517	DIFF	0.5716	0.11327	NOT	0.3766	0.017181	DIFF	0.5864	0.25623	NOT
AT1G12870.1			177.984	0.102764	190.728	0.0129195	158.454	0.0526164	218.086	0.0075671	0.8161	0.27774	NOT	212.332	0.000101862	0.8983	0.24563	NOT	196.897	0.0129039	0.8048	0.17718	NOT	1.0716	0.084937	NOT	0.8903	0.36961	NOT	0.9736	0.4627	NOT	0.9028	0.48842	NOT
AT1G12880.1			428.381	5.09126e-10	364.517	0.00189745	357.482	0.00133366	491.737	1.75516e-05	0.8712	0.35166	NOT	360.888	1.70451e-09	1.0101	0.23469	NOT	393.11	1.10572e-05	0.9094	0.48997	NOT	0.8509	0.030754	DIFF	0.8345	0.06985	NOT	0.7339	0.045864	DIFF	0.7994	0.029335	DIFF
AT1G12890.1			209.458	6.16451e-06	141.193	0.000277333	207.676	2.70099e-07	147.745	0.000155469	1.4177	0.33208	NOT	248.09	2.44852e-07	0.5691	0.13532	NOT	98.7865	0.000208333	2.1023	0.11193	NOT	0.6741	0.31951	NOT	0.9915	0.33686	NOT	1.6792	0.12799	NOT	0.6686	0.36916	NOT
AT1G12900.1		TU0199	65860.2	2.43983e-68	48175.8	1.26769e-67	47600.6	8.93974e-69	62973.9	2.02724e-68	1.0458	0.36375	NOT	45871.5	1.88397e-68	1.0502	0.37743	NOT	46474.4	4.81328e-68	1.0242	0.4469	NOT	0.7315	0.015615	DIFF	0.7228	0.011414	DIFF	0.7284	0.015978	DIFF	0.738	0.016009	DIFF
AT1G12910.1		TU0199	6114.71	8.23674e-75	6372.14	4.58682e-82	4892.22	7.15366e-72	6605.24	2.46757e-68	0.9257	0.26699	NOT	8515.9	7.11768e-88	0.7483	0.0099964	DIFF	7381.76	1.96758e-85	0.6627	0.0012763	DIFF	1.0421	0.29965	NOT	0.8001	0.052344	DIFF	1.2893	0.024472	DIFF	1.1176	0.18047	NOT
AT1G12920.1		TU0199	10143.8	1.41496e-51	13398.9	5.98687e-57	13212	2.36167e-55	11999	8.82268e-53	0.8454	0.13889	NOT	15212.1	1.43167e-60	0.8808	0.3086	NOT	18717.6	5.97324e-59	0.7059	0.040319	NOT	1.3209	0.045826	DIFF	1.3025	0.057938	NOT	1.2678	0.13966	NOT	1.5599	0.014365	DIFF
AT1G12930.1			718.721	7.45267e-13	482.361	5.92704e-11	441.99	3.08816e-09	712.489	3.188e-13	1.0087	0.34627	NOT	312.077	7.23529e-05	1.5456	0.0022086	DIFF	489.759	3.50207e-07	0.9025	0.21476	NOT	0.6711	0.0016407	DIFF	0.615	3.2316e-05	DIFF	0.438	1.2808e-07	DIFF	0.6874	0.0022404	DIFF
AT1G12935.1			100.596	0.444356	60.5312	0.932956	63.4345	0.560753	197.494	0.420683	0.5094	0.32565	NOT	210.717	0.310408	0.2873	0.17	NOT	128.579	0.904193	0.4934	0.049381	NOT	0.6017	0.3963	NOT	0.6306	0.076048	NOT	1.067	0.31394	NOT	0.6511	0.20006	NOT
AT1G12938.1			102.532	0.957779	65.5867	0.462377	8.471	0.998982	158.548	0.731247	0.6467	0.37632	NOT	130.885	0.87748	0.5011	0.11641	NOT	1	0.72657	8.471	0.47202	NOT	0.6397	0.29043	NOT	0.0826	0.049294	DIFF	0.8255	0.49137	NOT	0.0063	0.018943	DIFF
AT1G12940.1			288.547	2.00772e-11	305.735	1.82656e-13	246.925	5.62152e-14	298.964	1.89697e-10	0.9652	0.48172	NOT	219.757	2.35332e-10	1.3912	0.099998	NOT	266.959	6.20556e-14	0.925	0.36563	NOT	1.0596	0.33326	NOT	0.8558	0.36204	NOT	0.7351	0.18806	NOT	0.8929	0.49704	NOT
AT1G12950.1			416.599	2.2497e-09	351.678	0.000144221	243.21	0.000159655	581.987	2.99418e-11	0.7158	0.043369	NOT	520.129	2.06789e-10	0.6761	0.12275	NOT	533.072	6.71516e-08	0.4562	0.00068482	DIFF	0.8442	0.19493	NOT	0.5838	0.0085243	DIFF	0.8937	0.11547	NOT	0.916	0.19748	NOT
AT1G12960.1			119.843	0.000334592	171.759	0.000271052	107.193	0.000186988	284.199	0.000326279	0.4217	0.053354	NOT	275.002	0.000207642	0.6246	0.42012	NOT	353.897	2.11048e-06	0.3029	0.13255	NOT	1.4332	0.32178	NOT	0.8944	0.39332	NOT	0.9676	0.10372	NOT	1.2452	0.27782	NOT
AT1G12970.1			1014.85	2.91745e-35	1153.28	2.63915e-33	1018.01	1.63858e-29	864.579	8.71462e-27	1.1738	0.12903	NOT	1399.07	6.54639e-37	0.8243	0.1651	NOT	993.347	1.09105e-32	1.0248	0.18473	NOT	1.1364	0.25186	NOT	1.0031	0.25358	NOT	1.6182	0.0041297	DIFF	1.1489	0.096668	NOT
AT1G12980.1			273.615	0.000449035	238.08	7.7964e-05	261.664	0.000485841	253.799	0.000565062	1.0781	0.43096	NOT	243.631	0.000429008	0.9772	0.36996	NOT	202.585	0.00022329	1.2916	0.23828	NOT	0.8701	0.28138	NOT	0.9563	0.42108	NOT	0.9599	0.44941	NOT	0.7982	0.22559	NOT
AT1G12990.1			3499.38	1.91503e-53	3117.77	1.38656e-50	2612.76	1.58495e-45	2517.04	6.87631e-47	1.3903	0.00082208	DIFF	2879.7	1.05167e-56	1.0827	0.34923	NOT	2002.58	9.77532e-52	1.3047	0.060442	NOT	0.8909	0.066796	NOT	0.7466	0.0025247	DIFF	1.1441	0.10857	NOT	0.7956	0.0842	NOT
AT1G13000.1			1143.01	2.70555e-13	609.335	9.68622e-12	724.286	3.70587e-17	1102.73	4.54962e-12	1.0365	0.25472	NOT	509.455	2.0146e-10	1.1961	0.074436	NOT	770.913	1.21484e-15	0.9395	0.03325	NOT	0.5331	4.4959e-05	DIFF	0.6337	0.00018258	DIFF	0.462	3.5284e-06	DIFF	0.6991	0.10451	NOT
AT1G13010.1			91.8965	0.418429	35.2535	0.471996	12.1597	0.685961	196.969	0.991515	0.4666	0.39882	NOT	254.011	0.701956	0.1388	0.085746	NOT	79.2617	0.551293	0.1534	0.5	NOT	0.3836	0.29609	NOT	0.1323	0.18598	NOT	1.2896	0.36992	NOT	0.4024	0.23754	NOT
AT1G13020.1		TU0200	845.817	6.93991e-18	797.657	6.49368e-16	694.136	9.33546e-17	871.801	1.61117e-17	0.9702	0.43412	NOT	765.827	5.55591e-19	1.0416	0.13257	NOT	744.305	8.49511e-16	0.9326	0.28178	NOT	0.9431	0.49682	NOT	0.8207	0.19453	NOT	0.8784	0.18356	NOT	0.8538	0.40016	NOT
AT1G13030.1			618.852	1.74866e-13	1034.63	5.04904e-14	1574.77	1.12019e-21	708.563	4.09244e-13	0.8734	0.12047	NOT	966.893	4.37869e-17	1.0701	0.4265	NOT	1199.78	2.02043e-19	1.3125	0.32399	NOT	1.6719	0.0039005	DIFF	2.5447	1.5836e-05	DIFF	1.3646	0.026521	DIFF	1.6933	0.0023718	DIFF
AT1G13040.1			276.837	3.05427e-09	280.75	6.23829e-06	308.987	1.56107e-09	223.156	1.72324e-12	1.2406	0.079875	NOT	316.77	6.06142e-08	0.8863	0.072073	NOT	338.079	6.33041e-10	0.9139	0.17463	NOT	1.0141	0.10171	NOT	1.1161	0.42071	NOT	1.4195	0.041642	DIFF	1.515	0.017131	DIFF
AT1G13050.1			564.282	1.71717e-13	858.25	1.18298e-22	906.935	5.19789e-17	632.125	4.58826e-20	0.8927	0.26488	NOT	589.647	5.6856e-12	1.4555	0.053486	NOT	693.298	4.09664e-17	1.3081	0.2667	NOT	1.521	0.082669	NOT	1.6072	0.11751	NOT	0.9328	0.19858	NOT	1.0968	0.47358	NOT
AT1G13060.1			10676.3	7.51308e-33	9929.1	1.18244e-33	10269	1.04928e-30	11382	5.81425e-32	0.938	0.33022	NOT	9795.27	3.54407e-32	1.0137	0.39775	NOT	12931.3	2.76401e-34	0.7941	0.15949	NOT	0.93	0.49539	NOT	0.9619	0.4979	NOT	0.8606	0.43466	NOT	1.1361	0.2372	NOT
AT1G13080.1			4245.62	1.45851e-46	10303.7	1.19742e-61	6645.18	7.69503e-52	3400.98	7.02686e-44	1.2484	0.21473	NOT	6020.86	3.11878e-57	1.7113	0.013769	DIFF	7256.44	1.06198e-56	0.9158	0.19202	NOT	2.4269	3.7997e-05	DIFF	1.5652	0.024471	DIFF	1.7703	0.0015833	DIFF	2.1336	4.587e-05	DIFF
AT1G13090.1			3663.57	6.89444e-44	5718.96	1.28161e-52	4984.83	1.44515e-49	3362.96	2.07915e-40	1.0894	0.47524	NOT	4856.52	8.68861e-51	1.1776	0.12295	NOT	6985.25	4.15009e-57	0.7136	0.020202	NOT	1.561	0.01451	DIFF	1.3606	0.11132	NOT	1.4441	0.13094	NOT	2.0771	0.00073085	DIFF
AT1G13100.1			1123.88	4.89684e-24	1101.78	5.78905e-23	897.224	3.45927e-20	1231.82	1.62229e-23	0.9124	0.26747	NOT	884.531	3.71799e-20	1.2456	0.19913	NOT	1512.06	7.25678e-22	0.5934	0.022728	NOT	0.9803	0.3972	NOT	0.7983	0.12126	NOT	0.7181	0.061722	DIFF	1.2275	0.40574	NOT
AT1G13110.1		TU0201	6262.52	9.53551e-68	4999.72	8.36443e-61	3906.17	6.88294e-56	7286.22	1.01688e-70	0.8595	0.090683	NOT	4348.28	9.38626e-60	1.1498	0.25615	NOT	5369.5	6.47736e-64	0.7275	0.011165	NOT	0.7984	0.039933	DIFF	0.6237	0.00098807	DIFF	0.5968	5.4129e-05	DIFF	0.7369	0.0072937	DIFF
AT1G13120.1			1114.92	1.40742e-21	1549.88	3.08745e-24	1534	1.99528e-26	935.217	7.92446e-20	1.1922	0.38762	NOT	1192.53	7.19665e-22	1.2997	0.08454	NOT	1571.5	3.90048e-26	0.9761	0.25021	NOT	1.3901	0.024368	DIFF	1.3759	0.13694	NOT	1.2751	0.38863	NOT	1.6804	0.062868	NOT
AT1G13130.1			331.319	9.66502e-07	215.101	0.000156452	238.719	0.00133525	258.557	1.44022e-07	1.2814	0.12465	NOT	159.108	0.00280688	1.3519	0.20548	NOT	232.335	0.0026775	1.0275	0.32568	NOT	0.6492	0.0070979	DIFF	0.7205	0.028568	DIFF	0.6154	0.014233	DIFF	0.8986	0.11975	NOT
AT1G13140.1		TU0202	192.132	0.000173487	177.839	0.00357539	189.549	0.00316303	183.186	0.00274558	1.0488	0.49339	NOT	215.569	0.0135993	0.825	0.33363	NOT	230.486	5.59211e-06	0.8224	0.1284	NOT	0.9256	0.2733	NOT	0.9866	0.49041	NOT	1.1768	0.40094	NOT	1.2582	0.13289	NOT
AT1G13150.1		TU0202	178.415	0.0489793	155.325	0.00375511	146.685	0.500003	197.202	2.88922e-05	0.9047	0.076242	NOT	195.821	0.00848066	0.7932	0.078298	NOT	174.762	0.0618496	0.8393	0.10443	NOT	0.8706	0.24499	NOT	0.8222	0.31399	NOT	0.993	0.26874	NOT	0.8862	0.25759	NOT
AT1G13160.1		TU0203	677.012	1.94481e-15	1184.38	2.27521e-22	1286.02	5.06917e-24	753.906	1.12788e-14	0.898	0.30415	NOT	794.057	2.17741e-17	1.4916	0.0091395	DIFF	1336.31	3.91108e-23	0.9624	0.21998	NOT	1.7494	0.0015028	DIFF	1.8996	0.0010803	DIFF	1.0533	0.44314	NOT	1.7725	0.00018469	DIFF
AT1G13170.1		TU0204	1204.16	7.18438e-21	401.035	4.51739e-12	555.101	3.06865e-17	855.473	4.08662e-18	1.4076	0.048868	NOT	518.711	8.19805e-12	0.7731	0.13828	NOT	548.291	1.30687e-15	1.0124	0.36178	NOT	0.333	6.0468e-12	DIFF	0.461	4.0429e-07	DIFF	0.6063	3.7491e-06	DIFF	0.6409	0.00057535	DIFF
AT1G13180.1			876.98	2.00444e-14	691.937	7.97826e-14	911.735	3.94565e-15	872.553	1.68288e-14	1.0051	0.48574	NOT	808.736	4.36362e-14	0.8556	0.16301	NOT	804.465	1.53349e-11	1.1333	0.33388	NOT	0.789	0.086753	NOT	1.0396	0.45378	NOT	0.9269	0.37926	NOT	0.922	0.37024	NOT
AT1G13190.1	AT1G13195.1	TU0205	1703.5	1.45713e-46	1763.58	1.43585e-42	1657.04	1.13158e-39	1166.13	2.95489e-33	1.4608	0.010421	NOT	1429.35	1.65647e-35	1.2338	0.060623	NOT	1761.35	1.81903e-52	0.9408	0.14134	NOT	1.0353	0.45598	NOT	0.9727	0.37319	NOT	1.2257	0.19536	NOT	1.5104	0.00085365	DIFF
AT1G13195.1	AT1G13190.1		980.152	3.71157e-18	1277.85	5.31305e-20	785.351	6.34155e-10	1129.04	9.83482e-14	0.8681	0.15557	NOT	1471.48	4.72471e-20	0.8684	0.22552	NOT	831.044	1.12044e-16	0.945	0.17155	NOT	1.3037	0.1389	NOT	0.8013	0.14117	NOT	1.3033	0.22508	NOT	0.7361	0.10264	NOT
AT1G13200.1			258.288	3.73024e-07	311.512	7.30283e-06	219.51	6.7259e-05	207.115	0.0035744	1.2471	0.40493	NOT	211.315	0.0157286	1.4742	0.06618	NOT	271.781	0.000449262	0.8077	0.37683	NOT	1.2061	0.15813	NOT	0.8499	0.43295	NOT	1.0203	0.24001	NOT	1.3122	0.39695	NOT
AT1G13210.1			1171	1.6564e-43	554.678	3.29515e-30	626.488	5.25953e-30	1038.58	3.55491e-42	1.1275	0.067507	NOT	359.645	2.13371e-15	1.5423	0.0014786	DIFF	543.136	7.34561e-30	1.1535	0.34029	NOT	0.4737	5.2879e-07	DIFF	0.535	6.5212e-06	DIFF	0.3463	5.6485e-10	DIFF	0.523	0.000692	DIFF
AT1G13220.1			292.693	7.43731e-05	251.1	1.0685e-05	266.928	6.78652e-06	230.405	3.79269e-05	1.2703	0.26505	NOT	349.351	8.95606e-06	0.7188	0.069259	NOT	360.589	2.19404e-06	0.7403	0.046864	NOT	0.8579	0.33417	NOT	0.912	0.28636	NOT	1.5162	0.047829	DIFF	1.565	0.045288	DIFF
AT1G13230.1			235.085	0.00222206	239.813	0.00027829	239.412	0.0152346	221.569	0.0085784	1.061	0.19653	NOT	249.792	0.0136718	0.9601	0.2894	NOT	231.085	0.0100692	1.036	0.45723	NOT	1.0201	0.25584	NOT	1.0184	0.27031	NOT	1.1274	0.22234	NOT	1.0429	0.36483	NOT
AT1G13240.1			215.715	0.467985	92.9717	0.162323	36.3087	0.0675954	193.27	0.543065	1.1161	0.41363	NOT	104.102	0.482593	0.8931	0.39813	NOT	310.669	0.610622	0.1169	0.060592	NOT	0.431	0.24334	NOT	0.1683	0.12316	NOT	0.5386	0.13414	NOT	1.6074	0.41363	NOT
AT1G13245.1			5288.39	1.47839e-11	3375.15	2.54383e-16	2910.27	1.59534e-14	7357.28	6.79039e-16	0.7188	0.19598	NOT	1496.61	4.44305e-12	2.2552	0.10535	NOT	3005.86	8.82824e-12	0.9682	0.20322	NOT	0.6382	0.21734	NOT	0.5503	0.35978	NOT	0.2034	0.11122	NOT	0.4086	0.11171	NOT
AT1G13250.1			6168.25	1.18679e-42	2917.69	3.42793e-30	3201.6	3.80762e-34	4829.02	3.97376e-40	1.2773	0.20483	NOT	1554.04	4.56891e-30	1.8775	0.0068726	DIFF	1581.58	2.70986e-22	2.0243	0.00079199	DIFF	0.473	0.00025676	DIFF	0.519	0.0010691	DIFF	0.3218	4.9179e-08	DIFF	0.3275	2.7694e-08	DIFF
AT1G13260.1		TU0206	2313.29	4.65008e-42	2748.52	5.84985e-46	2001.13	1.19278e-38	2874.95	3.19411e-49	0.8046	0.032573	NOT	3119.66	4.62381e-53	0.881	0.2334	NOT	1771.61	1.80947e-35	1.1296	0.35779	NOT	1.1881	0.14439	NOT	0.8651	0.28124	NOT	1.0851	0.48276	NOT	0.6162	0.0030161	DIFF
AT1G13270.1			5458.31	1.31434e-27	6593.3	1.13174e-27	11006.7	1.78048e-38	5366.08	1.82319e-26	1.0172	0.49276	NOT	5269.47	6.51566e-28	1.2512	0.22592	NOT	8005.92	2.1189e-31	1.3748	0.20235	NOT	1.2079	0.31738	NOT	2.0165	0.0052745	DIFF	0.982	0.36677	NOT	1.4919	0.024133	DIFF
AT1G13280.1			4936.2	2.80578e-43	2252.78	4.4232e-32	1976.83	1.2259e-29	5102.86	2.30543e-43	0.9673	0.39472	NOT	3051.57	1.90546e-42	0.7382	0.060906	NOT	3001.43	5.7833e-37	0.6586	0.033835	NOT	0.4564	0.00079496	DIFF	0.4005	0.00017753	DIFF	0.598	0.0122	DIFF	0.5882	0.0079685	DIFF
AT1G13290.1			428.818	0.0001006	239.252	0.000135166	317.615	1.40663e-05	433.641	0.000178858	0.9889	0.45244	NOT	346.791	2.56367e-06	0.6899	0.19385	NOT	332.279	1.17575e-05	0.9559	0.20368	NOT	0.5579	0.053889	NOT	0.7407	0.33217	NOT	0.7997	0.20398	NOT	0.7663	0.11349	NOT
AT1G13300.1			1396.74	7.21204e-23	1047.66	4.56121e-16	735.575	7.53018e-14	1916.28	5.19177e-25	0.7289	0.025956	NOT	1071.05	4.71132e-17	0.9782	0.40169	NOT	1052.08	2.40972e-18	0.6992	0.034723	NOT	0.7501	0.01474	DIFF	0.5266	3.8468e-05	DIFF	0.5589	0.00011879	DIFF	0.549	0.00011411	DIFF
AT1G13310.1			148.493	0.0328061	142.087	0.217524	158.796	0.0113922	164.549	0.0046839	0.9024	0.42202	NOT	163.347	0.0200757	0.8698	0.4181	NOT	194.423	0.00775928	0.8168	0.085491	NOT	0.9569	0.38709	NOT	1.0694	0.44661	NOT	0.9927	0.30454	NOT	1.1816	0.085306	NOT
AT1G13320.1			6623.89	3.49636e-22	5846.57	2.54528e-20	4894.51	2.02776e-21	6626.63	3.605e-22	0.9996	0.44013	NOT	6039.15	8.79398e-22	0.9681	0.35489	NOT	5998.52	1.18963e-21	0.816	0.15756	NOT	0.8826	0.25732	NOT	0.7389	0.060734	NOT	0.9113	0.11948	NOT	0.9052	0.21027	NOT
AT1G13330.1	AT1G13340.1		315.768	0.00300165	313.695	3.91191e-05	394.851	0.013465	613.156	3.54375e-08	0.515	0.0027755	NOT	531.476	3.65705e-10	0.5902	0.077711	NOT	565.932	8.5189e-05	0.6977	0.23177	NOT	0.9934	0.39399	NOT	1.2504	0.33335	NOT	0.8668	0.15107	NOT	0.923	0.10795	NOT
AT1G13340.1	AT1G13330.1		602.303	1.50132e-12	1501.52	2.81597e-21	733.196	3.78469e-16	858.926	4.88147e-16	0.7012	0.19594	NOT	5229.77	2.37636e-37	0.2871	8.3119e-06	DIFF	2105.04	1.01499e-21	0.3483	0.00074247	DIFF	2.493	0.00042147	DIFF	1.2173	0.36198	NOT	6.0887	8.1817e-12	DIFF	2.4508	0.0025245	DIFF
AT1G13350.1			998.752	7.83736e-29	1020.76	2.09224e-28	732.454	1.74141e-23	1277.77	6.51874e-36	0.7816	0.12962	NOT	1108.71	1.7163e-26	0.9207	0.24071	NOT	871.052	3.83852e-29	0.8409	0.049349	NOT	1.022	0.23823	NOT	0.7334	0.006244	DIFF	0.8677	0.15663	NOT	0.6817	0.019072	DIFF
AT1G13360.1		TU0207	12362.7	3.03369e-28	18884.6	4.98148e-37	12954.1	2.91253e-31	14058.4	2.7445e-28	0.8794	0.47368	NOT	17977.4	6.60787e-35	1.0505	0.42894	NOT	12092.7	1.88343e-31	1.0712	0.49775	NOT	1.5275	0.17059	NOT	1.0478	0.28752	NOT	1.2788	0.2495	NOT	0.8602	0.30763	NOT
AT1G13370.1			312.583	5.25757e-06	302.819	0.000781264	276.925	1.59187e-06	510.817	0.000643969	0.6119	0.36143	NOT	676.227	1.22819e-15	0.4478	1.9322e-05	DIFF	242.208	0.000834997	1.1433	0.49884	NOT	0.9688	0.032442	DIFF	0.8859	0.044789	DIFF	1.3238	0.0022961	DIFF	0.4742	0.096298	NOT
AT1G13380.1			8683.29	7.87067e-41	7910.03	6.13104e-41	8941.8	3.1677e-50	9585.41	3.49784e-42	0.9059	0.3215	NOT	6506.82	2.11921e-43	1.2157	0.24847	NOT	10025.2	1.82736e-42	0.8919	0.48725	NOT	0.9109	0.26131	NOT	1.0298	0.33814	NOT	0.6788	0.027298	DIFF	1.0459	0.49362	NOT
AT1G13390.1		TU0208	1531.35	2.60838e-17	1132.03	1.04428e-12	1234.41	7.71774e-14	1282.61	1.01992e-15	1.1939	0.46861	NOT	3064.36	1.98284e-33	0.3694	0.00043946	DIFF	1161.65	3.05608e-16	1.0626	0.32653	NOT	0.7392	0.1023	NOT	0.8061	0.1701	NOT	2.3892	0.0052847	DIFF	0.9057	0.32575	NOT
AT1G13400.1			202.039	0.00938497	152.089	0.0081076	163.965	0.00716106	198.597	0.00893959	1.0173	0.23477	NOT	102.061	0.00264209	1.4902	0.1514	NOT	201.355	0.00803432	0.8143	0.17759	NOT	0.7528	0.10364	NOT	0.8116	0.018974	DIFF	0.5139	0.038442	DIFF	1.0139	0.25125	NOT
AT1G13410.1			240.759	3.24068e-06	199.333	0.00222271	238.976	0.00407355	220.464	1.88092e-05	1.0921	0.2205	NOT	157.575	0.136006	1.265	0.43645	NOT	228.392	8.8842e-06	1.0463	0.45805	NOT	0.8279	0.050905	NOT	0.9926	0.44708	NOT	0.7147	0.14886	NOT	1.036	0.30571	NOT
AT1G13420.1			141.272	0.119637	153.897	0.100033	181.185	0.0429243	169.453	0.00818334	0.8337	0.11354	NOT	188.364	0.0729326	0.817	0.15789	NOT	131.919	0.207242	1.3735	0.067588	NOT	1.0894	0.44871	NOT	1.2825	0.22708	NOT	1.1116	0.47201	NOT	0.7785	0.026971	DIFF
AT1G13430.1			150.684	0.00122948	162.891	0.0668494	249.85	6.62679e-06	117.843	0.0762333	1.2787	0.48704	NOT	151.158	0.127523	1.0776	0.35187	NOT	133.831	0.0972133	1.8669	0.25102	NOT	1.081	0.26832	NOT	1.6581	0.095089	NOT	1.2827	0.38284	NOT	1.1357	0.21305	NOT
AT1G13440.1		TU0209	87383.3	3.03134e-44	72887.3	1.00101e-44	68111.5	1.443e-45	85344.8	1.90596e-48	1.0239	0.41716	NOT	71284.3	2.48748e-45	1.0225	0.4307	NOT	78203.6	4.93514e-45	0.871	0.12323	NOT	0.8341	0.033197	DIFF	0.7795	0.012596	DIFF	0.8353	0.032318	DIFF	0.9163	0.14924	NOT
AT1G13448.1	AT1G13450.1		1371.19	2.34453e-19	777.929	1.61851e-14	602.755	5.96956e-10	1269.56	1.10046e-14	1.0801	0.48159	NOT	478.791	8.72629e-08	1.6248	0.064759	NOT	651.145	6.3322e-11	0.9257	0.43203	NOT	0.5673	0.026378	DIFF	0.4396	0.0038066	DIFF	0.3771	0.00057374	DIFF	0.5129	0.0082483	DIFF
AT1G13450.1	AT1G13448.1		1964.62	9.56879e-29	2377.19	2.11487e-29	1733.6	1.14399e-23	2276.19	3.08588e-33	0.8631	0.23919	NOT	3537.51	7.50902e-40	0.672	0.070284	NOT	2748.01	1.09282e-27	0.6309	0.053231	NOT	1.21	0.19835	NOT	0.8824	0.14611	NOT	1.5541	0.060231	DIFF	1.2073	0.49457	NOT
AT1G13460.1			1330.17	4.43641e-36	1027.66	6.87681e-31	725.231	9.94459e-19	1181.8	2.26993e-34	1.1255	0.17547	NOT	1101.79	4.62886e-34	0.9327	0.17642	NOT	1207.71	4.99988e-33	0.6005	0.042501	NOT	0.7726	0.022933	DIFF	0.5452	0.0028301	DIFF	0.9323	0.44198	NOT	1.0219	0.49534	NOT
AT1G13470.1			1341.89	4.76112e-22	282.91	7.30283e-06	224.574	0.00161032	333.618	1.59184e-06	4.0222	1.3118e-07	DIFF	275.577	5.08054e-07	1.0266	0.20886	NOT	194.256	0.00438161	1.1561	0.25626	NOT	0.2108	1.4058e-09	DIFF	0.1674	1.3227e-11	DIFF	0.826	0.035558	DIFF	0.5823	0.0014939	DIFF
AT1G13480.1			315.617	0.00263982	198.455	0.017928	133.395	0.185827	430.964	2.80709e-06	0.7324	0.074442	NOT	242.016	0.0449312	0.82	0.30395	NOT	203.604	0.135635	0.6552	0.45209	NOT	0.6288	0.12003	NOT	0.4226	0.01227	DIFF	0.5616	0.0011197	DIFF	0.4724	0.00014386	DIFF
AT1G13490.1			250.593	0.000773636	273.616	0.0013017	251.502	1.69447e-06	168.84	0.0237812	1.4842	0.099404	NOT	222.952	0.0478959	1.2272	0.14814	NOT	252.811	0.00130165	0.9948	0.36701	NOT	1.0919	0.40829	NOT	1.0036	0.33546	NOT	1.3205	0.47173	NOT	1.4973	0.1036	NOT
AT1G13500.1			193.071	0.0170829	171.996	0.118686	260.162	0.0018406	205.647	0.0378475	0.9388	0.45012	NOT	209.844	0.0545475	0.8196	0.31375	NOT	173.562	0.0140908	1.499	0.3328	NOT	0.8908	0.367	NOT	1.3475	0.33716	NOT	1.0204	0.46029	NOT	0.844	0.44329	NOT
AT1G13510.1			310.973	4.21458e-11	162.236	0.00133402	222.298	0.000112429	235.463	0.000277417	1.3207	0.47613	NOT	207.749	0.000308694	0.7809	0.44018	NOT	233.317	0.000169259	0.9528	0.38076	NOT	0.5217	0.070701	NOT	0.7148	0.28029	NOT	0.8823	0.11477	NOT	0.9909	0.26466	NOT
AT1G13520.1			241.579	2.60493e-05	388.36	9.93778e-08	361.121	2.83822e-10	243.397	2.46428e-05	0.9925	0.46914	NOT	360.882	5.5966e-08	1.0761	0.29199	NOT	472.361	3.61659e-08	0.7645	0.19561	NOT	1.6076	0.019613	DIFF	1.4948	0.05341	DIFF	1.4827	0.059043	DIFF	1.9407	0.0058961	DIFF
AT1G13530.1			350.05	2.44102e-07	217.439	0.0013662	243.595	0.000177319	459.698	9.95565e-08	0.7615	0.2506	NOT	194.619	0.0058217	1.1173	0.13354	NOT	247.829	0.00375568	0.9829	0.17856	NOT	0.6212	0.13344	NOT	0.6959	0.077683	NOT	0.4234	0.0040192	DIFF	0.5391	0.098085	NOT
AT1G13540.1			214.915	0.0384646	246.79	1.00814e-06	173.333	0.0306736	209.53	0.000203852	1.0257	0.4716	NOT	219.904	0.00133523	1.1223	0.31553	NOT	201.224	0.000113745	0.8614	0.45284	NOT	1.1483	0.31229	NOT	0.8065	0.29586	NOT	1.0495	0.47709	NOT	0.9604	0.30539	NOT
AT1G13550.1			212.368	0.000223178	170.383	7.34014e-07	187.134	1.77697e-06	122.193	0.00276161	1.738	0.0193	NOT	223.279	0.000575122	0.7631	0.11407	NOT	159.59	8.82135e-05	1.1726	0.22244	NOT	0.8023	0.096527	NOT	0.8812	0.071184	NOT	1.8273	0.024657	DIFF	1.306	0.08154	NOT
AT1G13560.1			8148.14	3.06102e-21	6904.93	9.42829e-22	5526.91	6.95236e-17	7798.25	7.7159e-20	1.0449	0.24424	NOT	4998.57	6.27319e-24	1.3814	0.06069	NOT	4883.99	3.20844e-21	1.1316	0.31656	NOT	0.8474	0.27294	NOT	0.6783	0.095823	NOT	0.641	0.11165	NOT	0.6263	0.12475	NOT
AT1G13570.1			2268.7	1.21812e-41	1207.06	2.06741e-30	1525.34	2.21523e-36	2498.38	2.78971e-45	0.9081	0.43072	NOT	1334.79	4.19039e-32	0.9043	0.24417	NOT	1886.26	2.89384e-35	0.8087	0.35216	NOT	0.532	0.0038323	DIFF	0.6723	0.056448	NOT	0.5343	0.00082748	DIFF	0.755	0.095132	NOT
AT1G13580.1			2297.96	2.76822e-25	889.859	1.29174e-19	789.045	4.42188e-17	1910.61	1.73666e-23	1.2027	0.21698	NOT	1029.04	2.41246e-19	0.8647	0.34853	NOT	1002.55	9.98982e-21	0.787	0.32429	NOT	0.3872	9.8735e-05	DIFF	0.3434	3.932e-05	DIFF	0.5386	0.003948	DIFF	0.5247	0.0024657	DIFF
AT1G13590.1			2614.79	7.01404e-13	791.623	0.000364347	752.728	0.00545449	2435.75	5.49852e-13	1.0735	0.45367	NOT	1184.4	2.60523e-05	0.6684	0.26457	NOT	1200.61	1.45947e-12	0.627	0.036442	NOT	0.3027	0.0099202	DIFF	0.2879	0.0026342	DIFF	0.4863	0.019475	DIFF	0.4929	0.058388	DIFF
AT1G13600.1			509.178	1.3174e-09	1713.74	1.28081e-23	702.062	1.86524e-21	501.07	1.80146e-07	1.0162	0.47881	NOT	1608.36	2.40858e-17	1.0655	0.32933	NOT	961.141	6.25917e-17	0.7304	0.18548	NOT	3.3657	3.0122e-05	DIFF	1.3788	0.079728	NOT	3.2099	0.00088897	DIFF	1.9182	0.010206	DIFF
AT1G13605.1			141.744	0.314546	188.406	0.297776	208.819	0.00557083	199.864	0.0902607	0.7092	0.15317	NOT	230.849	0.0384671	0.8161	0.3061	NOT	136.325	0.0182039	1.5318	0.038313	NOT	1.3292	0.045111	DIFF	1.4732	0.038713	DIFF	1.155	0.48972	NOT	0.6821	0.20979	NOT
AT1G13607.1			202.221	0.886107	122.696	0.422165	126.172	0.973846	211.075	0.0408172	0.9581	0.21074	NOT	154.147	0.600486	0.796	0.11191	NOT	124.229	0.878278	1.0156	0.37528	NOT	0.6067	0.19207	NOT	0.6239	0.028926	DIFF	0.7303	0.1067	NOT	0.5886	0.13453	NOT
AT1G13608.1			167.233	0.338306	85.9325	0.922545	194.728	0.6357	225.825	0.50003	0.7405	0.49151	NOT	207.32	0.744094	0.4145	0.080948	NOT	112.097	0.750202	1.7371	0.19701	NOT	0.5138	0.071558	NOT	1.1644	0.40692	NOT	0.9181	0.45762	NOT	0.4964	0.13201	NOT
AT1G13609.1		TU0211	554.679	0.000625338	140.285	0.395721	116.351	0.0278777	475.323	8.34882e-08	1.167	0.49222	NOT	165.312	0.395702	0.8486	0.38659	NOT	144.16	0.29503	0.8071	0.19429	NOT	0.2529	0.0098131	DIFF	0.2098	0.0032328	DIFF	0.3478	0.014082	DIFF	0.3033	0.022159	DIFF
AT1G13610.1			171.251	0.000248564	229.047	0.00222267	228.959	0.0744076	226.863	0.00319025	0.7549	0.03043	NOT	335.858	0.00044903	0.682	0.1066	NOT	208.934	0.0136752	1.0958	0.33749	NOT	1.3375	0.036665	DIFF	1.337	0.059504	NOT	1.4804	0.1609	NOT	0.921	0.2109	NOT
AT1G13620.1			213.06	0.0341966	115.828	0.589116	208.151	0.00357445	211.917	0.248534	1.0054	0.17244	NOT	177.673	0.0854825	0.6519	0.05007	NOT	153.397	0.400657	1.3569	0.2408	NOT	0.5436	0.26263	NOT	0.977	0.43957	NOT	0.8384	0.41479	NOT	0.7239	0.055209	DIFF
AT1G13630.1			247.74	1.68317e-05	301.526	4.08705e-12	273.846	5.25383e-09	241.138	0.000178394	1.0274	0.34241	NOT	353.971	9.54853e-08	0.8518	0.395	NOT	313.824	7.98099e-12	0.8726	0.098443	NOT	1.2171	0.022274	DIFF	1.1054	0.45054	NOT	1.4679	0.089621	NOT	1.3014	0.20967	NOT
AT1G13635.1			394.668	8.31245e-07	306.727	2.4631e-05	273.745	0.000830538	558.236	5.95535e-06	0.707	0.26046	NOT	381.723	0.00328705	0.8035	0.43921	NOT	365.332	7.66508e-10	0.7493	0.19903	NOT	0.7772	0.081791	NOT	0.6936	0.016536	DIFF	0.6838	0.032394	DIFF	0.6544	0.028502	DIFF
AT1G13640.1		TU0212	6013.2	3.6747e-60	6675.84	9.06746e-63	6733.51	4.14938e-61	5721.42	2.54061e-58	1.051	0.42105	NOT	7588.11	1.03691e-61	0.8798	0.13882	NOT	6946.75	2.23605e-57	0.9693	0.40728	NOT	1.1102	0.14119	NOT	1.1198	0.15604	NOT	1.3263	0.0074231	DIFF	1.2142	0.063668	NOT
AT1G13650.1			477.192	6.14222e-15	601.247	2.82308e-08	293.015	4.83975e-08	400.524	2.25834e-07	1.1914	0.17753	NOT	369.462	0.00133523	1.6274	0.034732	NOT	213.881	6.04332e-05	1.37	0.16856	NOT	1.26	0.40955	NOT	0.614	0.0043709	DIFF	0.9224	0.088562	NOT	0.534	0.0022212	DIFF
AT1G13660.1			152.445	0.0844335	320.196	0.00380321	59.0847	0.656251	124.114	0.00709836	1.2283	0.48714	NOT	206.872	0.0398084	1.5478	0.27889	NOT	95.3807	0.00712763	0.6195	0.20666	NOT	2.1004	0.18549	NOT	0.3876	0.31438	NOT	1.6668	0.36147	NOT	0.7685	0.35287	NOT
AT1G13670.1			824.855	1.06944e-15	380.491	1.48546e-09	287.217	1.40745e-07	1189.82	2.34942e-16	0.6933	0.28777	NOT	276	0.00381949	1.3786	0.38223	NOT	253.249	0.0233671	1.1341	0.32917	NOT	0.4613	6.2769e-05	DIFF	0.3482	4.8802e-06	DIFF	0.232	5.1741e-05	DIFF	0.2128	5.825e-06	DIFF
AT1G13680.1			165.727	0.00163414	187.606	0.287243	236.192	0.0239706	190.007	0.144638	0.8722	0.2249	NOT	158.744	0.300923	1.1818	0.46759	NOT	111.261	0.398904	2.1229	0.048031	NOT	1.132	0.24241	NOT	1.4252	0.35386	NOT	0.8355	0.42921	NOT	0.5856	0.30314	NOT
AT1G13690.1	AT1G13700.1		4142.13	7.29243e-25	9419.18	8.92037e-35	5657.62	1.59803e-22	5175.91	1.29345e-26	0.8003	0.14713	NOT	19708.8	1.42662e-43	0.4779	0.00030122	DIFF	10785.6	1.4174e-36	0.5246	0.0035953	DIFF	2.274	0.00039101	DIFF	1.3659	0.25529	NOT	3.8078	6.1391e-08	DIFF	2.0838	0.0050679	DIFF
AT1G13700.1	AT1G13690.1		892.546	3.9826e-18	783.098	7.32546e-22	395.401	1.81548e-11	923.831	7.42617e-23	0.9661	0.4708	NOT	475.032	8.06975e-12	1.6485	0.013669	DIFF	335.59	2.00896e-07	1.1782	0.46525	NOT	0.8774	0.28978	NOT	0.443	0.00031196	DIFF	0.5142	0.00389	DIFF	0.3633	0.00025495	DIFF
AT1G13710.1			1438.99	3.55277e-33	1531.63	1.00925e-36	1632.2	1.10165e-36	2280.56	5.70914e-44	0.631	0.0041441	NOT	1708.56	2.95027e-41	0.8964	0.22257	NOT	2248.65	2.89051e-39	0.7259	0.042536	NOT	1.0644	0.27534	NOT	1.1343	0.24082	NOT	0.7492	0.082124	NOT	0.986	0.42455	NOT
AT1G13720.1			1	0.521687	1	0.417025	1	0.367337	1	0.58754	1	0	DIFF	1	0.401423	1	0	DIFF	1	0.232617	1	0	DIFF	1	0	DIFF	1	0	DIFF	1	0	DIFF	1	0	DIFF
AT1G13730.1			3083.8	3.61048e-30	2820.28	6.89171e-27	2666.99	2.62734e-25	3092.18	9.1065e-26	0.9973	0.42812	NOT	2917.45	1.52838e-30	0.9667	0.48338	NOT	2369.67	2.45449e-25	1.1255	0.46352	NOT	0.9145	0.2573	NOT	0.8648	0.12717	NOT	0.9435	0.214	NOT	0.7663	0.083892	NOT
AT1G13740.1		TU0213	1014.08	9.04303e-21	1019.34	3.17186e-17	911.044	1.71773e-20	947.349	7.4859e-15	1.0704	0.28363	NOT	1189.1	5.93523e-24	0.8572	0.13289	NOT	731.814	9.80496e-19	1.2449	0.24959	NOT	1.0052	0.47507	NOT	0.8984	0.18484	NOT	1.2552	0.048646	DIFF	0.7725	0.16165	NOT
AT1G13750.1			776.637	5.20136e-13	374.942	1.54332e-08	263.344	0.00196672	352.531	7.73826e-07	2.203	7.5409e-06	DIFF	206.134	0.00119035	1.8189	0.0032728	DIFF	171.379	0.00557308	1.5366	0.033099	NOT	0.4828	1.1008e-07	DIFF	0.3391	7.7781e-10	DIFF	0.5847	1.6032e-05	DIFF	0.4861	4.3211e-05	DIFF
AT1G13755.1			129.794	0.379754	211.334	0.00222267	97.519	0.360112	204.455	0.417282	0.6348	0.40775	NOT	226.314	0.602079	0.9338	0.35429	NOT	189.404	0.0721324	0.5149	0.22103	NOT	1.6282	0.15831	NOT	0.7513	0.22534	NOT	1.1069	0.14246	NOT	0.9264	0.38324	NOT
AT1G13760.1			275.579	0.0244131	272.574	0.000773831	220.567	0.0145468	213.081	0.0930587	1.2933	0.22339	NOT	132.013	0.344084	2.0648	0.018163	NOT	178.239	0.0767321	1.2375	0.34295	NOT	0.9891	0.49699	NOT	0.8004	0.29604	NOT	0.6195	0.089207	NOT	0.8365	0.41156	NOT
AT1G13770.1			1159.89	7.55918e-12	749.001	9.55403e-10	1116.97	1.17816e-10	1028.14	2.45291e-14	1.1281	0.46664	NOT	842.538	1.32429e-08	0.889	0.43017	NOT	1088.79	1.74112e-13	1.0259	0.44221	NOT	0.6458	0.101	NOT	0.963	0.38004	NOT	0.8195	0.059382	DIFF	1.059	0.29725	NOT
AT1G13780.1			757.259	1.08427e-19	757.186	1.68372e-15	764.89	7.79379e-14	738.691	5.06384e-26	1.0251	0.47879	NOT	842.162	1.33932e-18	0.8991	0.33738	NOT	1063.92	1.0036e-22	0.7189	0.01241	NOT	0.9999	0.26213	NOT	1.0101	0.13405	NOT	1.1401	0.47213	NOT	1.4403	0.093908	NOT
AT1G13790.1			409.565	9.80355e-09	522.676	5.21524e-17	874.662	8.55414e-18	429.168	4.69882e-13	0.9543	0.19107	NOT	448.77	2.72662e-19	1.1647	0.17495	NOT	736.762	1.54333e-20	1.1872	0.4522	NOT	1.2762	0.061259	NOT	2.1356	0.0011289	DIFF	1.0457	0.42666	NOT	1.7167	0.003299	DIFF
AT1G13800.1			207.682	0.00177286	259.212	2.44111e-09	300.839	3.46475e-08	219.059	6.56381e-06	0.9481	0.061223	NOT	196.642	8.71441e-06	1.3182	0.045445	NOT	264.216	4.52904e-15	1.1386	0.13839	NOT	1.2481	0.088012	NOT	1.4486	0.00082789	DIFF	0.8977	0.030378	DIFF	1.2061	0.2484	NOT
AT1G13810.1			1176.36	3.39074e-22	2351.79	7.77042e-34	1998.3	4.95795e-27	1743.09	3.96101e-28	0.6749	0.034097	NOT	2983.95	4.56615e-33	0.7881	0.17832	NOT	2821.34	4.55991e-33	0.7083	0.016599	NOT	1.9992	0.0020049	DIFF	1.6987	0.051083	DIFF	1.7119	0.015194	DIFF	1.6186	0.011928	DIFF
AT1G13820.1			3887.48	3.08142e-28	3466.42	1.28046e-26	2791.62	7.14868e-21	2366.03	8.52415e-20	1.643	0.052667	NOT	2366.52	4.54689e-21	1.4648	0.053348	NOT	2079.94	3.91108e-23	1.3422	0.17384	NOT	0.8917	0.27337	NOT	0.7181	0.10839	NOT	1.0002	0.26358	NOT	0.8791	0.28115	NOT
AT1G13830.1			624.945	1.9176e-08	365.814	0.00940995	586.533	9.54625e-09	944.564	3.21231e-17	0.6616	0.036627	NOT	527.896	1.73335e-08	0.693	0.019508	NOT	830.709	8.12417e-08	0.7061	0.43023	NOT	0.5854	0.0025808	DIFF	0.9385	0.22779	NOT	0.5589	0.017658	DIFF	0.8795	0.027795	DIFF
AT1G13840.1			no probe	1	no probe	1	no probe	1	no probe	1	no probe			no probe	1	no probe			no probe	1	no probe			no probe			no probe			no probe			no probe
AT1G13850.1			12.8367	0.00177093	225.846	0.160848	128.215	0.0587396	178.915	0.341218	0.0717	0.20025	NOT	317.082	0.0181737	0.7123	0.42914	NOT	249.034	0.692296	0.5148	0.42444	NOT	17.5938	0.0765	NOT	9.9882	0.20025	NOT	1.7722	0.42444	NOT	1.3919	0.42444	NOT
AT1G13860.1			1188.11	9.80923e-29	778.184	3.18078e-24	868.26	7.22099e-21	1337.08	1.01182e-33	0.8886	0.3187	NOT	486.436	1.07929e-12	1.5998	0.001343	DIFF	886.186	5.9291e-31	0.9798	0.41693	NOT	0.655	0.00244	DIFF	0.7308	0.0049434	DIFF	0.3638	4.4397e-09	DIFF	0.6628	0.0020952	DIFF
AT1G13870.1			1554.51	5.14304e-25	1156.81	3.04532e-18	1069.72	1.63283e-22	1830.47	1.98915e-30	0.8492	0.12977	NOT	1529.91	1.13108e-23	0.7561	0.42444	NOT	1282.65	2.00987e-20	0.834	0.35602	NOT	0.7442	0.18834	NOT	0.6881	0.17521	NOT	0.8358	0.05054	DIFF	0.7007	0.058857	DIFF
AT1G13880.1			2619.62	9.45893e-48	2144.87	4.67262e-41	1746.74	6.93471e-44	2344.95	4.17245e-46	1.1171	0.32023	NOT	2356.32	1.37954e-48	0.9103	0.37402	NOT	1827.75	9.69157e-41	0.9557	0.1994	NOT	0.8188	0.12902	NOT	0.6668	0.014638	DIFF	1.0048	0.35948	NOT	0.7794	0.17619	NOT
AT1G13890.1			177.751	0.171365	106.795	0.383942	163.182	0.00842929	261.582	0.000227546	0.6795	0.14357	NOT	121.298	0.321192	0.8804	0.24925	NOT	173.655	0.0299712	0.9397	0.46111	NOT	0.6008	0.063944	NOT	0.918	0.42564	NOT	0.4637	0.033351	DIFF	0.6639	0.063495	NOT
AT1G13900.1		TU0214	3908.87	1.81741e-63	4105.91	1.74012e-63	4085.28	1.03697e-66	4189.42	6.81514e-64	0.933	0.28422	NOT	4736.96	1.44095e-65	0.8668	0.12635	NOT	5768.48	3.04678e-72	0.7082	0.0014121	DIFF	1.0504	0.37611	NOT	1.0451	0.46623	NOT	1.1307	0.18474	NOT	1.3769	0.0042421	DIFF
AT1G13910.1			664.183	3.25316e-07	571.534	4.41633e-09	691.538	7.5825e-09	789.553	2.60023e-13	0.8412	0.27938	NOT	413.47	6.06142e-08	1.3823	0.19676	NOT	801.607	4.78843e-13	0.8627	0.14712	NOT	0.8605	0.47222	NOT	1.0412	0.19695	NOT	0.5237	0.099396	NOT	1.0153	0.12374	NOT
AT1G13920.1			394.487	9.80355e-09	296.825	0.00231143	258.12	0.0932617	274.124	0.000216809	1.4391	0.23708	NOT	337.604	0.000128576	0.8792	0.42529	NOT	204.477	0.0384637	1.2623	0.35098	NOT	0.7524	0.19582	NOT	0.6543	0.057641	NOT	1.2316	0.45338	NOT	0.7459	0.29983	NOT
AT1G13930.1		TU0215	50930.7	6.14034e-66	42796.1	1.24274e-66	39736.8	3.23881e-67	61761.5	3.60532e-66	0.8246	0.097409	NOT	52546.6	4.86041e-67	0.8144	0.065947	NOT	55178.7	1.12596e-66	0.7201	0.02083	NOT	0.8403	0.13687	NOT	0.7802	0.057658	NOT	0.8508	0.16446	NOT	0.8934	0.32207	NOT
AT1G13940.1			825.727	3.33381e-27	1156.98	8.32757e-32	942.729	5.0369e-19	837.652	8.95096e-27	0.9858	0.35039	NOT	824.9	5.25165e-25	1.4026	0.005146	DIFF	826.704	6.1633e-21	1.1403	0.47774	NOT	1.4012	0.01909	DIFF	1.1417	0.45271	NOT	0.9848	0.40389	NOT	0.9869	0.39182	NOT
AT1G13950.1			1502.5	6.80998e-13	1224.08	1.69194e-12	1900.08	2.2441e-10	1515.02	1.31652e-13	0.9917	0.37785	NOT	1679.92	5.36219e-11	0.7287	0.38483	NOT	2059.31	4.32846e-11	0.9227	0.24095	NOT	0.8147	0.44544	NOT	1.2646	0.36932	NOT	1.1088	0.44448	NOT	1.3593	0.18273	NOT
AT1G13960.1			1459.81	2.19931e-24	1631.61	5.42769e-26	956.085	1.47375e-23	1298.94	2.2424e-24	1.1238	0.21867	NOT	1300.98	1.21065e-19	1.2541	0.048398	NOT	1087.8	4.77979e-26	0.8789	0.17598	NOT	1.1177	0.28842	NOT	0.6549	0.0014568	DIFF	1.0016	0.38593	NOT	0.8375	0.088924	NOT
AT1G13970.1			351.098	1.06205e-14	331.21	1.88108e-05	299.568	0.000184597	292.285	0.00215017	1.2012	0.060239	NOT	259.562	0.000190906	1.276	0.075209	NOT	349.861	2.26676e-05	0.8562	0.48475	NOT	0.9434	0.14452	NOT	0.8532	0.052077	DIFF	0.888	0.10472	NOT	1.197	0.4552	NOT
AT1G13980.1			2606.02	2.84795e-54	1484.06	2.24847e-52	1784.16	2.012e-49	2812.94	3.19719e-55	0.9264	0.22051	NOT	1816.05	8.94162e-50	0.8172	0.02754	NOT	2175.89	4.37914e-58	0.82	0.0028244	DIFF	0.5695	1.2216e-07	DIFF	0.6846	1.5464e-05	DIFF	0.6456	1.8183e-05	DIFF	0.7735	0.008864	DIFF
AT1G13990.1			1990.75	9.36071e-15	3957.89	4.35711e-23	2538.61	3.65369e-15	1806.63	8.57779e-14	1.1019	0.22462	NOT	4808.87	1.01885e-22	0.823	0.37282	NOT	4753.67	3.06107e-25	0.534	0.0073035	DIFF	1.9881	0.00080109	DIFF	1.2752	0.094406	NOT	2.6618	0.0016512	DIFF	2.6312	0.00092246	DIFF
AT1G14000.1	AT1G14010.1		5315.64	1.10491e-21	4735.15	6.33255e-21	3334.88	3.15114e-19	4103.02	2.97444e-19	1.2955	0.28191	NOT	6206.82	2.0585e-24	0.7629	0.1813	NOT	3393.45	1.28257e-23	0.9827	0.26154	NOT	0.8908	0.49397	NOT	0.6274	0.04569	DIFF	1.5127	0.067605	NOT	0.8271	0.30287	NOT
AT1G14010.1	AT1G14000.1		2667.97	9.6445e-20	2603.27	2.86478e-16	2969.87	6.27279e-20	3117.45	3.22028e-20	0.8558	0.45264	NOT	4006.19	1.6173e-24	0.6498	0.0073564	DIFF	2738.13	4.26971e-15	1.0846	0.25196	NOT	0.9757	0.38571	NOT	1.1132	0.43259	NOT	1.2851	0.035504	DIFF	0.8783	0.25351	NOT
AT1G14020.1	AT1G14030.1	TU0216	1466.99	3.35384e-21	1056.56	4.72961e-17	1313.84	8.98927e-23	1355.3	3.61601e-25	1.0824	0.44455	NOT	1545.44	8.32811e-22	0.6837	0.0088284	DIFF	1278.58	9.06197e-21	1.0276	0.21506	NOT	0.7202	0.026785	DIFF	0.8956	0.14583	NOT	1.1403	0.29477	NOT	0.9434	0.4118	NOT
AT1G14030.1	AT1G14020.1		2228.75	1.68577e-31	1720.06	6.48451e-28	1512.82	5.37245e-29	1116.64	2.7965e-26	1.9959	2.8302e-06	DIFF	758.59	3.68162e-14	2.2674	8.299e-08	DIFF	968.909	9.51261e-22	1.5614	0.0075798	DIFF	0.7718	0.022094	DIFF	0.6788	0.00089703	DIFF	0.6794	0.0013062	DIFF	0.8677	0.085971	NOT
AT1G14040.1			612.653	1.08548e-22	718.525	1.68372e-15	1608.93	7.15703e-25	717.71	1.64292e-16	0.8536	0.24196	NOT	695.758	9.71049e-26	1.0327	0.3836	NOT	1480.78	1.17846e-26	1.0865	0.31409	NOT	1.1728	0.24739	NOT	2.6262	0.00057748	DIFF	0.9694	0.38053	NOT	2.0632	0.0010793	DIFF
AT1G14048.1			211.241	0.112344	146.166	0.994568	111.667	0.967062	155.82	0.857035	1.3557	0.095472	NOT	207.297	0.851797	0.7051	0.30241	NOT	287.275	0.323076	0.3887	0.033277	NOT	0.6919	0.20527	NOT	0.5286	0.086245	NOT	1.3304	0.20712	NOT	1.8436	0.04983	DIFF
AT1G14060.1			568.776	9.41973e-12	659.753	2.85707e-18	904.702	2.96168e-19	537.126	1.62788e-15	1.0589	0.45881	NOT	1058.63	3.64697e-22	0.6232	0.1338	NOT	675.443	4.0961e-16	1.3394	0.21961	NOT	1.16	0.32273	NOT	1.5906	0.069946	NOT	1.9709	0.081695	NOT	1.2575	0.34831	NOT
AT1G14070.1		TU0217	1001.29	1.2473e-22	1394.83	2.24827e-30	1275.32	7.49969e-32	1180.63	8.34669e-34	0.8481	0.21127	NOT	762.727	1.85962e-24	1.8287	0.00022887	DIFF	1858.6	1.1128e-36	0.6862	0.0067313	DIFF	1.393	0.050219	NOT	1.2737	0.16818	NOT	0.646	0.0021982	DIFF	1.5742	0.0024525	DIFF
AT1G14071.1			364.03	6.67672e-07	19.303	0.0963332	185.709	0.0263366	227.315	0.00843995	1.6014	0.31271	NOT	156.744	0.449863	0.1231	0.27716	NOT	234.714	0.0943024	0.7912	0.4472	NOT	0.053	0.13045	NOT	0.5101	0.28199	NOT	0.6895	0.13235	NOT	1.0325	0.4472	NOT
AT1G14080.1			409.258	1.20782e-18	263.775	3.69431e-05	231.92	3.27921e-08	466.571	6.01556e-13	0.8772	0.47012	NOT	253.066	0.000183755	1.0423	0.17424	NOT	365.848	1.45629e-09	0.6339	0.018015	NOT	0.6445	0.061032	NOT	0.5667	0.0089558	DIFF	0.5424	0.015825	DIFF	0.7841	0.41584	NOT
AT1G14100.1			1185.29	2.2919e-25	801.623	2.20349e-14	1159.99	1.08151e-22	790.738	1.13309e-20	1.499	0.036376	NOT	418.074	1.80276e-12	1.9174	0.029801	NOT	659.591	2.06616e-16	1.7587	0.077304	NOT	0.6763	0.039095	DIFF	0.9787	0.31309	NOT	0.5287	0.0066615	DIFF	0.8341	0.29059	NOT
AT1G14120.1			1715.09	1.13175e-23	966.545	2.71172e-18	740.15	3.28963e-12	2023.86	8.47795e-31	0.8474	0.093673	NOT	1743.12	7.01619e-22	0.5545	0.00081551	DIFF	565.955	2.85199e-09	1.3078	0.37403	NOT	0.5636	0.0054756	DIFF	0.4316	1.3385e-05	DIFF	0.8613	0.25037	NOT	0.2796	4.4675e-09	DIFF
AT1G14130.1			1020.68	3.50839e-26	773.401	4.82694e-16	864.382	2.92038e-20	1040.81	2.58568e-20	0.9807	0.37222	NOT	925.809	5.00923e-17	0.8354	0.24334	NOT	803.826	3.77443e-19	1.0753	0.44406	NOT	0.7577	0.038056	DIFF	0.8469	0.060147	NOT	0.8895	0.29149	NOT	0.7723	0.10793	NOT
AT1G14140.1			2306.55	3.96021e-23	3293.93	5.82275e-29	2748.82	4.32337e-29	1799.26	6.56682e-21	1.2819	0.20367	NOT	2992.31	2.12042e-28	1.1008	0.46974	NOT	3183.71	1.36241e-26	0.8634	0.29745	NOT	1.4281	0.055325	NOT	1.1917	0.21243	NOT	1.6631	0.0063161	DIFF	1.7695	0.016149	DIFF
AT1G14150.1	AT1G14160.1		16919.4	6.07068e-38	9199.84	1.29136e-33	11479.8	5.50383e-34	12386.1	5.27855e-34	1.366	0.12037	NOT	8816.96	1.82652e-34	1.0434	0.49415	NOT	8751.22	8.00687e-37	1.3118	0.25088	NOT	0.5437	0.04726	DIFF	0.6785	0.16774	NOT	0.7118	0.24293	NOT	0.7065	0.30717	NOT
AT1G14160.1	AT1G14150.1		527.785	1.58761e-07	539.835	2.44111e-09	367.359	1.10231e-06	476.396	7.3023e-07	1.1079	0.32271	NOT	465.283	4.71642e-06	1.1602	0.13551	NOT	775.4	1.34099e-08	0.4738	0.021501	NOT	1.0228	0.34601	NOT	0.696	0.12354	NOT	0.9767	0.38066	NOT	1.6276	0.089472	NOT
AT1G14170.1			2489.65	2.95571e-34	803.193	3.74391e-19	526.166	1.61075e-14	1742.04	5.61935e-28	1.4292	0.058149	NOT	974.691	2.41246e-19	0.824	0.11353	NOT	538.568	3.0741e-20	0.977	0.31384	NOT	0.3226	8.0268e-07	DIFF	0.2113	5.8061e-11	DIFF	0.5595	0.0098547	DIFF	0.3092	4.0951e-07	DIFF
AT1G14180.1			945.705	8.61861e-23	715.864	1.34296e-17	718.14	2.68899e-17	915.59	3.69597e-30	1.0329	0.36488	NOT	535.417	7.9576e-15	1.337	0.030721	NOT	662.652	8.46852e-21	1.0837	0.24765	NOT	0.757	0.16221	NOT	0.7594	0.040157	DIFF	0.5848	0.00038512	DIFF	0.7237	0.025497	DIFF
AT1G14185.1			285.473	4.70874e-07	285.492	5.30867e-12	320.714	8.14615e-09	339.771	2.65824e-09	0.8402	0.10756	NOT	235.697	0.000201103	1.2113	0.28358	NOT	327.057	1.78281e-09	0.9806	0.24862	NOT	1.0001	0.34847	NOT	1.1234	0.44244	NOT	0.6937	0.013826	DIFF	0.9626	0.21184	NOT
[truncated: 30,674 more rows]
