# Supplementary material for: Sm-Like Protein-Mediated RNA Metabolism Is Required for Heat Stress Tolerance in Arabidopsis
Source: Front Plant Sci. 2016 Jul 21;7:1079. doi: 10.3389/fpls.2016.01079 (PMC4954817; doi:10.3389/fpls.2016.01079)
Supplement: Supplementary file 3 [file Table_2.XLS]

## Sheet: Up_list
									Supplementary Table S2. Upregulated AGI code genes in sad1 mutant.
Gene	Antisense AGI a	Antisense non-AGI TU b	Wild_type_0hr		Wild_type_2hr_heat_stress		Wild_type_6hr_heat_stress		SAD1_0hr		Wild_type_0hr/SAD1_0hr			SAD1_2hr_heat_stress		Wild_type_2hr/SAD1_2hr_heat_stress			SAD1_6hr_heat_stress		Wild_type_6hr/SAD1_6hr
			Intensity c	P-initial d	Intensity c	P-initial d	Intensity c	P-initial d	Intensity c	P-initial d	Ratio e	P-value f	FDR f	Intensity c	P-initial d	Ratio c	P-value f	FDR f	Intensity a	P-initial b	Ratio c	P-value f	FDR f	Annotation
AT1G01340.1			331.937	6.15e-09	503.356	1.6e-17	250.09	7.59e-06	359.39	4.44e-14	0.923612	0.221	NOT	1022.01	5.72e-33	0.492516	1.79e-05	DIFF	309.57	2.25e-14	0.807863	0.0272	NOT	ATCNGC10 (CYCLIC NUCLEOTIDE GATED CHANNEL 10); calmodulin binding / cyclic nucleotide binding / ion channel
AT1G01355.1		TU0007	322.133	3.61e-06	188.464	0.00100078	276.233	2.25e-06	420.932	8.12e-07	0.765285	0.168	NOT	511.075	1.21e-10	0.36876	0.00748	DIFF	341.642	3.73e-07	0.808545	0.181	NOT	nucleic acid binding / zinc ion binding; similar to unknown protein [Arabidopsis thaliana] (TAIR:AT5G35640.1)
AT1G01470.1		TU0009	10621.9	1.91e-32	23289.5	2.72e-42	6057.56	8.72e-29	12820.9	1.71e-32	0.828483	0.219	NOT	49034.6	6.79e-43	0.474961	0.011	DIFF	31759.5	1.34e-42	0.190732	0.00218	DIFF	LEA14 (LATE EMBRYOGENESIS ABUNDANT 14); Encodes late-embryogenesis abundant protein whose mRNA levels are induced in response to wounding and light stress. Might be involved in protection against dessication.
AT1G01580.1			4536.35	1.52e-52	345.908	1.61e-08	279.507	4.02e-05	4714.82	8.59e-53	0.962147	0.475	NOT	726.686	1.69e-24	0.476008	3.99e-07	DIFF	377.945	5.65e-06	0.739544	0.0841	NOT	FRO2 (FERRIC REDUCTION OXIDASE 2); ferric-chelate reductase
AT1G01640.1			2446.29	3.77e-40	1499.14	1.4e-23	1316.56	3.04e-27	3811.72	4.33e-39	0.641781	0.0186	NOT	2761.97	5.19e-38	0.542779	0.00168	DIFF	2956.3	3.64e-38	0.44534	0.000177	DIFF	speckle-type POZ protein-related; similar to speckle-type POZ protein-related [Arabidopsis thaliana] (TAIR:AT3G56230.1)
AT1G01810.1			284.308	4.59e-07	391.649	2.63e-10	400.836	4.49e-13	472.208	1.1e-08	0.602082	0.0366	NOT	1848.78	4.76e-26	0.211842	3.38e-06	DIFF	1222.48	3.01e-20	0.327888	8.74e-05	DIFF	unknown protein;
AT1G02400.1			669.346	1.91e-14	659.746	1.25e-13	584.605	5.28e-18	761.695	2.67e-16	0.878759	0.406	NOT	1339.75	5.22e-21	0.49244	0.000236	DIFF	797.032	8.98e-18	0.733477	0.194	NOT	ATGA2OX6/DTA1 (GIBBERELLIN 2-OXIDASE 6); gibberellin 2-beta-dioxygenase
AT1G02460.1			319.571	8.56e-11	453.382	4.22e-11	349.3	5.25e-07	478.027	1.99e-09	0.668521	0.224	NOT	816.305	1.61e-18	0.555408	0.00135	DIFF	732.293	4.54e-20	0.476995	0.000896	DIFF	glycoside hydrolase family 28 protein / polygalacturonase (pectinase) family protein; similar to glycoside hydrolase family 28 protein / polygalacturonase (pectinase) family protein [Arabidopsis thaliana] (TAIR:AT4G01890.1)
AT1G02700.1			250.433	6.35e-07	1603.07	1.02e-31	425.073	4.78e-09	223.062	8.18e-05	1.12271	0.365	NOT	4767.92	2.55e-44	0.33622	3.06e-05	DIFF	1029.25	1.35e-25	0.412993	0.000121	DIFF	similar to unknown protein [Arabidopsis thaliana] (TAIR:AT4G02140.1); similar to hypothetical protein [Vitis vinifera] (GB:CAN70483.1)
AT1G02770.1			279.199	0.00276547	325.951	0.000235834	341.176	1.05e-06	671.347	3.61e-09	0.415879	0.000274	DIFF	1114.68	1.48e-10	0.292417	0.000736	DIFF	1267.94	7.65e-10	0.269079	7.95e-06	DIFF	similar to unknown protein [Arabidopsis thaliana] (TAIR:AT1G19060.1); contains InterPro domain Protein of unknown function DUF626, Arabidopsis thaliana (InterPro:IPR006462)
AT1G02820.1			2609.63	7e-17	2106.17	8.86e-18	950.797	9.24e-11	2353.92	2.48e-18	1.10863	0.333	NOT	19300.1	5.21e-45	0.109127	8.65e-08	DIFF	1502.54	3.94e-18	0.632793	0.0315	NOT	late embryogenesis abundant 3 family protein / LEA3 family protein; similar to SAG21 (SENESCENCE-ASSOCIATED GENE 21) [Arabidopsis thaliana] (TAIR:AT4G02380.1)
AT1G02860.1	AT1G02870.1		1262.14	3.05e-20	3272.98	1.13e-28	2057.35	2.96e-22	1995.28	1.36e-22	0.632563	0.085	NOT	6497.65	4.87e-35	0.503717	0.00186	DIFF	2396.71	3.67e-25	0.858406	0.0997	NOT	NLA (NITROGEN LIMITATION ADAPTATION); protein binding / zinc ion binding
AT1G02920.1			3037.63	2.93e-21	3501.59	1.31e-22	1457.25	1.31e-14	5207.92	1.45e-26	0.583271	0.0459	NOT	6110.83	7.38e-30	0.573014	0.0106	DIFF	7740.66	3.66e-27	0.188259	0.000129	DIFF	ATGSTF7 (GLUTATHIONE S-TRANSFERASE 11); glutathione transferase
AT1G02930.1			2608.46	3.64e-24	1693.84	4.71e-19	958.837	9.44e-14	6405.15	2.56e-30	0.407244	0.0214	NOT	5214.78	1.22e-32	0.324815	0.00263	DIFF	6103.1	7.98e-37	0.157107	2.56e-05	DIFF	ATGSTF6 (EARLY RESPONSIVE TO DEHYDRATION 11); glutathione transferase
AT1G02980.1			186.714	0.00991734	418.729	1.23e-11	277.484	0.000734973	206.28	0.00101405	0.905148	0.262	NOT	1263.55	3.77e-17	0.331391	4.1e-09	DIFF	636.47	6.01e-09	0.435973	4e-06	DIFF	CUL2 (cullin 2); ubiquitin protein ligase binding
AT1G03140.1			5889.19	2.8e-41	11547.7	6.86e-47	7435.19	1.09e-42	7558.78	9.34e-38	0.779119	0.0727	NOT	14433.7	1.2e-47	0.800051	0.102	NOT	14580.5	1.95e-47	0.509941	0.000208	DIFF	splicing factor Prp18 family protein; similar to splicing factor Prp18 family protein [Arabidopsis thaliana] (TAIR:AT1G54590.1)
AT1G03230.1			4847.15	3.57e-52	4281.4	1.68e-52	2953.41	7.28e-41	4859.92	2.28e-50	0.997372	0.378	NOT	5244.21	6.66e-50	0.816405	0.37	NOT	5332.32	3.69e-54	0.55387	0.00274	DIFF	extracellular dermal glycoprotein, putative / EDGP, putative; similar to extracellular dermal glycoprotein, putative / EDGP, putative [Arabidopsis thaliana] (TAIR:AT1G03220.1)
AT1G03400.1			4587.06	3.48e-40	3185.79	2.21e-30	1637.9	8.77e-25	4615.52	2.94e-42	0.993834	0.417	NOT	4315.7	9.04e-40	0.738186	0.0248	NOT	3488.8	1.39e-46	0.469474	0.000179	DIFF	2-oxoglutarate-dependent dioxygenase, putative; A single copy gene that encodes a protein with sequence similarity to tomato E8 (ACC synthase, the last step in ethylene biosynthesis) involved in ethylene synthesis and fruit ripening in tomato. This gene is not induced by ethylene in siliques. The transcript is found in siliques, etiolated seedlings, leaves, stems and flowers.
AT1G03410.1	AT1G03420.1		336.927	4.04e-10	261.102	4.86e-11	305.86	1.54e-08	707.468	8.78e-19	0.476243	9.42e-05	DIFF	659.514	7.07e-17	0.395901	0.000104	DIFF	520.019	1.56e-13	0.588171	0.00875	NOT	2A6; similar to 2-oxoglutarate-dependent dioxygenase, putative [Arabidopsis thaliana] (TAIR:AT1G03400.1)
AT1G03430.1			947.21	8.9e-14	357.752	2.89e-05	368.161	4.73e-05	1447.8	8.12e-23	0.654241	0.00769	NOT	601.552	1.04e-09	0.594715	0.0108	DIFF	1274.06	5.46e-22	0.288967	2.18e-09	DIFF	AHP5 (HISTIDINE-CONTAINING PHOSPHOTRANSFER FACTOR 5); histidine phosphotransfer kinase
AT1G03710.1			403.797	8.31e-07	452.772	1.35e-07	491.448	1.04e-14	627.019	1.63e-11	0.643995	0.0944	NOT	862.214	2.06e-15	0.525127	0.00897	DIFF	944.264	1.07e-17	0.520456	0.00122	DIFF	cysteine protease inhibitor; similar to unknown protein [Arabidopsis thaliana] (TAIR:AT5G17110.1)
AT1G03905.1		TU0048	677.593	5.55e-06	640.951	1.31e-09	527	1.04e-06	1263.39	2.76e-10	0.536329	0.024	NOT	1505.29	9.46e-13	0.425799	0.0105	DIFF	496.088	1.76e-06	1.06231	0.474	NOT	ABC transporter family protein; Identical to Non-intrinsic ABC protein 4 (NAP4) [Arabidopsis Thaliana] (GB:Q3EDJ0
AT1G03950.1		TU0049	1576.01	3.54e-10	798.32	7.7e-08	818.812	1.92e-12	1416.56	2.79e-17	1.11256	0.367	NOT	1457.15	8.2e-12	0.547864	0.00792	DIFF	1370.25	5.77e-14	0.597564	0.0112	NOT	VPS2.3; similar to VPS2.2 [Arabidopsis thaliana] (TAIR:AT5G44560.1)
AT1G03970.1	AT1G03980.1		2387.01	1.08e-36	3438.7	1.7e-45	2305.73	4.5e-34	2290.82	7.62e-40	1.04199	0.385	NOT	6140.91	2.93e-53	0.559966	0.000998	DIFF	4156.91	1.65e-46	0.554674	0.000215	DIFF	GBF4 (G-box binding factor 4); transcription factor
AT1G04070.1			2238.81	1.23e-20	2288.86	4.17e-17	2706.4	3.76e-20	3132.85	3.96e-20	0.714624	0.339	NOT	5016.23	4.15e-28	0.456291	0.013	DIFF	4923.55	8e-31	0.549685	0.0239	NOT	TOM22-I (translocase of the outer mitochondrial membrane 22-I); Subunit of the TOM complex, a translocase in the outer mitochondrial membrane that selectively allows proteins with a mitochondrial targeting sequence to enter the mitochondrion.
AT1G04980.1			1970.62	1.43e-13	12696.6	1.6e-29	12304.2	2.59e-30	2575.07	1.24e-18	0.765269	0.0445	NOT	26757.4	6.08e-40	0.474508	3.14e-05	DIFF	19125.4	7.48e-35	0.643343	0.00789	DIFF	ATPDIL2-2 (PDI-LIKE 2-2); thiol-disulfide exchange intermediate
AT1G05020.1			323.618	3.08e-07	268.782	1.24e-08	234.538	0.00118506	235.012	1.57e-05	1.37703	0.184	NOT	645.007	1.48e-18	0.416712	0.000233	DIFF	301.561	1.34e-09	0.777746	0.125	NOT	epsin N-terminal homology (ENTH) domain-containing protein / clathrin assembly protein-related; Identical to Putative clathrin assembly protein At1g05020 [Arabidopsis Thaliana] (GB:Q9ZVN6)
AT1G05560.1		TU0073	2364.14	8.05e-40	3157.28	1.29e-38	1716.38	8.42e-32	1999.38	4.43e-36	1.18244	0.241	NOT	5991.35	7.68e-47	0.526973	0.00109	DIFF	2553.75	1.02e-43	0.672102	0.0641	NOT	UGT1 (UDP-glucosyl transferase 75B1); UDP-glycosyltransferase/ transferase, transferring glycosyl groups
AT1G05680.1			782.279	7.19e-27	842.022	1.46e-14	301.743	7.59e-06	1395.49	2.58e-27	0.560577	0.0832	NOT	1753.23	2.37e-22	0.480269	0.000795	DIFF	455.026	2.84e-10	0.663134	0.0865	NOT	UDP-glucoronosyl/UDP-glucosyl transferase family protein; similar to UDP-glucoronosyl/UDP-glucosyl transferase family protein [Arabidopsis thaliana] (TAIR:AT1G05670.1)
AT1G05780.1			1155.72	1.25e-09	505.086	3.82e-11	811.012	6.13e-08	1232.37	8.28e-12	0.937803	0.245	NOT	1560	4.11e-20	0.323773	6.95e-05	DIFF	1833.68	2.37e-15	0.442287	2.25e-05	DIFF	similar to unknown protein [Arabidopsis thaliana] (TAIR:AT2G31710.1); similar to unnamed protein product [Vitis vinifera] (GB:CAO41937.1)
AT1G06530.1		TU0089	2820.36	1.83e-32	2206.33	3.51e-28	2099.06	1.24e-28	3070.25	3.28e-34	0.918609	0.486	NOT	4435.32	4.26e-43	0.497446	0.00244	DIFF	3199.4	9.4e-35	0.656079	0.112	NOT	myosin heavy chain-related; similar to unknown protein [Arabidopsis thaliana] (TAIR:AT3G58840.2)
AT1G06620.1			591.668	3.77e-16	414.516	6.87e-06	465.342	6.45e-08	1536.08	4.19e-24	0.38518	0.00227	NOT	1211.9	1.08e-20	0.342038	0.000133	DIFF	1083.74	3.45e-22	0.429385	0.000704	DIFF	2-oxoglutarate-dependent dioxygenase, putative; encodes a protein whose sequence is similar to a 2-oxoglutarate-dependent dioxygenase
AT1G07150.1		TU0105	403.817	2.57e-08	403.308	1.39e-09	226.028	0.0107168	407.295	1.78e-10	0.991461	0.399	NOT	1001.6	2.04e-32	0.402664	3.42e-05	DIFF	382.598	6.33e-10	0.590772	0.0213	NOT	MAPKKK13 (Mitogen-activated protein kinase kinase kinase 13); kinase
AT1G07170.1		TU0106	4253.38	1.21e-23	7642.67	5.62e-28	6279.47	1.89e-27	7154.39	1.55e-27	0.594513	0.113	NOT	10161.8	8.04e-28	0.752098	0.212	NOT	11448	3.84e-33	0.548521	0.00393	DIFF	Identical to Uncharacterized protein At1g07170/At2g30000 [Arabidopsis Thaliana] (GB:O80873); similar to unknown protein [Arabidopsis thaliana] (TAIR:AT2G30000.1)
AT1G07180.1			4525.44	2.03e-29	9581.7	8.64e-39	3441.7	3.24e-25	5337.57	1.35e-29	0.847846	0.141	NOT	12270.2	4.5e-39	0.780892	0.082	NOT	6295.58	3.63e-34	0.546685	0.00158	DIFF	ATNDI1/NDA1 (ALTERNATIVE NAD(P)H DEHYDROGENASE 1); NADH dehydrogenase
AT1G07360.1			3161.69	1.49e-43	3912.49	1.13e-44	2466.26	9.05e-46	3984.81	2.79e-45	0.793436	0.14	NOT	11111.2	6.97e-60	0.352121	3.28e-10	DIFF	3968.95	2.65e-44	0.621389	0.00298	DIFF	zinc finger (CCCH-type) family protein / RNA recognition motif (RRM)-containing protein; similar to zinc finger (CCCH-type) family protein / RNA recognition motif (RRM)-containing protein [Arabidopsis thaliana] (TAIR:AT2G29580.1)
AT1G07370.1			3724.36	1.19e-25	1853.32	2.58e-17	1546.87	2.28e-16	3687.59	1.25e-25	1.00997	0.412	NOT	3811.25	3.49e-25	0.486276	0.000546	DIFF	1893.75	2.07e-18	0.816829	0.196	NOT	PCNA1 (PROLIFERATING CELLULAR NUCLEAR ANTIGEN); DNA binding / DNA polymerase processivity factor
AT1G07670.1			1764.31	2.63e-28	3303.3	3.18e-34	3323.34	3.78e-32	2046.92	7.92e-28	0.861934	0.224	NOT	8213.16	1.47e-43	0.402196	7.15e-08	DIFF	4252.39	1.56e-32	0.781523	0.0352	NOT	calcium-transporting ATPase; Identical to Calcium-transporting ATPase 4, endoplasmic reticulum-type (ECA4) [Arabidopsis Thaliana] (GB:Q9XES1
AT1G08050.1			649.989	2.26e-27	787.148	4.9e-37	493.667	2.71e-17	642.642	2.82e-18	1.01143	0.261	NOT	1913.01	7.53e-47	0.411471	6.32e-09	DIFF	810.337	4.05e-29	0.609212	0.00214	DIFF	zinc finger (C3HC4-type RING finger) family protein; similar to zinc finger (C3HC4-type RING finger) family protein [Arabidopsis thaliana] (TAIR:AT5G60710.1)
AT1G08270.1			360.044	9.45e-12	234.01	0.000680719	177.787	0.00253873	331.282	1.27e-06	1.08682	0.109	NOT	1035.66	2.32e-20	0.225953	0.00116	DIFF	476.173	5.25e-10	0.373366	0.0352	NOT	similar to SKD1/VPS4, ATP binding [Arabidopsis thaliana] (TAIR:AT2G27600.1); similar to unnamed protein product [Vitis vinifera] (GB:CAO22301.1)
AT1G08560.1			2788.53	2.6e-35	354.865	2.56e-09	429.712	1.67e-09	3542.2	1.29e-37	0.787231	0.245	NOT	765.426	1.13e-23	0.463618	0.00547	DIFF	336.354	5.81e-06	1.27756	0.294	NOT	SYP111 (syntaxin 111); SNAP receptor
AT1G08910.1			1040.74	5.22e-37	1839.42	4.1e-47	1304.5	1.2e-42	1042.06	1.11e-42	0.998733	0.371	NOT	3407.22	2.95e-64	0.539859	2.14e-06	DIFF	1726.4	1.2e-54	0.755619	0.000953	DIFF	EMB3001 (EMBRYO DEFECTIVE 3001); zinc ion binding
AT1G08940.1		TU0139	368.503	2.29e-05	511.741	1.27e-05	536.242	1.4e-08	477.32	3.48e-08	0.772025	0.105	NOT	1194.4	9.54e-12	0.42845	0.00388	DIFF	725.723	3.09e-08	0.738907	0.173	NOT	phosphoglycerate/bisphosphoglycerate mutase family protein; similar to phosphoglycerate/bisphosphoglycerate mutase family protein [Arabidopsis thaliana] (TAIR:AT3G05170.1)
AT1G09070.1		TU0141	13520.4	4.52e-71	41265.8	1.85e-99	15232.5	2.72e-82	14544.3	1.73e-76	0.929601	0.324	NOT	64713.6	5.54e-100	0.637668	0.00019	DIFF	29145	1.63e-99	0.522645	8.81e-05	DIFF	(AT)SRC2/SRC2 (SOYBEAN GENE REGULATED BY COLD-2); protein binding
AT1G09080.1			172.748	0.0198095	159.689	0.000449178	160.017	0.0149459	157.161	0.0242719	1.09918	0.378	NOT	930.085	5.17e-18	0.171693	4.64e-11	DIFF	304.878	4.28e-07	0.524856	0.00618	DIFF	BIP3; ATP binding
AT1G09180.1			837.301	1.59e-16	731.129	4.02e-14	561.987	2.41e-13	1321.8	1.21e-33	0.633455	0.00715	NOT	2172.21	1.79e-35	0.336583	3.17e-07	DIFF	921.095	5.44e-30	0.610129	0.00325	DIFF	ATSAR1/ATSARA1A (ARABIDOPSIS THALIANA SECRETION-ASSOCIATED RAS SUPER FAMILY 1); GTP binding
AT1G09210.1		TU0143	7404.08	3.1e-41	14602.6	1.5e-51	20030.3	2.6e-58	7680.74	2.68e-39	0.96398	0.488	NOT	36562.2	1.16e-59	0.399391	8.06e-07	DIFF	16860.9	1.52e-56	1.18797	0.44	NOT	calreticulin 2 (CRT2); Identical to Calreticulin-2 precursor (CRT2) [Arabidopsis Thaliana] (GB:Q38858
AT1G09240.1			527.403	8.53e-15	330.475	1.54e-06	433.656	1.34e-10	652.761	1e-23	0.807957	0.193	NOT	816.061	3.39e-24	0.404964	0.0011	DIFF	1159.57	4.34e-29	0.37398	7.75e-05	DIFF	nicotianamine synthase, putative; Identical to Nicotianamine synthase 3 (NAS3) [Arabidopsis Thaliana] (GB:O80483)
AT1G09500.1			429.023	6.09e-06	484.776	6.24e-06	473.302	9.48e-07	424.804	3.39e-06	1.00993	0.455	NOT	1590.41	2.67e-21	0.304812	6.02e-05	DIFF	1196.78	1.07e-17	0.39548	0.0027	DIFF	cinnamyl-alcohol dehydrogenase family / CAD family; similar to Eucalyptus gunnii alcohol dehydrogenase of unknown physiological function (GI:1143445), Vigna unguiculata (gi:1854445), NOT a cinnamyl-alcohol dehydrogenase
AT1G09780.1			12300.8	4.05e-40	3729.2	3.18e-26	3352.45	1.45e-28	11641.6	2.7e-40	1.05662	0.321	NOT	7279.55	1.55e-32	0.512284	0.00323	DIFF	6621.39	9.39e-37	0.506306	5.59e-05	DIFF	2,3-biphosphoglycerate-independent phosphoglycerate mutase, putative / phosphoglyceromutase, putative; Identical to 2,3-bisphosphoglycerate-independent phosphoglycerate mutase 1 (PGM1) [Arabidopsis Thaliana] (GB:O04499
AT1G09950.1		TU0154	202.046	0.00374258	2453.42	1.22e-17	514.034	3.58e-10	194.509	0.237641	1.03875	0.427	NOT	8451.74	3.02e-45	0.290286	2.62e-08	DIFF	1632	3.23e-17	0.314972	0.000183	DIFF	transcription factor-related; similar to ZW2 [Arabidopsis thaliana] (TAIR:AT1G58330.1)
AT1G10170.1			2255.8	1.76e-49	8777.34	6.57e-76	3636.08	7.24e-57	2619.34	5.67e-51	0.861209	0.0565	NOT	29798.4	8.55e-95	0.294557	0	DIFF	7204.9	1.94e-69	0.504668	4.35e-08	DIFF	ATNFXL1; transcription factor
AT1G10970.1			508.947	1.28e-13	1857.22	7.02e-33	766.255	9.18e-16	443.993	1.1e-10	1.1463	0.43	NOT	3335.24	1.66e-47	0.556847	0.000112	DIFF	1537.26	1.66e-30	0.498455	6.31e-05	DIFF	ZIP4 (ZINC TRANSPORTER 4 PRECURSOR); cation transmembrane transporter
AT1G12060.1		TU0183	638.008	7.03e-12	1431.98	8.43e-23	845.84	7.24e-17	572.027	5.83e-16	1.11535	0.415	NOT	3820.53	8.73e-37	0.374812	0.00289	DIFF	701.299	2.4e-11	1.2061	0.217	NOT	ATBAG5 (ARABIDOPSIS THALIANA BCL-2-ASSOCIATED ATHANOGENE 5); protein binding
AT1G12080.1		TU0184	1849.21	3.18e-29	598.833	2.41e-21	927.011	6.68e-15	3774.01	6.3e-30	0.489985	0.0194	NOT	1914.97	4.15e-28	0.312711	0.000113	DIFF	2304.42	9.96e-31	0.402275	0.00354	DIFF	contains domain PTHR22683 (PTHR22683);
AT1G12650.1			671.66	7.79e-12	1829.94	1.62e-16	725.669	8.09e-10	722.329	3.24e-08	0.929853	0.114	NOT	4086.97	3.23e-30	0.44775	0.004	DIFF	993.947	5.67e-12	0.730088	0.154	NOT	similar to unnamed protein product [Vitis vinifera] (GB:CAO63667.1); contains InterPro domain Protein of unknown function DUF947 (InterPro:IPR009292)
AT1G13340.1	AT1G13330.1		602.303	1.5e-12	1501.52	2.82e-21	733.196	3.78e-16	858.926	4.88e-16	0.701228	0.196	NOT	5229.77	2.38e-37	0.28711	8.31e-06	DIFF	2105.04	1.01e-21	0.348305	0.000742	DIFF	similar to unknown protein [Arabidopsis thaliana] (TAIR:AT1G34220.2); similar to unknown [Carica papaya] (GB:ABS01355.1)
AT1G13370.1			312.583	5.26e-06	302.819	0.000781264	276.925	1.59e-06	510.817	0.000643969	0.611928	0.361	NOT	676.227	1.23e-15	0.447807	1.93e-05	DIFF	242.208	0.000834997	1.14334	0.499	NOT	histone H3, putative; Identical to Histone H3-like 1 [Arabidopsis Thaliana] (GB:Q9FX60
AT1G13390.1		TU0208	1531.35	2.61e-17	1132.03	1.04e-12	1234.41	7.72e-14	1282.61	1.02e-15	1.19393	0.469	NOT	3064.36	1.98e-33	0.369418	0.000439	DIFF	1161.65	3.06e-16	1.06264	0.327	NOT	similar to unknown protein [Arabidopsis thaliana] (TAIR:AT1G68490.1); similar to unnamed protein product [Vitis vinifera] (GB:CAO42143.1)
AT1G13690.1	AT1G13700.1		4142.13	7.29e-25	9419.18	8.92e-35	5657.62	1.6e-22	5175.91	1.29e-26	0.800271	0.147	NOT	19708.8	1.43e-43	0.477917	0.000301	DIFF	10785.6	1.42e-36	0.524553	0.0036	DIFF	ATE1 (ATPase E1); nucleic acid binding
AT1G13990.1			1990.75	9.36e-15	3957.89	4.36e-23	2538.61	3.65e-15	1806.63	8.58e-14	1.10191	0.225	NOT	4808.87	1.02e-22	0.82304	0.373	NOT	4753.67	3.06e-25	0.534032	0.0073	DIFF	similar to unnamed protein product [Vitis vinifera] (GB:CAO68469.1);
AT1G14120.1			1715.09	1.13e-23	966.545	2.71e-18	740.15	3.29e-12	2023.86	8.48e-31	0.847435	0.0937	NOT	1743.12	7.02e-22	0.554491	0.000816	DIFF	565.955	2.85e-09	1.30779	0.374	NOT	2-oxoglutarate-dependent dioxygenase, putative; similar to 2-oxoglutarate-dependent dioxygenase, putative [Arabidopsis thaliana] (TAIR:AT1G14130.1)
AT1G14210.1		TU0219	5392.93	5.03e-28	2557.77	5.64e-20	3831.51	5.07e-25	6929.16	1.07e-30	0.778295	0.164	NOT	4734.52	2.95e-26	0.540239	0.0055	DIFF	5219.85	1.65e-30	0.734027	0.066	NOT	ribonuclease T2 family protein; similar to ribonuclease T2 family protein [Arabidopsis thaliana] (TAIR:AT1G14220.1)
AT1G14300.1			1435.79	2.07e-11	2084.02	3.08e-19	1666.31	9.47e-12	2792.65	5.97e-19	0.514132	0.00068	DIFF	3093.81	1.83e-19	0.67361	0.104	NOT	2576.13	5.08e-18	0.646827	0.0149	NOT	binding; similar to unknown [Populus trichocarpa x Populus deltoides] (GB:ABK96599.1)
AT1G14360.1	AT1G14350.1		2251.14	1.41e-21	12482.4	2.16e-47	13292.2	2.96e-52	2845.18	5.58e-27	0.791212	0.0956	NOT	24300.6	2.07e-57	0.513666	0.00319	DIFF	15417.3	5.18e-50	0.862161	0.229	NOT	ATUTR3/UTR3 (UDP-GALACTOSE TRANSPORTER 3); pyrimidine nucleotide sugar transmembrane transporter
AT1G14400.1		TU0225	18910.4	1.65e-38	21436.6	5.68e-39	14707.3	2.45e-38	19563.3	1.45e-38	0.966626	0.348	NOT	24765.9	1.48e-39	0.865569	0.131	NOT	28162.9	6.57e-41	0.522222	0.00303	DIFF	UBC1 (UBIQUITIN CARRIER PROTEIN 1); ubiquitin-protein ligase
AT1G14480.1			273.455	5.1e-05	376.947	3.06e-09	705.032	3.52e-23	549.349	6.02e-13	0.49778	0.0011	DIFF	534.713	1.07e-11	0.704952	0.102	NOT	759.525	7.01e-21	0.928254	0.201	NOT	protein binding; similar to ankyrin repeat family protein [Arabidopsis thaliana] (TAIR:AT1G14500.1)
AT1G14590.1			1465.55	8.65e-24	3400.27	4.93e-31	1837.07	1.57e-25	1909.14	3.91e-26	0.767649	0.0427	NOT	5644.07	1.89e-49	0.60245	0.000422	DIFF	3693.59	6.76e-40	0.497367	0.000217	DIFF	similar to unknown protein [Arabidopsis thaliana] (TAIR:AT2G02061.1); similar to unnamed protein product [Vitis vinifera] (GB:CAO46707.1)
AT1G14930.1		TU0238	686.003	8.61e-10	583.915	9.84e-05	528.51	3.49e-08	4194.17	5.94e-33	0.163561	5.19e-09	DIFF	3674.72	2.87e-29	0.158901	2.91e-09	DIFF	2357.71	2.05e-29	0.224162	4.43e-07	DIFF	major latex protein-related / MLP-related; similar to major latex protein-related / MLP-related [Arabidopsis thaliana] (TAIR:AT1G14940.1)
AT1G15380.1			2858.58	7.26e-16	462.811	1.5e-07	363.027	0.000262021	5325.34	5.92e-23	0.536788	0.00383	NOT	1477.77	2.33e-11	0.313182	6.63e-05	DIFF	1130.62	6.17e-12	0.321087	1.12e-06	DIFF	lactoylglutathione lyase family protein / glyoxalase I family protein; similar to lactoylglutathione lyase family protein / glyoxalase I family protein [Arabidopsis thaliana] (TAIR:AT1G80160.1)
AT1G15405.1			2902.17	6.21e-07	2231.26	0.000113402	1501.77	0.00991806	8445.83	2.04e-13	0.343622	0.000669	DIFF	4721.29	1.87e-12	0.472595	0.00182	DIFF	5350.34	1.23e-11	0.280687	0.000483	DIFF	other RNA; Unknown gene
AT1G16030.1		TU0252	445.404	3.83e-11	77640.7	2.47e-92	10334.5	4.3e-60	400.669	5.51e-09	1.11165	0.332	NOT	105199	2.52e-93	0.738036	1.06e-05	DIFF	42917.4	4.75e-77	0.2408	8.88e-16	DIFF	HSP70B (heat shock protein 70B); ATP binding
AT1G16210.1		TU0255	5074.55	4.49e-27	8320.65	1.88e-34	5481.01	1.07e-31	6387.63	1.63e-32	0.794434	0.103	NOT	13837.6	1.65e-41	0.601307	0.00837	DIFF	13169.3	2e-36	0.416196	6.28e-05	DIFF	similar to unknown [Picea sitchensis] (GB:ABK22525.1); contains InterPro domain Protein of unknown function DUF1014 (InterPro:IPR010422)
AT1G16370.1			543.172	2.46e-12	260.45	1.86e-07	301.656	5.92e-06	1210.58	1.26e-22	0.448687	0.000795	DIFF	442.982	7.07e-13	0.587947	0.00794	DIFF	559.24	6.38e-21	0.539403	3.74e-05	DIFF	ATOCT6; carbohydrate transmembrane transporter/ sugar:hydrogen ion symporter
AT1G16410.1		TU0260	33309.6	3.79e-63	9913.42	4.28e-48	27965.2	2.37e-64	39506.6	2.3e-63	0.84314	0.0854	NOT	22459.7	1.11e-59	0.441387	9.94e-07	DIFF	33330.5	7.68e-64	0.839027	0.112	NOT	CYP79F1 (SUPERSHOOT 1); member of CYP79F
AT1G16850.1		TU0266	884.604	5.56e-15	1534.09	4.17e-17	1559.88	2.01e-16	1129.28	6.57e-12	0.783335	0.408	NOT	3271.03	5.66e-24	0.468993	0.0147	DIFF	7034.31	1.73e-30	0.221753	1.29e-05	DIFF	unknown protein;
AT1G17070.1	AT1G17080.1	TU0267	906.114	3.98e-31	1046.53	5.85e-36	949.032	1.27e-30	873.807	2.76e-33	1.03697	0.435	NOT	1936.09	1.07e-46	0.540538	0.000125	DIFF	1045.32	8.05e-35	0.907887	0.0965	NOT	D111/G-patch domain-containing protein; similar to D111/G-patch domain-containing protein [Arabidopsis thaliana] (TAIR:AT2G42330.1)
AT1G17080.1	AT1G17070.1		6480.47	7.42e-23	13081.4	9.99e-28	5540.98	9.92e-21	7189.45	2.13e-25	0.901386	0.34	NOT	16222.8	1.85e-31	0.806359	0.12	NOT	11971.4	5.86e-28	0.462851	0.000767	DIFF	similar to unknown protein [Arabidopsis thaliana] (TAIR:AT1G53560.1); similar to unknown [Populus trichocarpa] (GB:ABK95219.1)
AT1G17170.1			1191.47	5.59e-25	729.812	3.48e-19	366.867	3.22e-08	1984.58	6.54e-36	0.600364	0.0572	NOT	1817.43	4.67e-30	0.401563	0.0022	DIFF	631.197	5.37e-18	0.581224	0.00606	DIFF	ATGSTU24 (ARABIDOPSIS THALIANA GLUTATHIONE S-TRANSFERASE (CLASS TAU) 24); glutathione transferase
AT1G17380.1			291.016	0.000125095	603.575	6.32e-12	485.539	1.91e-11	700.938	1.7e-12	0.415181	0.000565	DIFF	1063.52	9.4e-16	0.567526	0.0193	NOT	740.346	3.6e-14	0.655827	0.042	NOT	JAZ5/TIFY11A (JASMONATE-ZIM-DOMAIN PROTEIN 5); Identical to Protein TIFY 11A (TIFY11A) [Arabidopsis Thaliana] (GB:Q9LDU5
AT1G17860.1	AT1G17870.1		2887.86	4.26e-28	905.262	1.62e-14	856.493	5.44e-19	3802.99	1.55e-33	0.759366	0.135	NOT	2093.14	5.21e-28	0.43249	0.00989	DIFF	1858.56	1.08e-22	0.460837	0.0263	NOT	trypsin and protease inhibitor family protein / Kunitz family protein; similar to trypsin and protease inhibitor family protein / Kunitz family protein [Arabidopsis thaliana] (TAIR:AT1G73260.1)
AT1G17870.1	AT1G17860.1	TU0279	469.059	7.95e-12	6928.41	5.3e-39	1997.88	1.41e-23	410.798	5.05e-15	1.14182	0.395	NOT	18835.8	3.24e-45	0.367832	0.000101	DIFF	3226.81	4.39e-33	0.61915	0.00653	DIFF	ATEGY3; S2P-like putative metalloprotease, also contain transmembrane helices near their C-termini and many of them, five of seven, contain a conserved zinc-binding motif HEXXH. Homolog of EGY1. Each of the EGY1 and EGY-like proteins share two additional highly conserved motifs, the previously reported NPDG motif (aa 442?454 in EGY1, Rudner et al., 1999) and a newly defined GNLR motif (aa 171?179…
AT1G18480.1			1637.61	4.5e-37	2013.65	1.42e-30	1795.06	1.79e-29	1689.17	1.92e-40	0.969476	0.286	NOT	3722.4	1.28e-45	0.540955	0.0002	DIFF	3072.43	3.47e-46	0.584248	0.000477	DIFF	calcineurin-like phosphoesterase family protein; similar to calcineurin-like phosphoesterase family protein [Arabidopsis thaliana] (TAIR:AT1G07010.1)
AT1G18590.1		TU0286	16887.6	2.43e-76	5097.86	4.95e-61	10645.4	8.36e-66	21110.5	1.32e-79	0.799962	0.048	NOT	9259.04	5.77e-68	0.550582	4.25e-05	DIFF	12315.7	2.13e-67	0.864376	0.138	NOT	sulfotransferase family protein; Identical to Sulfotransferase 17 (SOT17) [Arabidopsis Thaliana] (GB:Q9FZ80)
AT1G19180.1			1006.46	8.29e-27	1817.65	1.68e-27	1754.31	3.39e-25	3273.63	4.65e-37	0.307445	3.73e-06	DIFF	7306.38	6.37e-50	0.248776	8.38e-07	DIFF	3559.68	1.73e-44	0.492828	0.000115	DIFF	JAZ1/TIFY10A (JASMONATE-ZIM-DOMAIN PROTEIN 1); protein binding
AT1G19397.1			215.735	0.00664176	2279.67	5.12e-28	428.281	3.44e-09	309.236	6.21e-07	0.697639	0.0442	NOT	8923.67	2.45e-47	0.255463	1.13e-05	DIFF	2864.65	3.91e-32	0.149506	2.99e-07	DIFF	unknown protein;
AT1G19490.1			418.735	1.16e-11	990.404	2.31e-19	489.249	2.89e-17	395.847	6.25e-08	1.05782	0.0784	NOT	2744.78	5.06e-31	0.360832	0.0016	DIFF	473.357	1.7e-18	1.03357	0.467	NOT	bZIP transcription factor family protein; similar to unnamed protein product [Vitis vinifera] (GB:CAO15942.1)
AT1G19610.1			439.004	0.00522271	497.129	0.0517215	398.29	0.00591042	746.215	6e-06	0.588308	0.166	NOT	512.382	0.000874087	0.970231	0.455	NOT	875.512	2.35e-09	0.454922	0.00471	DIFF	LCR78/PDF1.4 (Low-molecular-weight cysteine-rich 78); Identical to Low-molecular-weight cysteine-rich protein LCR78 precursor (LCR78) [Arabidopsis Thaliana] (GB:P82787
AT1G19670.1		TU0304	19603.8	3.15e-77	32664.7	2.47e-92	30963.9	3.49e-86	40177.3	4.39e-93	0.487932	1.13e-05	DIFF	47633	8.55e-95	0.685758	0.00429	DIFF	49766.2	2.67e-94	0.622187	0.000481	DIFF	ATCLH1 (CORONATINE-INDUCED PROTEIN 1); Chlorophyllase is the first enzyme involved in chlorophyll degradation. It catalyzes the hydrolysis of the ester bond to yield chlorophyllide and phytol. AtCLH1 lacks a typical signal sequence for the chloroplast. Its expression is induced rapidly by methyljasmonate, a known promoter of senescence and chlorophyll degradation.
AT1G19940.1			462.228	2.02e-12	263.737	1.88e-05	211.023	0.00357445	441.004	4.55e-12	1.04813	0.361	NOT	299.38	0.000248064	0.880944	0.22	NOT	407.79	6.17e-09	0.51748	0.00555	DIFF	ATGH9B5 (ARABIDOPSIS THALIANA GLYCOSYL HYDROLASE 9B5); hydrolase, hydrolyzing O-glycosyl compounds
AT1G20070.1	AT1G20065.1		2000.39	3.09e-31	3167.84	3.83e-33	1191.22	1.03e-24	5300.34	2.09e-44	0.377408	0.0167	NOT	9070.61	7.2e-51	0.349242	0.00113	DIFF	4875.64	2.73e-39	0.244321	0.000597	DIFF	unknown protein;
AT1G20140.1			2484.48	7.1e-24	2831.18	9.43e-22	3935.01	2.04e-24	3734.54	8.58e-26	0.665271	0.0719	NOT	8640.38	2.93e-33	0.327668	2.8e-06	DIFF	7467.12	1.6e-30	0.526978	0.00584	DIFF	ASK4 (ARABIDOPSIS SKP1-LIKE 4); ubiquitin-protein ligase
AT1G20350.1			237.812	0.000985579	1055.41	2.11e-19	1037.11	1.19e-16	688.789	1.31e-11	0.345261	0.0131	NOT	3560.42	6.68e-34	0.296429	0.00012	DIFF	3439.57	3.35e-37	0.301523	1.17e-06	DIFF	ATTIM17-1 (Arabidopsis thaliana translocase inner membrane subunit 17-1); P-P-bond-hydrolysis-driven protein transmembrane transporter
AT1G20450.1		TU0318	2796.35	6.07e-27	7622.33	1.98e-39	2901.83	2.47e-29	2443.82	6.53e-31	1.14425	0.11	NOT	18619.1	4.22e-48	0.409382	0.00461	DIFF	6070.6	2.87e-35	0.478014	0.00931	NOT	ERD10/LTI45 (EARLY RESPONSIVE TO DEHYDRATION 10); Encodes a gene induced by low temperature and dehydration. Inhibits e.coli growth while overexpressed. Belongs to the dehydrin protein family, which contains highly conserved stretches of 7-17 residues that are repetitively scattered in their sequences, the K-, S-, Y- and lysine rich segments. LTI29 and LTI30 double overexpressors confer cold tole…
AT1G20920.1		TU0331	983.749	4.21e-32	1710.81	5.28e-39	1255.08	4.1e-31	1380.59	6.9e-37	0.712557	0.00206	NOT	3315.56	6.58e-51	0.515994	2.6e-05	DIFF	2024.19	1.82e-47	0.620041	0.000186	DIFF	DEAD box RNA helicase, putative; Identical to DEAD-box ATP-dependent RNA helicase 42 (RH42) [Arabidopsis Thaliana] (GB:Q8H0U8
AT1G20970.1		TU0334,TU0335	761.581	9.19e-18	837.992	4.86e-28	625.71	7.57e-24	727.67	6.3e-20	1.0466	0.458	NOT	1554.91	1.15e-39	0.538933	6.79e-07	DIFF	837.558	2.72e-29	0.747065	0.000945	DIFF	adhesin-related; similar to PPI1 (PROTON PUMP INTERACTOR 1) [Arabidopsis thaliana] (TAIR:AT4G27500.1)
AT1G21010.1			909.827	1.53e-18	2076.38	3.88e-30	1164.74	7.59e-22	1247.77	1.43e-25	0.729162	0.113	NOT	4109.91	1.24e-45	0.505213	0.000277	DIFF	1875.4	6.38e-36	0.621062	0.00434	DIFF	similar to unknown protein [Arabidopsis thaliana] (TAIR:AT1G76600.1); similar to unnamed protein product [Vitis vinifera] (GB:CAO66314.1)
AT1G21100.1			10327.5	2.36e-40	2917.61	1.86e-27	2614	8.86e-30	12675.9	4.03e-41	0.814735	0.109	NOT	7740.75	2.36e-41	0.376916	8.28e-06	DIFF	3569.9	5.08e-32	0.732233	0.104	NOT	O-methyltransferase, putative; similar to O-methyltransferase, putative [Arabidopsis thaliana] (TAIR:AT1G21120.1)
AT1G21220.1			223.099	0.0217585	294.411	0.00227614	218.116	0.0308863	345.866	2e-07	0.645045	0.0723	NOT	604.762	2.24e-15	0.486821	0.00316	DIFF	707.702	3.33e-23	0.308203	4.28e-05	DIFF	transposable element gene; copia-like retrotransposon family, has a 3.9e-26 P-value blast match to GB:CAA72989 open reading frame 1 (Ty1_Copia-element) (Brassica oleracea)
AT1G21460.1			2636.97	2.51e-25	8335.77	3.52e-39	5227.98	8e-32	4355.85	8.04e-32	0.605386	0.0106	NOT	12911.1	3.92e-40	0.645628	0.0971	NOT	11536	3.71e-42	0.453188	0.00413	DIFF	nodulin MtN3 family protein; similar to nodulin MtN3 family protein [Arabidopsis thaliana] (TAIR:AT4G10850.1)
AT1G21550.1			261.364	0.00271161	1921.74	4.69e-30	552.207	1.13e-15	166.397	0.0594481	1.57073	0.363	NOT	13377.8	5.1e-58	0.143651	1.47e-07	DIFF	2211.86	8.81e-37	0.249657	4.23e-06	DIFF	calcium-binding protein, putative; similar to calcium-binding protein, putative [Arabidopsis thaliana] (TAIR:AT4G20780.1)
AT1G21750.1		TU0347	5316.33	3e-30	5197.22	3.05e-36	7841.12	4.4e-39	5360.48	5.41e-33	0.991764	0.427	NOT	13512.5	1.14e-47	0.384623	2.28e-06	DIFF	10412.7	1.46e-44	0.753034	0.0229	NOT	ATPDIL1-1 (PDI-LIKE 1-1); protein disulfide isomerase
AT1G21760.1	AT1G21770.1		2167.51	5.4e-13	7129.83	1.45e-21	1910.35	8.45e-15	2005.02	1.46e-14	1.08104	0.409	NOT	9165.76	1.01e-26	0.777877	0.149	NOT	4310.24	2.53e-17	0.443212	0.00348	DIFF	F-box family protein; This gene is predicted to encode an F-box protein that is evolutionarily conserved between Arabidopsis and other eukaryotes including S.cerevisiae and humans. It may play a role in regulating translation under conditions of temperature stress. FBP7 transcript levels are increased at high and low temperatures.
AT1G21900.1		TU0348	7051.66	3.6e-35	12178.1	1.33e-41	12302.8	2.25e-39	8385.21	6.71e-37	0.840964	0.262	NOT	28934.1	4.65e-56	0.420891	3.5e-06	DIFF	25253.1	2.76e-50	0.48718	0.00057	DIFF	emp24/gp25L/p24 family protein; similar to emp24/gp25L/p24 family protein [Arabidopsis thaliana] (TAIR:AT1G09580.1)
AT1G21910.1			788.844	5.8e-21	1078.97	2.96e-29	833.227	5.07e-24	1262.65	5.97e-34	0.624753	0.114	NOT	2085.64	1.21e-42	0.517333	0.0084	DIFF	1292.98	1.84e-35	0.644424	0.00704	DIFF	AP2 domain-containing transcription factor family protein; encodes a member of the DREB subfamily A-5 of ERF/AP2 transcription factor family. The protein contains one AP2 domain. There are 15 members in this subfamily including RAP2.1, RAP2.9 and RAP2.10.
AT1G22180.1			1553.02	8.12e-21	977.855	7.66e-13	723.487	3.85e-12	1807.2	1.24e-23	0.859351	0.221	NOT	2101.24	3.29e-24	0.46537	0.000188	DIFF	1534.99	1.51e-18	0.47133	0.000362	DIFF	SEC14 cytosolic factor family protein / phosphoglyceride transfer family protein; similar to SEC14 cytosolic factor family protein / phosphoglyceride transfer family protein [Arabidopsis thaliana] (TAIR:AT4G08690.1)
AT1G22380.1			478.974	1.89e-09	554.237	2.47e-10	689.975	7.99e-12	508.097	3.07e-11	0.942682	0.32	NOT	1347.34	1.26e-23	0.411356	0.000491	DIFF	1171.67	9.54e-16	0.588882	0.0133	NOT	ATUGT85A3 (UDP-GLUCOSYL TRANSFERASE 85A3); glucuronosyltransferase/ transcription factor/ transferase, transferring glycosyl groups
AT1G22400.1		TU0356	702.481	9.45e-19	877.04	5.27e-16	889.227	8.36e-15	706.902	1.32e-11	0.993746	0.461	NOT	2346.83	1.14e-26	0.373713	0.000583	DIFF	1205.08	3.05e-27	0.737899	0.0267	NOT	ATUGT85A1/UGT85A1 (UDP-GLUCOSYL TRANSFERASE 85A1); UDP-glycosyltransferase/ glucuronosyltransferase/ transferase, transferring glycosyl groups / transferase, transferring hexosyl groups
AT1G22470.1			628.454	9.91e-07	936.881	6.68e-08	620.611	5.6e-07	538.022	4.52e-10	1.16808	0.474	NOT	2393.14	2.49e-16	0.391486	0.00526	DIFF	915.627	7.96e-09	0.677799	0.262	NOT	similar to unknown protein [Arabidopsis thaliana] (TAIR:AT1G72240.1);
AT1G22500.1	AT1G22510.1		1986.87	1.2e-42	2179.81	4.51e-48	1577.3	4.1e-39	2553.97	3.7e-49	0.777954	0.0734	NOT	3489.85	8.48e-54	0.624614	0.00541	DIFF	3350.37	4.77e-66	0.470784	9.65e-07	DIFF	zinc finger (C3HC4-type RING finger) family protein; Identical to RING-H2 finger protein ATL1C precursor (ATL1C) [Arabidopsis Thaliana] (GB:Q9SK92)
AT1G22985.1			775.768	2.98e-13	3398.82	1.4e-22	1101.62	4.33e-12	823.487	1.31e-11	0.942053	0.393	NOT	14698.9	1.23e-47	0.23123	9.04e-06	DIFF	2205.01	1.13e-15	0.499599	0.0531	NOT	AP2 domain-containing transcription factor, putative; encodes a member of the ERF (ethylene response factor) subfamily B-5 of ERF/AP2 transcription factor family. The protein contains one AP2 domain. There are 7 members in this subfamily.
AT1G23530.1			584.883	1.08e-28	474.301	2.21e-15	220.91	7.63e-07	860.528	9.55e-24	0.679679	0.19	NOT	583.902	6.8e-16	0.812296	0.436	NOT	770.114	1.08e-15	0.286854	0.000528	DIFF	similar to unknown protein [Arabidopsis thaliana] (TAIR:AT1G70470.1); similar to hypothetical protein [Vitis vinifera] (GB:CAN59925.1)
AT1G23550.1	AT1G23560.1	TU0376	367.912	0.000108729	991.423	1.97e-20	561.313	2.41e-13	550.315	7.15e-12	0.668548	0.0486	NOT	4992.28	6.8e-45	0.198591	6.63e-13	DIFF	1794.83	4.21e-27	0.312739	6.1e-07	DIFF	SRO2 (SIMILAR TO RCD ONE 2); NAD+ ADP-ribosyltransferase
AT1G23760.1			314.007	5.45e-07	214.738	0.00524552	205.974	0.000135728	563.154	5.01e-20	0.557586	0.00196	NOT	324.053	1.07e-05	0.662663	0.0221	NOT	428.168	2.91e-13	0.481059	0.000187	DIFF	JP630; polygalacturonase
AT1G24575.1		TU0385	2072.96	1.15e-09	1329.57	9.53e-07	1241.86	5.25e-07	6445.65	1.99e-17	0.321606	0.00819	NOT	6007.32	4.14e-14	0.221325	0.000198	DIFF	6493.21	1.5e-15	0.191255	0.000226	DIFF	unknown protein;
AT1G25220.1			1855.09	1.03e-09	1629.53	7.13e-09	2005.24	8.88e-09	2602.32	1.51e-10	0.71286	0.21	NOT	3800.3	3.26e-16	0.42879	0.015	DIFF	2874.87	1.42e-10	0.697506	0.193	NOT	ASB1 (ANTHRANILATE SYNTHASE BETA SUBUNIT 1); anthranilate synthase
AT1G25370.1			705.921	2.33e-14	1041.85	1.21e-18	834.522	2.54e-21	702.478	6.26e-20	1.0049	0.381	NOT	3295.56	9.27e-33	0.316137	0.0108	DIFF	1133.3	1.61e-17	0.736365	0.395	NOT	similar to unknown protein [Arabidopsis thaliana] (TAIR:AT1G68340.1); similar to unnamed protein product [Vitis vinifera] (GB:CAO68084.1)
AT1G25400.1		TU0391	776.949	1.38e-22	781.211	7.72e-20	665.024	4.65e-16	816.062	3.04e-19	0.952071	0.287	NOT	2533.14	1.65e-36	0.308396	4.76e-06	DIFF	915.991	9.7e-30	0.726016	0.177	NOT	similar to unknown protein [Arabidopsis thaliana] (TAIR:AT1G68440.1); similar to unnamed protein product [Vitis vinifera] (GB:CAO42150.1)
AT1G26380.1			242.067	8.04e-05	180.706	0.0080958	206.899	0.061033	573.468	1.22e-12	0.422111	0.000197	DIFF	569.246	1.44e-11	0.317448	6.64e-05	DIFF	1042.72	4.65e-24	0.198422	2.33e-08	DIFF	FAD-binding domain-containing protein; similar to FAD-binding domain-containing protein [Arabidopsis thaliana] (TAIR:AT1G26410.1)
AT1G26450.1			1897.99	1.71e-17	2659.97	3.89e-22	1426.99	5.58e-18	3493.26	6.88e-34	0.543329	0.00362	NOT	7697.84	5.6e-38	0.345548	5.32e-05	DIFF	3079.46	3.52e-26	0.46339	0.00435	DIFF	beta-1,3-glucanase-related; similar to beta-1,3-glucanase-related [Arabidopsis thaliana] (TAIR:AT1G69295.1)
AT1G26690.1			2088.16	6.37e-20	2140.01	2.2e-22	1814.87	7.73e-20	2467.75	3.13e-21	0.84618	0.169	NOT	5093.36	1.4e-28	0.420157	3.71e-05	DIFF	3592.69	4.27e-30	0.505156	0.000423	DIFF	emp24/gp25L/p24 family protein; similar to emp24/gp25L/p24 family protein [Arabidopsis thaliana] (TAIR:AT1G69460.1)
AT1G26730.1			246.781	3.84e-06	386.579	2.64e-11	319.623	2.16e-10	530.639	1.31e-10	0.465064	0.000804	DIFF	590.428	5.07e-09	0.654744	0.0672	NOT	543.186	1.17e-12	0.588423	0.00348	DIFF	EXS family protein / ERD1/XPR1/SYG1 family protein; similar to SHB1 (SHORT HYPOCOTYL UNDER BLUE1) [Arabidopsis thaliana] (TAIR:AT4G25350.1)
AT1G26800.1		TU0405	2468.5	4.48e-30	6310.06	2.01e-41	3722.49	8.6e-36	2367.03	6.53e-32	1.04287	0.434	NOT	14171.3	2.39e-50	0.44527	0.00279	DIFF	5429.91	9.94e-42	0.685553	0.0519	NOT	zinc finger (C3HC4-type RING finger) family protein; similar to zinc finger (C3HC4-type RING finger) family protein [Arabidopsis thaliana] (TAIR:AT1G14200.1)
AT1G27020.1			667.788	3.31e-09	379.938	3.96e-06	253.198	0.000790461	895.513	5.32e-12	0.745704	0.131	NOT	1210.91	6.21e-14	0.313762	1.66e-05	DIFF	1340.01	5.89e-17	0.188952	4.06e-09	DIFF	similar to unknown protein [Arabidopsis thaliana] (TAIR:AT1G27030.1); similar to unnamed protein product [Vitis vinifera] (GB:CAO41035.1)
AT1G27330.1			7791.86	2.65e-14	14226.5	3.59e-19	18926.3	1.4e-26	8340.46	4.81e-14	0.934224	0.355	NOT	31943.6	2.53e-26	0.445363	0.00406	DIFF	23885.2	1.78e-25	0.792386	0.175	NOT	similar to unknown protein [Arabidopsis thaliana] (TAIR:AT1G27350.1); similar to membrane protein [Brassica juncea] (GB:AAT38818.1)
AT1G27350.1			14526.5	3.37e-15	30450.5	1.67e-23	35266.4	2.41e-26	14315.9	3.1e-19	1.01471	0.399	NOT	61325	2.31e-57	0.496543	0.00833	DIFF	45034	1.23e-44	0.783106	0.11	NOT	similar to unknown protein [Arabidopsis thaliana] (TAIR:AT1G27330.1); similar to membrane protein [Brassica juncea] (GB:AAT38818.1)
AT1G27730.1			2027.72	4.85e-35	6216.62	8.75e-47	3528.97	3.04e-37	5988.54	1.45e-50	0.3386	6.34e-05	DIFF	11389.6	2.24e-67	0.545815	0.000641	DIFF	8437.98	1.2e-53	0.418225	0.000183	DIFF	STZ (SALT TOLERANCE ZINC FINGER); nucleic acid binding / transcription factor/ zinc ion binding
AT1G27760.1			3292.8	4.53e-20	5607.87	1.11e-25	2637.78	4.2e-19	3122.77	9.94e-20	1.05445	0.398	NOT	9893.77	1.02e-37	0.566808	0.0074	DIFF	5209.4	5.99e-32	0.50635	8.43e-05	DIFF	interferon-related developmental regulator family protein / IFRD protein family; similar to unnamed protein product [Vitis vinifera] (GB:CAO61468.1)
AT1G27910.1			876.909	1.08e-32	1107.96	5.03e-41	646.346	4.72e-27	870.297	4.54e-38	1.0076	0.406	NOT	2075.76	6.14e-46	0.533761	2.85e-05	DIFF	844.306	1.86e-33	0.765535	0.0104	NOT	U-box domain-containing protein; similar to armadillo/beta-catenin repeat family protein / U-box domain-containing family protein [Arabidopsis thaliana] (TAIR:AT1G67530.1)
AT1G28060.1		TU0422	883.73	7.06e-24	1911.95	1.38e-28	1955.31	2.17e-35	2135.48	1.73e-38	0.413832	1.18e-07	DIFF	2851.71	1.74e-47	0.670457	0.0103	DIFF	3964.49	1.4e-51	0.493206	9.32e-06	DIFF	small nuclear ribonucleoprotein family protein / snRNP family protein; similar to RNA splicing factor-related [Arabidopsis thaliana] (TAIR:AT3G55930.1)
AT1G28520.1		TU0430	1435.64	4.71e-43	982.312	4.24e-36	594.76	1.12e-22	1911.23	8.47e-47	0.75116	0.0458	NOT	1674.64	5.37e-43	0.586581	0.000292	DIFF	1435.55	7.88e-47	0.414308	4.53e-08	DIFF	similar to unknown protein [Arabidopsis thaliana] (TAIR:AT2G42400.1); similar to unnamed protein product [Vitis vinifera] (GB:CAO66378.1)
AT1G29060.1			1124.51	2.09e-14	778.22	1.42e-12	650.289	6.62e-12	1058.67	1.51e-23	1.06219	0.384	NOT	1608.81	4.34e-16	0.483724	0.00832	DIFF	816.616	9.98e-20	0.796322	0.35	NOT	Identical to Bet1-like protein At1g29060 [Arabidopsis Thaliana] (GB:Q8L9S0;GB:Q9LP36)
AT1G29310.1			5121.83	1.9e-35	5187.41	5.51e-41	7046.44	3.64e-45	5001.95	9.83e-35	1.02397	0.454	NOT	12505.9	7.46e-55	0.414797	5.11e-07	DIFF	9241.74	7.92e-47	0.762458	0.0255	NOT	protein transport protein sec61, putative; similar to protein transport protein sec61, putative [Arabidopsis thaliana] (TAIR:AT1G78720.1)
AT1G30475.1	AT1G30473.1		435.363	2.7e-07	2830.02	1.33e-17	974.219	1.97e-15	690.623	3.46e-08	0.630392	0.0185	NOT	4726.95	9.73e-23	0.598699	0.0423	NOT	2474.81	2.77e-15	0.393654	0.000807	DIFF	similar to EMB1303 (EMBRYO DEFECTIVE 1303) [Arabidopsis thaliana] (TAIR:AT1G56200.1); similar to unnamed protein product [Vitis vinifera] (GB:CAO45180.1)
AT1G30480.1		TU0462	819.198	4.44e-26	1166.88	1.85e-42	939.814	4e-27	876.947	1.28e-24	0.934148	0.399	NOT	2120.18	4.64e-34	0.550368	0.00326	DIFF	1236.41	1.22e-36	0.760115	0.0897	NOT	DRT111 (DNA-damage-repair/toleration protein 111); nucleic acid binding / nucleotide binding
AT1G30750.1			2016.08	6.15e-29	476.808	2.85e-07	312.836	0.000201301	3386.16	1.36e-30	0.595388	0.0529	NOT	1307.51	3.7e-20	0.364669	0.0106	DIFF	848.511	1.12e-23	0.368688	9.53e-05	DIFF	similar to Hypothetical protein CBG24759 [Caenorhabditis briggsae] (GB:CAE56916.1); contains InterPro domain Protein of unknown function DUF1720 (InterPro:IPR013182)
AT1G30920.1			292.884	3.52e-07	257.814	6.69e-05	270.123	0.00310887	318.314	4.81e-08	0.92011	0.421	NOT	631.258	8.62e-15	0.408413	0.00109	DIFF	602.193	3.97e-15	0.448565	0.00266	DIFF	F-box family protein; Identical to Putative F-box protein At1g30920 [Arabidopsis Thaliana] (GB:P0C2G2
AT1G31885.1			979.987	1.59e-07	349.015	0.00275931	477.556	7.15e-05	1236.68	5.7e-08	0.792434	0.14	NOT	762.569	5.73e-09	0.457683	0.00315	DIFF	594.86	5.55e-08	0.802804	0.111	NOT	transporter; Identical to Putative aquaporin NIP3-1 (NIP3-1) [Arabidopsis Thaliana] (GB:Q9C6T0)
AT1G32230.1		TU0488	5850.52	6.44e-49	21682.1	3.69e-73	5162.1	5.81e-46	5514.92	2.9e-43	1.06085	0.444	NOT	32970.5	1.51e-91	0.657621	0.000112	DIFF	12190	2.3e-67	0.42347	7.64e-11	DIFF	RCD1 (RADICAL-INDUCED CELL DEATH1); Encodes a protein belonging to the (ADP-ribosyl)transferase domain-containing subfamily of WWE protein-protein interaction domain protein family. Superoxide radicals are necessary and sufficient to propagate cell death or lesion formation in rcd1 mutants. Without stress treatment, RCD1 is localized in the nucleus. Under high salt or oxidative stress, RCD1 is fo…
AT1G32330.1			1280.83	2.26e-27	2405.82	1.27e-46	1427.98	3.35e-40	1194.11	2.77e-36	1.07262	0.272	NOT	5652.06	3.04e-64	0.425654	1.89e-06	DIFF	1705.3	8.05e-38	0.837378	0.1	NOT	ATHSFA1D (Arabidopsis thaliana heat shock transcription factor A1D); DNA binding / transcription factor
AT1G32340.1		TU0491	1321.06	1.35e-30	1555.6	2.6e-29	1319.24	2.42e-24	1388.66	1.08e-26	0.95132	0.422	NOT	3048.13	4.01e-34	0.510346	0.00039	DIFF	2275.47	2.74e-33	0.579766	0.0182	NOT	NHL8 (NDR1/HIN1-like 8); protein binding / zinc ion binding
AT1G32350.1			187.608	0.0565441	121.975	0.754269	119.72	0.371843	234.264	0.0121112	0.80084	0.0523	NOT	533.825	2.36e-13	0.228492	1.41e-06	DIFF	368.487	9.02e-09	0.324896	0.00095	DIFF	AOX1D (ALTERNATIVE OXIDASE 1D); alternative oxidase
AT1G32860.1			880	1.42e-20	1480.46	4.08e-27	710.283	3.82e-16	1065.73	8.95e-27	0.825725	0.265	NOT	5206.82	5.28e-58	0.284331	7.37e-10	DIFF	2213.92	1.34e-33	0.320826	2.03e-06	DIFF	glycosyl hydrolase family 17 protein; Identical to Putative glucan endo-1,3-beta-glucosidase 11 precursor [Arabidopsis Thaliana] (GB:Q8L868
AT1G32870.1		TU0502	419.437	5.46e-11	2427.27	1.46e-31	753.985	2.5e-15	774.279	1.56e-16	0.541713	0.00942	NOT	5787.89	2.36e-38	0.41937	0.00628	DIFF	1634.78	4.05e-25	0.461215	0.00175	DIFF	ANAC013 (Arabidopsis NAC domain containing protein 13); transcription factor
AT1G33420.1	AT1G33415.1		1321.06	1.47e-31	1546.82	7.97e-29	965.356	7.17e-25	1375.48	3.03e-30	0.960436	0.468	NOT	2802.14	9.89e-38	0.552014	8.1e-05	DIFF	1064.31	1.47e-26	0.907025	0.311	NOT	PHD finger family protein; Identical to PHD finger protein At1g33420 [Arabidopsis Thaliana] (GB:Q9C810)
AT1G33520.1			2250.77	2.53e-35	3074.47	6.8e-39	2472.89	2.12e-35	2469.5	3.45e-33	0.911427	0.439	NOT	3806.34	1.91e-36	0.807723	0.377	NOT	4764.66	8.61e-42	0.519007	0.00153	DIFF	MOS2 (MODIFIER OF SNC1, 2); RNA binding / nucleic acid binding / protein binding
AT1G34180.1			855.234	2.44e-18	1016.95	1.17e-21	566.433	5.66e-16	1448.9	3.55e-27	0.590264	0.000372	DIFF	1942.29	3.53e-37	0.523583	0.00338	DIFF	973.617	2.18e-23	0.581782	0.000725	DIFF	ANAC016 (Arabidopsis NAC domain containing protein 16); transcription factor
AT1G35190.1			3020.46	1.1e-19	3390.12	1.74e-20	2929.87	1.39e-19	3886.49	2.81e-20	0.777169	0.128	NOT	4584.58	1.14e-20	0.739461	0.106	NOT	5452.2	1.66e-20	0.537374	0.00214	DIFF	oxidoreductase, 2OG-Fe(II) oxygenase family protein; similar to oxidoreductase, acting on paired donors, with incorporation or reduction of molecular oxygen, 2-oxoglutarate as one donor, and incorporation of one atom each of oxygen into both donors [Arabidopsis thaliana] (TAIR:AT3G46490.1)
AT1G35210.1			518.964	8.84e-09	608.181	2.64e-12	426.222	4e-07	1128.73	1.17e-16	0.459777	0.000461	DIFF	1070.16	2.68e-18	0.568308	0.0434	NOT	747.764	3.05e-16	0.569995	0.0901	NOT	similar to unknown protein [Arabidopsis thaliana] (TAIR:AT1G22470.1); similar to hypothetical protein [Vitis vinifera] (GB:CAN82663.1)
AT1G35670.1			1056.65	4.32e-18	966.414	8.23e-15	613.598	9.54e-12	1325.97	1.79e-23	0.796888	0.294	NOT	1787.42	1.32e-17	0.540675	0.00844	DIFF	919.831	9.79e-14	0.667077	0.0421	NOT	ATCDPK2 (CALCIUM-DEPENDENT PROTEIN KINASE 2); calmodulin-dependent protein kinase/ kinase
AT1G35730.1			201.478	2.76e-05	1541.93	1.25e-28	581.483	2.01e-13	200.258	1.57e-05	1.00609	0.393	NOT	5105.24	2.97e-55	0.302029	3.34e-12	DIFF	5224.36	5.77e-53	0.111302	0	DIFF	APUM9 (ARABIDOPSIS PUMILIO 9); RNA binding
AT1G35735.1			112.92	0.0610407	173.146	0.00376949	255.015	9.82e-05	161.195	0.052726	0.700518	0.101	NOT	299.256	4.5e-06	0.578588	0.297	NOT	628.524	2.11e-10	0.405736	0.00198	DIFF	transposable element gene; copia-like retrotransposon family, has a 7.7e-113 P-value blast match to GB:BAA22288 pol polyprotein (Ty1_Copia-element) (Oryza australiensis)GB:BAA22288 polyprotein (Ty1_Copia-element) (Oryza australiensis)gi|2443320|dbj|BAA22288.1| polyprotein (RIRE1) (Oryza australiensis) (Ty1_Copia-element)
AT1G35910.1			236.591	0.00279793	336.628	8.1e-07	213.138	0.0243594	354.009	3.64e-07	0.668319	0.00603	NOT	664.994	6.43e-10	0.506212	0.00472	DIFF	325.603	0.000773966	0.654595	0.055	NOT	trehalose-6-phosphate phosphatase, putative; similar to trehalose-6-phosphate phosphatase, putative [Arabidopsis thaliana] (TAIR:AT5G65140.1)
AT1G41835.1			162.601	0.0442163	177.438	0.000564626	265.284	1.24e-10	122.537	0.234567	1.32695	0.0623	NOT	259.888	4.33e-10	0.682748	0.0279	NOT	666.966	3.54e-18	0.397747	3.23e-05	DIFF	transposable element gene; copia-like retrotransposon family, has a 1.5e-96 P-value blast match to GB:BAA22288 pol polyprotein (Ty1_Copia-element) (Oryza australiensis)GB:BAA22288 polyprotein (Ty1_Copia-element) (Oryza australiensis)gi|2443320|dbj|BAA22288.1| polyprotein (RIRE1) (Oryza australiensis) (Ty1_Copia-element)
AT1G42705.1			137.759	0.0104648	137.394	0.00960399	146.104	0.00893281	368.38	3.56e-15	0.373959	0.000198	DIFF	492.124	1.27e-18	0.279186	6.45e-08	DIFF	536.29	6.4e-17	0.272435	3.88e-09	DIFF	transposable element gene; hAT-like transposase family (hobo/Ac/Tam3), has a 2.3e-66 P-value blast match to GB:AAD24567 transposase Tag2 (hAT-element) (Arabidopsis thaliana)
AT1G43160.1			323.078	3.15e-05	282.828	7.02e-05	240.649	0.00451629	357.847	4.41e-07	0.902838	0.417	NOT	1668.38	2.3e-25	0.169523	3.09e-13	DIFF	495.778	5.66e-09	0.485397	0.000391	DIFF	RAP2.6 (related to AP2 6); DNA binding / transcription factor
AT1G43860.1			2296.71	5.53e-23	3736.4	1.14e-30	2755.79	2.21e-31	2884.55	2.88e-35	0.796211	0.0584	NOT	9602.96	5.69e-44	0.389088	0.000792	DIFF	4573.55	1.7e-39	0.602549	0.0087	NOT	transcription factor; similar to unnamed protein product [Vitis vinifera] (GB:CAO60901.1)
AT1G43910.1	AT1G43900.1		934.033	4.26e-25	842.283	9.27e-21	771.641	6.73e-23	1328.84	2.89e-21	0.702894	0.0683	NOT	2939.54	1.07e-36	0.286536	9.83e-08	DIFF	1423.25	2.62e-29	0.542168	0.000295	DIFF	AAA-type ATPase family protein; similar to AAA-type ATPase family protein [Arabidopsis thaliana] (TAIR:AT3G50940.1)
AT1G44350.1			1148.55	2.63e-16	1083.85	1.1e-13	941.996	3.36e-12	3449.94	5.78e-24	0.332919	2.6e-05	DIFF	6046.3	2.75e-25	0.179258	3.13e-08	DIFF	3118.94	1.99e-28	0.302024	5.29e-07	DIFF	ILL6 (IAA-leucine resistant (ILR)-like gene 6); metallopeptidase
AT1G44414.1			891.518	8.31e-07	13855.7	1.5e-39	4100.75	1.15e-20	1181.47	1.09e-08	0.754584	0.0711	NOT	23924.1	3.95e-40	0.579152	0.000103	DIFF	11187.5	1.4e-39	0.366547	1.59e-05	DIFF	similar to unnamed protein product [Vitis vinifera] (GB:CAO61874.1);
AT1G47210.1			3968.13	2.71e-26	912.354	1.41e-15	706.307	3.16e-11	5308.01	1.45e-28	0.747574	0.329	NOT	1982.96	6.23e-20	0.460097	0.00175	DIFF	1321.44	5.63e-17	0.534498	0.0441	NOT	CYCA3;2
AT1G47710.1			5384.06	9.66e-44	4890.99	2.51e-43	4221.79	1.25e-40	5651.09	9.82e-43	0.952747	0.462	NOT	8779.38	3.1e-53	0.5571	0.00393	DIFF	8297.78	4.28e-49	0.508785	0.000774	DIFF	(ATSERPIN1); cysteine protease inhibitor/ serine-type endopeptidase inhibitor
AT1G47970.1		TU0592	1679.49	2.43e-16	1169.28	3.47e-18	833.468	7.31e-09	1239.79	1.11e-13	1.35466	0.242	NOT	2314.2	1.96e-20	0.505263	0.00323	DIFF	1404.81	1.34e-13	0.593296	0.0345	NOT	unknown protein;
AT1G48390.1			182.946	0.0017597	212.101	0.000249149	206.316	0.00130053	362.502	4.24e-10	0.504676	0.000976	DIFF	306.935	6.73e-05	0.691029	0.0459	NOT	248.303	6.17e-06	0.830904	0.136	NOT	syntaxin-related family protein; similar to F-box family protein [Arabidopsis thaliana] (TAIR:AT1G48400.1)
AT1G49790.1			129.934	0.174003	249.921	0.000132188	192.89	0.000297977	215.923	0.000132141	0.601761	0.469	NOT	909.06	1.08e-24	0.274922	0.000745	DIFF	301.62	1.78e-09	0.639513	0.117	NOT	F-box family protein-related; similar to F-box family protein / S locus-related [Arabidopsis thaliana] (TAIR:AT2G43260.1)
AT1G49860.1			4397.34	1.24e-45	1242.9	1.36e-24	1284.14	1.14e-24	4338.42	5.02e-45	1.01358	0.475	NOT	4377.3	1.54e-52	0.283942	6.56e-07	DIFF	2606.47	1.34e-43	0.492674	0.00296	DIFF	ATGSTF14 (Arabidopsis thaliana Glutathione S-transferase (class phi) 14); glutathione transferase
AT1G49900.1			166.819	0.00653385	176.094	0.010494	224.386	9.6e-06	221.228	1.07e-05	0.754059	0.121	NOT	383.452	1.12e-23	0.459233	4.69e-05	DIFF	262.923	3.92e-09	0.853429	0.166	NOT	zinc finger (C2H2 type) family protein; similar to AZF2 (ARABIDOPSIS ZINC-FINGER PROTEIN 2) [Arabidopsis thaliana] (TAIR:AT3G19580.2)
AT1G50110.1			896.951	1.07e-14	3783.65	4.24e-29	1009.14	2.66e-15	875.38	4.06e-17	1.02464	0.329	NOT	9636.06	4.52e-40	0.392655	3.61e-05	DIFF	1301.53	4.15e-22	0.775349	0.0575	NOT	branched-chain amino acid aminotransferase 6 / branched-chain amino acid transaminase 6 (BCAT6); Identical to Branched-chain-amino-acid aminotransferase 6 (BCAT6) [Arabidopsis Thaliana] (GB:Q9LPM9
AT1G50420.1			1429.93	4.22e-34	2067.25	8.66e-38	1472.86	2.24e-40	1760.33	4.16e-42	0.812308	0.0184	NOT	3897.04	8.1e-53	0.530467	5.34e-06	DIFF	2121.86	6.04e-42	0.694136	0.00616	DIFF	SCL3 (SCARECROW-LIKE 3); transcription factor
AT1G51340.1			1004.64	5.84e-17	2128.23	4.09e-22	977.93	2.32e-13	1126.74	2.35e-16	0.891634	0.449	NOT	2146.61	8.61e-24	0.991438	0.326	NOT	1800.91	7.64e-24	0.54302	0.00231	DIFF	MATE efflux family protein; similar to FRD3 (FERRIC REDUCTASE DEFECTIVE 3), antiporter [Arabidopsis thaliana] (TAIR:AT3G08040.1)
AT1G51760.1			3093.2	1.26e-29	2879.88	1.53e-32	3720.07	3.8e-31	5901.02	1.13e-43	0.524181	0.00768	NOT	11270.8	1.24e-49	0.255517	7.09e-07	DIFF	7880.65	1.17e-46	0.472051	0.000773	DIFF	IAR3 (IAA-ALANINE RESISTANT 3); metallopeptidase
AT1G52030.1			410.365	2.64e-12	255.335	5.17e-09	320.57	5.18e-09	748.706	3.74e-15	0.548099	0.00609	NOT	575.155	2.14e-12	0.443941	8.28e-05	DIFF	408.075	1.68e-11	0.785566	0.166	NOT	MBP2 (MYROSINASE-BINDING PROTEIN 2); Similar to myrosinase binding proteins which may be involved in metabolizing glucosinolates and forming defense compounds to protect against herbivory. Also similar to lectins and other agglutinating factors. Expressed only in flowers.
AT1G52040.1			357.337	3.03e-11	225.462	0.00895437	270.793	5.1e-06	1357.42	1.11e-21	0.263247	7.63e-07	DIFF	1000.71	4.89e-14	0.225302	2.27e-07	DIFF	351.976	8.34e-08	0.769351	0.111	NOT	MBP1 (MYROSINASE-BINDING PROTEIN 1); Encodes myrosinase-binding protein expressed in flowers.
AT1G52050.1			324.386	0.000126613	158.126	0.00189742	149.819	0.0702815	823.321	4.08e-09	0.393997	0.000822	DIFF	242.463	6.74e-05	0.652165	0.215	NOT	176.171	0.0326143	0.850418	0.129	NOT	jacalin lectin family protein; similar to jacalin lectin family protein [Arabidopsis thaliana] (TAIR:AT1G52070.1)
AT1G52060.1			1278.47	1.56e-14	278.889	0.00087967	216.186	0.00133525	5442.76	2.11e-27	0.234894	1.02e-06	DIFF	690.535	6.83e-09	0.403874	0.000778	DIFF	733.998	1.78e-09	0.294532	8.7e-06	DIFF	similar to jacalin lectin family protein [Arabidopsis thaliana] (TAIR:AT1G52070.1); similar to jasmonate inducible protein [Brassica napus] (GB:CAA72271.1)
AT1G52070.1			1546.58	1.59e-16	701.873	3.42e-07	288.474	6.17e-05	4150.84	1.54e-25	0.372594	0.000624	DIFF	990.512	5.03e-14	0.708596	0.0109	DIFF	1006.06	1.31e-14	0.286736	3.96e-07	DIFF	jacalin lectin family protein; similar to unknown protein [Arabidopsis thaliana] (TAIR:AT1G52060.1)
AT1G52100.1		TU0646	4064.91	2.32e-36	1585.35	1.11e-19	1094.33	1.45e-16	12157.9	3.2e-45	0.334343	2.06e-08	DIFF	6073.92	5.22e-40	0.261009	2.32e-09	DIFF	2178.03	8.84e-24	0.50244	0.00124	DIFF	jacalin lectin family protein; similar to jacalin lectin family protein [Arabidopsis thaliana] (TAIR:AT5G35950.1)
AT1G52200.1			679.237	4.4e-07	270.414	0.00133563	289.9	0.00952596	825.873	4.42e-14	0.822447	0.476	NOT	521.304	1.01e-13	0.518726	0.00171	DIFF	536.074	1.06e-06	0.540784	0.0117	NOT	similar to unknown protein [Arabidopsis thaliana] (TAIR:AT3G18470.1); similar to unnamed protein product [Vitis vinifera] (GB:CAO45876.1)
AT1G52400.1		TU0653,TU0654,TU0655	9513.56	5.68e-45	5180.8	5.85e-33	3441.55	2.59e-28	41330	2.06e-49	0.230185	4.92e-07	DIFF	24525.1	3.99e-50	0.211245	5.72e-06	DIFF	11488.2	2.38e-55	0.299573	1.39e-05	DIFF	BGL1 (BETA-GLUCOSIDASE HOMOLOG 1); hydrolase, hydrolyzing O-glycosyl compounds
AT1G52560.1		TU0658	242.535	0.0136708	60599.4	6.11e-45	10553.2	6.52e-20	255.627	0.0239132	0.948785	0.416	NOT	84522.7	2.52e-46	0.71696	0.0327	NOT	45910.6	1.69e-34	0.229864	6.92e-05	DIFF	26.5 kDa class I small heat shock protein-like (HSP26.5-P); similar to HSP21 (HEAT SHOCK PROTEIN 21) [Arabidopsis thaliana] (TAIR:AT4G27670.1)
AT1G52880.1			685.903	3.03e-09	653.366	7.7e-08	346.172	1.59e-06	862.307	3.74e-11	0.795428	0.344	NOT	1500.71	3.23e-14	0.435371	0.00701	DIFF	687.515	3e-08	0.503512	0.0674	NOT	NAM (Arabidopsis NAC domain containing protein 18); transcription factor
AT1G53760.1			1278.67	2.62e-15	1127.08	1.4e-13	984.476	2.85e-13	1474.43	2.03e-15	0.86723	0.351	NOT	2120.02	3.19e-26	0.531636	0.00477	DIFF	1763.4	1.88e-18	0.558283	0.0074	DIFF	similar to unnamed protein product [Vitis vinifera] (GB:CAO45535.1);
AT1G53785.1			713.936	1.26e-13	362.175	2.59e-07	277.325	1.38e-05	595.103	1.99e-12	1.19968	0.365	NOT	539.819	1.44e-11	0.670919	0.106	NOT	516.34	4.28e-10	0.537098	0.00653	DIFF	unknown protein;
AT1G53790.1			187.882	7.65e-05	170.639	0.0136065	219.121	7.59e-06	289.182	1.18e-07	0.649702	0.0153	NOT	341.591	2.05e-11	0.499542	0.00139	DIFF	484.646	1.09e-21	0.452126	0.0016	DIFF	F-box family protein; Identical to F-box protein At1g53790 [Arabidopsis Thaliana] (GB:Q0WQM8
AT1G53830.1		TU0671	619.251	5.8e-21	371.122	3.34e-14	285.455	0.000338983	965.965	3.64e-21	0.64107	0.00271	NOT	557.624	3.24e-14	0.665542	0.0321	NOT	664.314	1.44e-17	0.429699	0.00132	DIFF	ATPME2 (Arabidopsis thaliana pectin methylesterase 2); encodes a pectin methylesterase
AT1G54000.1		TU0673	7311.59	7.03e-47	1402.4	1.35e-28	515.217	2.03e-11	12332.5	5.48e-50	0.592872	0.0875	NOT	2574.18	2.03e-31	0.544795	0.0209	NOT	1460.93	3.17e-30	0.352664	0.000156	DIFF	myrosinase-associated protein, putative; similar to myrosinase-associated protein, putative [Arabidopsis thaliana] (TAIR:AT1G54010.1)
AT1G54010.1		TU0674	12756.5	3.23e-39	3014.39	2.51e-25	1595.61	6.9e-20	21157.5	9.57e-43	0.60293	0.0277	NOT	6845.3	8.08e-35	0.440359	0.00244	DIFF	4122.46	1.42e-28	0.387053	0.00207	DIFF	myrosinase-associated protein, putative; similar to myrosinase-associated protein, putative [Arabidopsis thaliana] (TAIR:AT1G54000.1)
AT1G54020.1			171.052	0.0306608	168.688	0.142585	139.084	0.0852454	1335.42	1.12e-11	0.128089	6.84e-07	DIFF	592.415	6.04e-10	0.284746	0.000791	DIFF	371.848	4.53e-09	0.374035	0.00168	DIFF	myrosinase-associated protein, putative; similar to myrosinase-associated protein, putative [Arabidopsis thaliana] (TAIR:AT1G54010.1)
AT1G54115.1			4209.21	5.18e-61	2655.27	2.26e-56	2840.98	2.65e-55	4741.69	1.27e-66	0.887702	0.114	NOT	3215	2.86e-60	0.8259	0.0488	NOT	5166.75	1.54e-71	0.549858	5.78e-10	DIFF	cation exchanger, putative; similar to CAX9 (CATION EXCHANGER 9), cation:cation antiporter [Arabidopsis thaliana] (TAIR:AT3G14070.1)
AT1G56170.1			2832.98	4.19e-51	9040.24	5.75e-70	10766.3	1.76e-67	3599.72	1.03e-50	0.787	0.215	NOT	21010.9	6.83e-81	0.430264	6.84e-05	DIFF	7941.45	1.66e-62	1.35571	0.0619	NOT	HAP5B (Heme activator protein (yeast) homolog 5B); DNA binding / transcription factor
AT1G56710.1			566.828	2.04e-14	384.891	2.59e-07	318.467	9.6e-06	1202.2	3.87e-18	0.471492	0.000101	DIFF	464.694	2.14e-09	0.828268	0.148	NOT	523.672	1.29e-12	0.608142	0.02	NOT	glycoside hydrolase family 28 protein / polygalacturonase (pectinase) family protein; similar to glycoside hydrolase family 28 protein / polygalacturonase (pectinase) family protein [Arabidopsis thaliana] (TAIR:AT1G02460.1)
AT1G57750.1			274.91	1.16e-08	255.284	1.2e-09	325.374	5.6e-14	633.04	1.09e-13	0.43427	8.57e-05	DIFF	297.676	3.99e-05	0.85759	0.376	NOT	261.577	3.65e-09	1.24389	0.357	NOT	CYP96A15/MAH1 (MID-CHAIN ALKANE HYDROXYLASE 1); oxygen binding
AT1G60110.1			176.893	0.000773602	186.8	0.00032441	222.732	0.00754434	303.33	0.000119164	0.58317	0.00451	NOT	324.06	1.46e-09	0.576436	0.00384	DIFF	404.584	1.02e-11	0.550521	0.00221	DIFF	jacalin lectin family protein; similar to jacalin lectin family protein [Arabidopsis thaliana] (TAIR:AT1G60095.1)
AT1G60420.1	AT1G60430.1		2562.71	6.18e-32	5354.63	5.39e-48	3482.61	2.33e-36	2496.99	5.56e-35	1.02632	0.478	NOT	5205.86	1.94e-44	1.02858	0.437	NOT	6307.12	1.43e-50	0.552171	5.1e-05	DIFF	DC1 domain-containing protein; similar to electron carrier [Arabidopsis thaliana] (TAIR:AT4G31240.1)
AT1G60790.1			1135.48	9.64e-20	1615.79	1.62e-25	995.309	3.26e-21	1050.48	1.49e-17	1.08092	0.205	NOT	2843.87	3.16e-35	0.568166	0.0173	NOT	1993.75	2.66e-28	0.499215	0.00102	DIFF	similar to unknown protein [Arabidopsis thaliana] (TAIR:AT5G06700.1); similar to unnamed protein product [Vitis vinifera] (GB:CAO66110.1)
AT1G60960.1			1188.06	7.43e-28	5459.17	8.17e-49	3369.16	7.87e-42	1319.19	7.32e-24	0.900598	0.208	NOT	10611.9	4.71e-60	0.514439	3.6e-05	DIFF	4959.44	5.15e-48	0.679343	0.00455	DIFF	IRT3 (Iron regulated transporter 3); cation transmembrane transporter/ metal ion transmembrane transporter
AT1G61340.1			251.429	1.11e-08	1492.14	1.61e-15	402.633	2.31e-07	249.342	0.000334015	1.00837	0.499	NOT	2550.81	1.17e-15	0.584967	0.0257	NOT	858.213	1.39e-11	0.469153	0.00113	DIFF	F-box family protein; similar to F-box family protein [Arabidopsis thaliana] (TAIR:AT4G21510.1)
AT1G61470.1			281.524	8.16e-06	407.077	1.74e-09	383.94	1.76e-08	536.873	8.62e-15	0.524377	0.00283	NOT	930.009	2.38e-15	0.437713	0.000111	DIFF	870.471	2.03e-19	0.441072	9.57e-05	DIFF	CCR4-NOT transcription complex protein, putative; similar to CCR4-NOT transcription complex protein, putative [Arabidopsis thaliana] (TAIR:AT1G27820.1)
AT1G61800.1			272.093	0.000402791	2265.76	3e-20	2407.39	3.33e-19	276.635	1.16e-07	0.983581	0.262	NOT	7097.68	9.17e-32	0.319225	1.64e-09	DIFF	2904.78	1.02e-22	0.828768	0.0446	NOT	GPT2 (glucose-6-phosphate/phosphate translocator 2); antiporter/ glucose-6-phosphate transmembrane transporter
AT1G62305.1			572.537	5.25e-09	525.984	1.98e-09	331.37	1.59e-05	599.02	3.28e-08	0.955789	0.245	NOT	610.325	3.68e-12	0.86181	0.125	NOT	672.735	2.25e-14	0.492571	0.00109	DIFF	similar to unknown protein [Arabidopsis thaliana] (TAIR:AT1G11940.1); similar to unnamed protein product [Vitis vinifera] (GB:CAO69658.1)
AT1G62660.1		TU0767	4052.23	2.51e-29	5453.15	7.13e-36	1880.83	6.34e-26	4916.53	1e-33	0.824205	0.243	NOT	4849.67	4.44e-36	1.12444	0.486	NOT	3693.47	9.51e-30	0.509231	0.00141	DIFF	beta-fructosidase (BFRUCT3) / beta-fructofuranosidase / invertase, vacuolar; similar to ATBETAFRUCT4/VAC-INV (VACUOLAR INVERTASE), beta-fructofuranosidase/ hydrolase, hydrolyzing O-glycosyl compounds [Arabidopsis thaliana] (TAIR:AT1G12240.1)
AT1G62730.1	AT1G62720.1		1429.91	1.6e-22	3204.11	1.74e-52	2250.41	2.97e-36	1777.32	3.11e-29	0.804532	0.154	NOT	10774.2	1.21e-74	0.297387	7.32e-10	DIFF	4403.28	8.77e-52	0.511076	0.000166	DIFF	similar to hypothetical protein [Vitis vinifera] (GB:CAN63693.1); contains InterPro domain Terpenoid synthase (InterPro:IPR008949)
AT1G62760.1			319.549	0.000206482	960.16	9.22e-17	312.124	1.54e-08	424.273	0.000261468	0.753168	0.187	NOT	1394.77	2.81e-25	0.6884	0.044	NOT	1163.8	4.08e-18	0.268194	0.00239	DIFF	invertase/pectin methylesterase inhibitor family protein; similar to invertase/pectin methylesterase inhibitor family protein [Arabidopsis thaliana] (TAIR:AT4G25260.1)
AT1G63180.1			1286.76	2.76e-15	949.074	2.71e-10	763.37	1.65e-12	1452.32	1.08e-15	0.886003	0.403	NOT	1107.95	2.51e-14	0.856604	0.416	NOT	1530.4	1.1e-18	0.498804	0.00175	DIFF	UGE3 (UDP-D-GLUCOSE/UDP-D-GALACTOSE 4-EPIMERASE 3); UDP-glucose 4-epimerase/ protein dimerization
AT1G63440.1			353.316	3.31e-10	370.606	2.72e-11	282.984	6.98e-08	415.837	3.14e-15	0.84965	0.0664	NOT	833.396	5.13e-22	0.444694	8.49e-10	DIFF	463.699	4.86e-11	0.610275	0.0036	DIFF	HMA5 (HEAVY METAL ATPASE 5); ATPase, coupled to transmembrane movement of ions, phosphorylative mechanism
AT1G63930.1		TU0780	322.588	8.89e-06	273.817	9.41e-07	324.698	6.48e-06	342.738	3.17e-06	0.941209	0.254	NOT	504.889	5.38e-12	0.542331	0.0124	DIFF	374.722	2.95e-07	0.866504	0.0938	NOT	similar to unknown protein [Arabidopsis thaliana] (TAIR:AT4G23530.1); similar to hypothetical protein [Vitis vinifera] (GB:CAN64338.1)
AT1G64105.1			1787.02	1.02e-19	3027.52	3.06e-26	4084.57	3.05e-25	1999.13	5.72e-20	0.893899	0.423	NOT	5878.17	8.02e-33	0.515045	0.0124	DIFF	4786.57	6.43e-34	0.85334	0.11	NOT	ANAC027 (Arabidopsis NAC domain containing protein 27); transcription factor
AT1G64370.1		TU0784	45729.2	8.91e-79	37171.8	1.77e-81	32805.2	3.29e-80	77995	2.68e-91	0.586309	0.000551	DIFF	59338.3	8.69e-88	0.626439	0.00367	DIFF	67131.7	2.35e-87	0.488669	0.000141	DIFF	unknown protein;
AT1G64460.1		TU0786	2245.37	2.44e-23	1848.7	8.85e-24	1702.59	2.52e-23	2753.13	6.64e-26	0.81557	0.148	NOT	3397.91	1.99e-34	0.54407	0.00684	DIFF	2246.59	3.04e-32	0.757855	0.0218	NOT	phosphatidylinositol 3- and 4-kinase family protein; similar to phosphatidylinositol 3- and 4-kinase family protein / ubiquitin family protein [Arabidopsis thaliana] (TAIR:AT2G46500.2)
AT1G64470.1		TU0786	1955.85	7.57e-39	1521.46	1.25e-28	1486.57	8.35e-36	2383.25	1.49e-36	0.820665	0.102	NOT	3146.85	7.12e-45	0.483487	2.28e-05	DIFF	2339.88	3.16e-38	0.635319	0.0161	NOT	ubiquitin family protein; similar to phosphatidylinositol 3- and 4-kinase family protein / ubiquitin family protein [Arabidopsis thaliana] (TAIR:AT2G46500.2)
AT1G64563.1			236.865	0.154691	384.28	2.04e-07	350.376	9.24e-11	199.748	0.25948	1.18582	0.477	NOT	434.694	2.16e-10	0.884024	0.389	NOT	816.687	1.54e-21	0.429021	0.000217	DIFF	other RNA;
AT1G64980.1			6814.72	2.52e-59	4277.58	3.03e-53	3336.25	1.18e-44	5902.02	4.32e-57	1.15464	0.22	NOT	7916.3	1.39e-68	0.540351	0.00254	DIFF	3789.14	1.65e-55	0.880477	0.0971	NOT	similar to unnamed protein product [Vitis vinifera] (GB:CAO62125.1); contains domain SSF53448 (SSF53448)
AT1G65040.1		TU0797	1961.04	9.05e-13	6986.63	5.1e-22	5416.46	3e-20	1891.04	3.5e-12	1.03702	0.378	NOT	15591.3	1.01e-25	0.448111	0.00125	DIFF	6278.3	2.01e-20	0.862727	0.169	NOT	protein binding / zinc ion binding; similar to zinc finger (C3HC4-type RING finger) family protein [Arabidopsis thaliana] (TAIR:AT3G16090.1)
AT1G65150.1			871.546	1.2e-09	802.353	1.87e-10	1165.43	1.23e-14	2329.68	1.42e-23	0.374105	0.00104	DIFF	2136.01	3.6e-22	0.375632	0.000938	DIFF	3037.19	3.91e-26	0.38372	0.000877	DIFF	meprin and TRAF homology domain-containing protein / MATH domain-containing protein; similar to meprin and TRAF homology domain-containing protein / MATH domain-containing protein [Arabidopsis thaliana] (TAIR:AT1G65050.1)
AT1G65370.1			2369.19	7.68e-17	614.615	3.27e-08	1162.18	3.19e-10	3627.03	9.44e-21	0.653204	0.0426	NOT	1539.04	2.83e-14	0.39935	0.00299	DIFF	1629.58	3.27e-16	0.713178	0.0391	NOT	meprin and TRAF homology domain-containing protein / MATH domain-containing protein; similar to meprin and TRAF homology domain-containing protein / MATH domain-containing protein [Arabidopsis thaliana] (TAIR:AT1G65150.1)
AT1G65845.1			1991.77	5.48e-13	712.721	6.7e-06	350.267	0.0133478	2854.33	1.87e-11	0.697806	0.205	NOT	1031.08	9.45e-06	0.691237	0.158	NOT	967.03	2.1e-09	0.362209	0.00162	DIFF	unknown protein;
AT1G65890.1			1030.57	6.94e-18	1342.59	4.58e-18	1632.13	2.04e-15	1556.55	3.01e-15	0.662086	0.0878	NOT	2898	7.41e-25	0.463282	0.00156	DIFF	2747.22	2.13e-26	0.594102	0.000595	DIFF	acyl-activating enzyme 12 (AAE12); similar to acyl-activating enzyme 11 (AAE11) [Arabidopsis thaliana] (TAIR:AT1G66120.1)
AT1G65960.1	AT1G65970.1	TU0807	15897.9	1.78e-46	7804.88	5.22e-40	7226.68	2.08e-36	16967.7	2.43e-54	0.936951	0.287	NOT	14212.6	2.94e-49	0.549152	0.00371	DIFF	11848.4	2.12e-48	0.609929	0.00271	DIFF	GAD2 (GLUTAMATE DECARBOXYLASE 2); calmodulin binding
AT1G66100.1		TU0808	28382.3	1.48e-36	17157.1	2.74e-34	14439.9	1.06e-28	64321.5	1.72e-46	0.441257	0.0175	NOT	41441.8	5.82e-47	0.414005	0.0102	DIFF	37227.4	1.15e-41	0.387884	0.0287	NOT	thionin, putative; Identical to Probable thionin-2.4 precursor [Contains: Probable thionin-2.4
AT1G66160.1			606.997	3.28e-12	614.871	5.17e-11	633.834	8.49e-16	682.038	6.73e-12	0.889975	0.178	NOT	1301.25	2.43e-18	0.472523	0.003	DIFF	940.001	9.8e-19	0.674291	0.00189	DIFF	U-box domain-containing protein; similar to U-box domain-containing protein [Arabidopsis thaliana] (TAIR:AT5G37490.1)
AT1G66410.1		TU0814	24077.3	6.8e-48	17843.4	1.3e-46	19941	1.96e-49	27646.6	2.56e-50	0.870896	0.216	NOT	30271.9	8.54e-53	0.589438	0.013	DIFF	37912.2	1.88e-52	0.525978	0.00513	DIFF	CAM4 (CALMODULIN 4); calcium ion binding
AT1G66500.1		TU0815	576.478	1.97e-12	2065.01	6.41e-29	997.028	3.32e-20	605.067	4.33e-10	0.952751	0.496	NOT	5653.26	4.63e-48	0.365278	1.66e-05	DIFF	1971.67	5.24e-32	0.505677	0.000471	DIFF	zinc finger (C2H2-type) family protein; similar to S-locus protein-related [Arabidopsis thaliana] (TAIR:AT5G43620.1)
AT1G66750.1			1337.93	4.42e-19	1994.5	3.08e-24	1480.17	3.56e-17	1953.12	4.27e-24	0.685022	0.0466	NOT	2109.54	8.79e-27	0.945467	0.451	NOT	2717.16	1.18e-25	0.544749	0.00399	DIFF	AT;CDKD
AT1G66760.1			930.811	6.21e-21	1398.76	4.61e-23	602.242	3.19e-12	1655.02	1.61e-29	0.562417	0.00318	NOT	3061.69	1.82e-36	0.456859	0.00164	DIFF	1679.67	7.76e-35	0.358548	3.39e-07	DIFF	MATE efflux family protein; similar to MATE efflux family protein [Arabidopsis thaliana] (TAIR:AT1G66780.1)
AT1G67150.1			239.755	0.000220987	310.334	4.34e-10	251.335	0.000499317	327.056	3.11e-10	0.73307	0.0414	NOT	341.757	2.28e-07	0.908055	0.14	NOT	466.294	9.44e-12	0.539005	0.00281	DIFF	similar to unknown protein [Arabidopsis thaliana] (TAIR:AT1G65985.1); similar to At1g67150-like protein [Arabidopsis lyrata] (GB:ABY59108.1)
AT1G67365.1	AT1G67370.1		776.421	3.8e-14	1433.13	1.42e-19	1168.34	1.08e-19	667.446	6.66e-14	1.16327	0.135	NOT	3905.88	2.4e-31	0.366916	0.00405	DIFF	2592.97	2.77e-24	0.45058	0.0243	NOT	other RNA; Potential natural antisense gene, locus overlaps with AT1G67370
AT1G67570.1			815.485	3.78e-16	1312.84	7.25e-29	815.298	1.72e-20	898.063	9.3e-21	0.908049	0.125	NOT	2032.96	7.67e-31	0.645778	0.0215	NOT	1475.22	1.44e-26	0.552662	0.000102	DIFF	similar to unknown protein [Arabidopsis thaliana] (TAIR:AT1G50630.1); similar to unnamed protein product [Vitis vinifera] (GB:CAO46672.1)
AT1G67810.1			1695.25	3.21e-32	552.622	6.71e-11	525.415	2.9e-12	1104.78	1.26e-23	1.53447	0.0535	NOT	1542.39	1.7e-28	0.358289	0.000364	DIFF	544.053	1.46e-09	0.965742	0.139	NOT	Fe-S metabolism associated domain-containing protein; similar to QS (QUINOLINATE SYNTHASE), quinolinate synthetase A [Arabidopsis thaliana] (TAIR:AT5G50210.1)
AT1G67960.1			1267.27	1.08e-18	1397.45	2.74e-18	1367.96	3.27e-18	1113.59	3.43e-17	1.138	0.383	NOT	2708.67	3.4e-22	0.515917	0.000465	DIFF	1544.33	1.03e-18	0.885795	0.244	NOT	similar to unnamed protein product [Vitis vinifera] (GB:CAO42391.1); contains InterPro domain Protein of unknown function DUF747, CMV receptor (InterPro:IPR008010)
AT1G68140.1		TU0842	3489	2.77e-49	9297.24	3.39e-68	3308.35	2.87e-50	3928.8	1.06e-45	0.888057	0.237	NOT	16164	9.22e-77	0.575182	0.000129	DIFF	7347.22	5.51e-60	0.450286	8.17e-05	DIFF	similar to protein binding / zinc ion binding [Arabidopsis thaliana] (TAIR:AT4G08460.1); similar to protein binding / zinc ion binding [Arabidopsis thaliana] (TAIR:AT4G08460.2)
AT1G70140.1			341.627	8.55e-10	620.837	1.52e-21	642.455	1.1e-20	507.799	4.19e-16	0.67276	0.121	NOT	1146.47	2.32e-25	0.54152	0.000465	DIFF	763.873	4.41e-20	0.841049	0.0647	NOT	ATFH8 (FORMIN 8); actin binding / actin filament binding / profilin binding
AT1G70220.1			282.8	0.000128173	351.593	0.00207836	252.448	0.00557082	376.868	3.69e-05	0.750395	0.259	NOT	751.235	1.01e-10	0.46802	0.000209	DIFF	516.45	6.2e-08	0.488814	0.0103	NOT	similar to unknown protein [Arabidopsis thaliana] (TAIR:AT1G24050.1); similar to unnamed protein product [Vitis vinifera] (GB:CAO40953.1)
AT1G70440.1			240.577	3.66e-05	331.166	4.52e-07	207.261	0.000755259	337.661	5e-07	0.712481	0.0072	NOT	3136.53	7.11e-29	0.105584	1.89e-14	DIFF	809.538	9.35e-14	0.256024	5.54e-08	DIFF	SRO3 (SIMILAR TO RCD ONE 3); NAD+ ADP-ribosyltransferase
AT1G70590.1			1895.39	1.75e-18	2631.13	2.85e-23	2303.17	1.34e-16	2347.63	1.43e-21	0.807363	0.248	NOT	7938.15	4e-45	0.331454	2e-06	DIFF	3203.15	9.78e-27	0.719033	0.0112	NOT	F-box family protein; Identical to F-box protein At1g70590 [Arabidopsis Thaliana] (GB:Q94C27
AT1G70640.1			200.875	0.0054303	502.746	8.2e-09	389.312	1.2e-05	296.861	1.79e-07	0.676663	0.0889	NOT	1808.22	1.03e-18	0.278034	0.000123	DIFF	613.199	3.01e-12	0.634887	0.05	NOT	octicosapeptide/Phox/Bem1p (PB1) domain-containing protein; similar to octicosapeptide/Phox/Bem1p (PB1) domain-containing protein [Arabidopsis thaliana] (TAIR:AT3G26510.2)
AT1G70700.1			2388.39	7.23e-21	4378.51	1.03e-28	3046.97	1.95e-25	6446.95	4.8e-27	0.370468	7.67e-05	DIFF	14687.4	1.51e-35	0.298113	1.3e-05	DIFF	4608.08	1.44e-29	0.661223	0.0183	NOT	JAZ9/TIFY7 (JASMONATE-ZIM-DOMAIN PROTEIN 9); Identical to Protein TIFY 7 (TIFY7) [Arabidopsis Thaliana] (GB:Q8W4J8
AT1G70880.1			816.179	2.02e-10	212.441	0.0165758	475.067	1.66e-12	934.444	5.74e-16	0.873438	0.367	NOT	778.348	6.32e-11	0.272938	0.00159	DIFF	531.544	2.13e-07	0.893749	0.27	NOT	Bet v I allergen family protein; similar to MLP34 (MLP-LIKE PROTEIN 34) [Arabidopsis thaliana] (TAIR:AT1G70850.3)
AT1G71000.1			135.759	0.156756	2558.61	1.24e-28	2670.71	3.93e-29	160.598	0.400654	0.845334	0.382	NOT	14151.8	1.07e-41	0.180797	4e-06	DIFF	4848.03	1.26e-34	0.550886	0.00415	DIFF	DNAJ heat shock N-terminal domain-containing protein; similar to DNAJ heat shock N-terminal domain-containing protein [Arabidopsis thaliana] (TAIR:AT1G56300.1)
AT1G71080.1			3185.37	4.34e-29	1604.04	2.09e-19	1604.05	1.45e-23	3902.16	8.76e-35	0.816309	0.114	NOT	2953.98	2.83e-28	0.54301	0.00733	DIFF	1979.31	2.27e-28	0.810409	0.15	NOT	similar to unknown protein [Arabidopsis thaliana] (TAIR:AT5G38050.1); similar to unknown [Populus trichocarpa] (GB:ABK95382.1)
AT1G71100.1			1230.06	2.48e-23	1036.79	6.16e-23	1706.21	8.8e-34	1624.3	5.06e-26	0.757286	0.136	NOT	2709.57	2.74e-43	0.38264	0.000112	DIFF	1734.81	2.68e-34	0.983514	0.437	NOT	RSW10 (RADIAL SWELLING 10); ribose-5-phosphate isomerase
AT1G71140.1			1303.93	2.37e-25	943.654	1.94e-26	1012.22	8.11e-25	1440.52	7.96e-30	0.90518	0.364	NOT	4272.45	8.76e-44	0.22087	2.01e-11	DIFF	4497.61	1.76e-41	0.225057	8.36e-11	DIFF	MATE efflux family protein; similar to MATE efflux family protein [Arabidopsis thaliana] (TAIR:AT1G15170.1)
AT1G71330.1			330.701	1.58e-05	896.824	1.6e-10	318.35	5.55e-05	465.224	5.89e-06	0.710843	0.424	NOT	910.34	9.92e-12	0.985153	0.341	NOT	865.963	1.12e-12	0.367625	0.000379	DIFF	ATNAP5 (Arabidopsis thaliana non-intrinsic ABC protein 5); member of NAP subfamily
AT1G71360.1		TU0893	991.545	4.38e-28	980.896	1.31e-26	768.168	3.23e-18	804.047	4.73e-20	1.23319	0.06	NOT	2160.22	5.26e-44	0.454072	0.00144	DIFF	957.713	3.67e-32	0.802086	0.0942	NOT	similar to unknown protein [Arabidopsis thaliana] (TAIR:AT1G22882.1); similar to unnamed protein product [Vitis vinifera] (GB:CAO44551.1)
AT1G71370.1		TU0895	207.785	0.00168799	191.259	0.00106256	321.754	9.98e-06	304.606	8.52e-05	0.682143	0.0337	NOT	404.489	2.68e-09	0.472841	0.00649	DIFF	271.891	1.19e-05	1.18339	0.375	NOT	DEAD/DEAH box helicase, putative; Identical to DEAD-box ATP-dependent RNA helicase 49 (RH49) [Arabidopsis Thaliana] (GB:Q8GXD6
AT1G71400.1			367.324	2.4e-19	241.725	1.66e-08	402.82	1.59e-16	848.324	6.18e-39	0.433	2.85e-07	DIFF	353.752	5.03e-14	0.683318	0.0142	DIFF	940.32	4.79e-33	0.428386	1.55e-07	DIFF	disease resistance family protein / LRR family protein; similar to disease resistance family protein / LRR family protein [Arabidopsis thaliana] (TAIR:AT1G71390.1)
AT1G71697.1			1855.42	5.35e-22	1597.98	7.92e-20	1036.07	3.41e-16	2055.2	1.41e-20	0.902793	0.27	NOT	2859.63	5.27e-24	0.558807	0.000711	DIFF	2457.23	4.21e-27	0.421641	1.07e-05	DIFF	ATCK1 (CHOLINE KINASE); Encodes choline kinase. mRNA levels are increased in response to wounding.
AT1G71950.1	AT1G71940.1		8530.1	6.82e-19	12833	2.46e-21	8992.34	1.59e-17	10487.7	7.43e-18	0.813343	0.336	NOT	28851.1	8.06e-35	0.444801	0.00443	DIFF	21376.2	3.4e-23	0.420671	0.00467	DIFF	identical protein binding / subtilase; similar to subtilase family protein [Arabidopsis thaliana] (TAIR:AT1G32950.1)
AT1G72120.1			917.431	4.29e-17	1395.5	1.69e-33	1524.13	7.08e-29	1093.57	3.2e-24	0.838932	0.0709	NOT	2884.88	2.11e-42	0.483729	2.28e-06	DIFF	2552.42	5.44e-43	0.597131	1.5e-05	DIFF	transporter; similar to proton-dependent oligopeptide transport (POT) family protein [Arabidopsis thaliana] (TAIR:AT1G22570.1)
AT1G72175.1			1946.09	9.59e-22	4385.81	1.32e-24	1823.2	4.61e-18	1707.73	1.66e-15	1.13958	0.327	NOT	10453.3	1.19e-30	0.419562	0.000786	DIFF	4326.04	3.06e-28	0.421448	0.00117	DIFF	zinc finger (C3HC4-type RING finger) family protein; similar to zinc finger (C3HC4-type RING finger) family protein [Arabidopsis thaliana] (TAIR:AT1G22510.1)
AT1G72280.1		TU0909	404.269	3.3e-09	469.88	1.39e-09	559.095	3.05e-09	530.959	8.2e-12	0.761394	0.166	NOT	1630.16	1.17e-19	0.288242	8.7e-09	DIFF	783.911	7.52e-13	0.713212	0.255	NOT	AERO1 (ARABIDOPSIS ENDOPLASMIC RETICULUM OXIDOREDUCTINS 1); FAD binding / electron carrier/ oxidoreductase, acting on sulfur group of donors, disulfide as acceptor / protein binding
AT1G72450.1			3011.33	2.92e-13	6276.6	4.53e-17	3819.14	9.96e-16	7321.98	2.66e-30	0.411273	0.00114	DIFF	7139.36	1.01e-23	0.879154	0.313	NOT	4819.22	2.09e-23	0.792481	0.102	NOT	JAZ6/TIFY11B (JASMONATE-ZIM-DOMAIN PROTEIN 6); JAZ6 transcript levels rise in response to a jasmonate stimulus and a GFP:JAZ6 fusion protein localizes to the nucleus. Application of jasmonate methyl ester to Arabidopsis roots reduces the levels of a JAZ6:GUS fusion protein, presumably by stimulating ubiquitin-proteasome-mediated degradation.
AT1G72680.1			2962.02	2.98e-25	2222.08	3.65e-25	1705.2	7.75e-19	3131.58	1.04e-28	0.945855	0.471	NOT	5285.6	1.22e-33	0.420403	0.000172	DIFF	3221.4	8.13e-27	0.529335	0.000301	DIFF	cinnamyl-alcohol dehydrogenase, putative; similar to mannitol dehydrogenase, putative [Arabidopsis thaliana] (TAIR:AT4G39330.1)
AT1G72800.1			676.758	3.31e-22	2032.15	6.55e-40	891.914	2.5e-31	756.998	1.93e-22	0.894002	0.204	NOT	2754.17	1.09e-47	0.737845	0.0751	NOT	2403.62	1.68e-45	0.371071	0.000103	DIFF	nuM1-related; similar to ATNUC-L1/PARL1 (PARALLEL 1), nucleic acid binding [Arabidopsis thaliana] (TAIR:AT1G48920.1)
AT1G73066.1			217.226	1.05e-06	405.907	4.33e-17	406.618	1.72e-14	312.748	3.45e-08	0.694572	0.00329	NOT	522.609	1.74e-14	0.776693	0.371	NOT	812.424	3.49e-28	0.5005	1.96e-05	DIFF	protein binding; similar to leucine-rich repeat transmembrane protein kinase, putative [Arabidopsis thaliana] (TAIR:AT1G17750.1)
AT1G73120.1			1351.18	1.11e-08	548.075	9.56e-08	487.251	0.000788023	2820.8	1.38e-14	0.479006	0.015	NOT	3036	2.68e-18	0.180525	0.00108	DIFF	9594.18	1.19e-31	0.0507861	3.38e-07	DIFF	similar to hypothetical protein [Vitis vinifera] (GB:CAN69175.1);
AT1G73325.1			886.297	1.09e-12	3153.47	7.08e-30	5420.42	6.75e-38	3245.99	9.25e-30	0.273044	1.5e-05	DIFF	4396.47	1.14e-30	0.717273	0.166	NOT	4386.67	6.51e-34	1.23566	0.354	NOT	trypsin and protease inhibitor family protein / Kunitz family protein; similar to ATDR4 (Arabidopsis thaliana drought-repressed 4) [Arabidopsis thaliana] (TAIR:AT1G73330.1)
AT1G73880.1		TU0940	614.101	2.43e-23	964.585	2.64e-33	580.885	3.44e-16	468.768	1.07e-14	1.31003	0.191	NOT	2776.75	5.93e-52	0.347379	1.27e-07	DIFF	1051.78	6.07e-34	0.552288	0.0066	DIFF	UDP-glucoronosyl/UDP-glucosyl transferase family protein; similar to UDP-glucoronosyl/UDP-glucosyl transferase family protein [Arabidopsis thaliana] (TAIR:AT1G51210.1)
AT1G74320.1			936.918	2.26e-09	942.07	3.13e-14	1004.82	1.99e-13	780.586	1.65e-16	1.20028	0.305	NOT	1997.64	1.7e-22	0.471591	0.00189	DIFF	845.868	7.7e-14	1.18792	0.136	NOT	choline kinase, putative; encodes a choline kinase, whose expression is induced by high salt and mannitol.
AT1G74380.1			4477.33	8.15e-74	2916.52	7.93e-68	2345.17	2.78e-58	3457.22	2.8e-64	1.29507	0.0799	NOT	5509.66	1.47e-83	0.529347	1.07e-06	DIFF	3176.03	5.71e-73	0.738397	0.0164	NOT	galactosyl transferase GMA12/MNN10 family protein; Identical to Putative glycosyltransferase 5 (GT5) [Arabidopsis Thaliana] (GB:Q9CA75)
AT1G74590.1		TU0949	664.965	8.67e-13	689.49	1.6e-17	679.464	5.16e-16	674.86	1.41e-12	0.985338	0.353	NOT	1232.43	2.44e-20	0.559456	0.00277	DIFF	2291.3	1.03e-31	0.296541	2.99e-08	DIFF	ATGSTU10 (Arabidopsis thaliana Glutathione S-transferase (class tau) 10); glutathione transferase
AT1G75040.1			738.101	8.62e-23	609.651	1.81e-18	392.942	3.01e-11	1836.37	6.1e-47	0.401935	7.45e-06	DIFF	1172.06	1.98e-28	0.520153	0.0117	DIFF	1056.83	1.68e-35	0.371812	1.31e-05	DIFF	PR5 (PATHOGENESIS-RELATED GENE 5); Thaumatin-like protein involved in response to pathogens. mRNA level of the PR-5 gene (At1g75040)is significantly changed after cutting the inflorescence stem indicating the existence of a network of signal transducing pathways as other stress-regulated genes (At5g01410, At3g17800, At1g29930)do not response to the treatment.
AT1G75270.1		TU0959	4411.95	7.29e-32	8905.83	2.33e-48	6070.87	3.49e-38	5665.8	2.49e-38	0.778699	0.102	NOT	17951.3	6.17e-59	0.496111	0.000775	DIFF	11768.6	1.39e-49	0.515853	0.00159	DIFF	DHAR2; glutathione dehydrogenase (ascorbate)
AT1G75280.1		TU0960	10745.3	5.19e-41	35225.6	1.57e-52	19519.4	8.85e-45	13893.8	5.49e-44	0.773388	0.155	NOT	37421.8	1.01e-58	0.941312	0.162	NOT	43212.4	2.2e-58	0.451708	3.19e-05	DIFF	isoflavone reductase, putative; isoflavone reductase, putative, identical to SP:P52577 Isoflavone reductase homolog P3 (EC 1.3.1.-) {Arabidopsis thaliana}
AT1G75290.1		TU0960	649.911	3.31e-10	400.311	4.86e-11	573.717	3.85e-10	715.724	2.64e-11	0.908047	0.264	NOT	808.154	1.97e-16	0.49534	0.0486	NOT	1035.59	2.18e-15	0.554	0.00198	DIFF	isoflavone reductase, putative; encodes a protein whose sequence is similar to an isoflavone reductase
AT1G75300.1	AT1G75295.1		395.215	1.07e-07	684.751	1.5e-08	317.235	5.35e-09	429.673	2.6e-09	0.919804	0.345	NOT	535.403	2.45e-09	1.27895	0.357	NOT	694.646	8.2e-12	0.456686	0.00349	DIFF	isoflavone reductase, putative; encodes a protein whose sequence is similar to an isoflavone reductase
AT1G75490.1		TU0966	479.946	3.74e-09	465.21	1.91e-10	185.694	0.0106632	529.402	8.62e-19	0.906581	0.128	NOT	597.668	2.8e-19	0.778375	0.116	NOT	441.098	1.38e-09	0.420981	0.00593	DIFF	DNA binding / transcription factor; encodes a member of the DREB subfamily A-2 of ERF/AP2 transcription factor family. The protein contains one AP2 domain. There are eight members in this subfamily including DREB2A AND DREB2B that are involved in response to drought.
AT1G75700.1			325.841	1.88e-05	544.807	0.00231143	352.007	0.00130957	467.007	9.12e-05	0.697722	0.399	NOT	653.242	1.21e-09	0.834005	0.298	NOT	818.135	1.74e-13	0.430255	0.000308	DIFF	HVA22G (HVA22-LIKE PROTEIN G); Identical to Putative HVA22-like protein g (HVA22G) [Arabidopsis Thaliana] (GB:Q9LR09)
AT1G75860.1		TU0976	1918.32	1.02e-25	7276.48	1.38e-49	4672.16	8.3e-40	2323.29	1.12e-34	0.825691	0.0759	NOT	21042.2	1.17e-61	0.345804	4.46e-06	DIFF	11703.5	8.68e-54	0.39921	7.33e-05	DIFF	similar to unknown protein [Arabidopsis thaliana] (TAIR:AT1G20100.1);
AT1G75960.1			465.842	7.16e-12	456.378	1.49e-11	985.348	2.3e-37	867.93	6.16e-22	0.536728	0.000287	DIFF	593.195	3.98e-25	0.769356	0.0755	NOT	1486.21	3.59e-38	0.662994	0.0255	NOT	AMP-binding protein, putative; similar to AMP-binding protein, putative [Arabidopsis thaliana] (TAIR:AT5G16370.1)
AT1G76070.1			735.075	8.99e-24	941.61	3.75e-18	779.079	1.02e-14	832.378	1.65e-20	0.883102	0.42	NOT	2835.49	1.36e-37	0.33208	0.00027	DIFF	1009.88	4.22e-27	0.771457	0.0244	NOT	Identical to Uncharacterized protein At1g76070 [Arabidopsis Thaliana] (GB:Q9SGS5;GB:Q8LAC9
AT1G76170.1			433.039	1.35e-08	493.303	9.25e-09	523.024	1.23e-08	601.649	6.01e-13	0.719754	0.269	NOT	981.298	1.66e-13	0.502705	0.0101	DIFF	863.183	8.81e-12	0.605925	0.00109	DIFF	similar to unknown protein [Arabidopsis thaliana] (TAIR:AT2G44270.1); similar to unnamed protein product [Vitis vinifera] (GB:CAO62002.1)
AT1G76185.1			1839.87	9.89e-23	1110.15	1.08e-17	1025.97	7.99e-11	1689.13	1.15e-22	1.08924	0.305	NOT	2010.64	5.81e-31	0.552138	0.0106	DIFF	1088.98	8.45e-24	0.942139	0.201	NOT	similar to unknown protein [Arabidopsis thaliana] (TAIR:AT1G20460.1); similar to unknown [Brassica juncea] (GB:ABO71663.1)
AT1G76540.1	AT1G76530.1		1665.15	5.17e-20	354.554	1.91e-07	972.073	1.63e-22	2012.22	1.09e-21	0.827519	0.197	NOT	778.41	1.89e-14	0.455485	0.00771	DIFF	586.793	7.25e-15	1.65659	0.0212	NOT	CDKB2;1 (CYCLIN-DEPENDENT KINASE B2
AT1G76680.1		TU0987	7262.65	1.23e-45	5999.94	2.17e-49	2547.4	9.74e-38	8953.27	7.94e-55	0.811173	0.14	NOT	15504.3	8.38e-74	0.386986	2.71e-06	DIFF	6321.37	1.21e-55	0.402982	0.000152	DIFF	OPR1 (12-oxophytodienoate reductase 1); 12-oxophytodienoate reductase
AT1G76690.1	AT1G76700.1		1908.28	5.12e-41	1237.51	1.57e-26	721.741	1.27e-17	1856.58	5.52e-43	1.02785	0.335	NOT	2739.69	2.85e-45	0.451697	0.00232	DIFF	1276.68	4.78e-26	0.565326	0.0122	NOT	OPR2 (12-oxophytodienoate reductase 2); 12-oxophytodienoate reductase
AT1G76790.1	AT1G76780.1	TU0990	6068.76	1.05e-35	840.458	3.39e-14	2627.18	1.58e-26	6998.67	1.93e-37	0.86713	0.295	NOT	3198.15	4.82e-31	0.262795	2.01e-07	DIFF	3427.73	6.62e-31	0.766449	0.0811	NOT	O-methyltransferase family 2 protein; similar to O-methyltransferase, putative [Arabidopsis thaliana] (TAIR:AT1G21100.1)
AT1G77120.1	AT1G77122.1		599.32	1.94e-15	5934.15	2e-38	2249.43	4.87e-27	612.558	2.68e-14	0.978389	0.483	NOT	4990.85	2.61e-39	1.18901	0.302	NOT	4867.68	1.87e-38	0.462115	0.00236	DIFF	ADH1 (ALCOHOL DEHYDROGENASE 1); Catalyzes the reduction of acetaldehyde using NADH as reductant. Requires zinc for activity. Dimer. Anaerobic response polypeptide (ANP). Fermentation. The protein undergoes thiolation following treatment with the oxidant tert-butylhydroperoxide.
AT1G77220.1			967.18	1.33e-22	920.918	6.26e-21	901.13	1.95e-17	1079.8	1.22e-20	0.895703	0.212	NOT	1851.31	1.01e-27	0.497441	0.000968	DIFF	878.478	1.69e-15	1.02579	0.412	NOT	similar to unknown protein [Arabidopsis thaliana] (TAIR:AT4G38360.2); similar to unnamed protein product [Vitis vinifera] (GB:CAO60875.1)
AT1G77510.1		TU1000	4108.79	1.6e-26	6901.07	3.55e-33	13740.2	9.24e-41	3748.35	1.44e-27	1.09616	0.291	NOT	14655	4.5e-42	0.470902	9.77e-06	DIFF	14158	1.6e-40	0.97049	0.316	NOT	ATPDIL1-2 (PDI-LIKE 1-2); protein disulfide isomerase
AT1G77660.1			641.494	4.15e-16	805.48	3.33e-15	598.527	2.71e-17	940.809	3.67e-20	0.681854	0.0225	NOT	1516.64	3.62e-27	0.531095	0.000906	DIFF	796.488	4.72e-19	0.751458	0.0104	NOT	MORN (Membrane Occupation and Recognition Nexus) repeat-containing protein /phosphatidylinositol-4-phosphate 5-kinase-related; similar to MORN (Membrane Occupation and Recognition Nexus) repeat-containing protein /phosphatidylinositol-4-phosphate 5-kinase-related [Arabidopsis thaliana] (TAIR:AT1G21920.1)
AT1G77680.1			1240.04	1.56e-37	1341.34	3.38e-33	908.882	8.13e-30	1717.83	3.12e-41	0.721864	0.0234	NOT	2836.04	6.49e-50	0.472962	6.74e-06	DIFF	1852.87	5.75e-43	0.490527	6.44e-08	DIFF	ribonuclease II family protein; similar to EMB2763 (EMBRYO DEFECTIVE 2763), RNA binding / ribonuclease [Arabidopsis thaliana] (TAIR:AT2G17510.1)
AT1G77750.1			3703.56	2.46e-32	1619.18	5.19e-24	2061.29	2.57e-23	4450.15	6.24e-38	0.832233	0.134	NOT	3825.43	4.63e-29	0.423267	0.000296	DIFF	2825.59	2.46e-27	0.729508	0.0315	NOT	30S ribosomal protein S13, chloroplast, putative; Identical to Small ribosomal subunit protein S13, mitochondrial precursor (RPS13) [Arabidopsis Thaliana] (GB:Q9CA19)
AT1G78070.1			2464.41	3.15e-37	5450.65	1.45e-49	2632	2.33e-40	2901.35	3.11e-41	0.849401	0.211	NOT	14419	2.18e-67	0.378019	1.24e-07	DIFF	4341.6	6.92e-50	0.606228	0.000432	DIFF	WD-40 repeat family protein; similar to WD-40 repeat family protein [Arabidopsis thaliana] (TAIR:AT1G36070.1)
AT1G79270.1			1483.96	1.16e-25	2983.17	6.88e-37	1062.92	4.16e-23	1697.01	4.93e-26	0.874456	0.188	NOT	3518.49	9e-36	0.847855	0.286	NOT	2159.61	2.49e-29	0.492181	0.000171	DIFF	ECT8 (evolutionarily conserved C-terminal region 8); similar to ECT6 (evolutionarily conserved C-terminal region 6) [Arabidopsis thaliana] (TAIR:AT3G17330.1)
AT1G79360.1			342.28	3.83e-11	550.33	2.46e-21	394.613	5.6e-07	855.6	9.1e-27	0.400047	2.01e-09	DIFF	658.858	1.08e-19	0.835279	0.252	NOT	425.188	4.27e-10	0.928091	0.412	NOT	ATOCT2 (ARABIDOPSIS THALIANA ORGANIC CATION/CARNITINE TRANSPORTER2); carbohydrate transmembrane transporter/ sugar:hydrogen ion symporter
AT1G79410.1			2068.74	2.2e-43	518.455	8.68e-19	627.521	8.82e-17	2953.45	3.51e-44	0.700449	0.0117	NOT	1037.52	1.94e-30	0.499706	4.07e-05	DIFF	556.112	5.57e-16	1.12841	0.32	NOT	ATOCT5 (ARABIDOPSIS THALIANA ORGANIC CATION/CARNITINE TRANSPORTER5); carbohydrate transmembrane transporter/ sugar:hydrogen ion symporter
AT1G80110.1			613.628	2.39e-11	752.253	3.35e-13	481.628	4.71e-13	752.802	1.04e-19	0.815125	0.123	NOT	2632.11	1.85e-32	0.285798	7.22e-08	DIFF	1185.02	5.01e-22	0.40643	0.0001	DIFF	ATPP2-B11; carbohydrate binding
AT1G80190.1			472.084	2.99e-07	406.001	0.000164212	258.791	0.00232182	378.651	2.21e-05	1.24675	0.226	NOT	1131.02	8.13e-17	0.358969	9.4e-06	DIFF	398.033	6.38e-05	0.650175	0.143	NOT	PSF1; Similar to the PSF1 component of GINS complex, which in other organism was shown to be involved in the initiation of DNA replication.
AT1G80240.1			1417.4	7.37e-22	714.978	1.84e-11	331.792	6.73e-05	1576.86	4.52e-15	0.898875	0.386	NOT	1198.13	1.44e-18	0.596745	0.00639	DIFF	916.607	1.74e-19	0.361978	1.24e-06	DIFF	similar to unknown protein [Arabidopsis thaliana] (TAIR:AT5G25460.1); similar to unnamed protein product [Vitis vinifera] (GB:CAO44183.1)
AT1G80710.1			585.59	6.81e-13	402.124	8.77e-09	411.836	4.46e-14	506.962	4.29e-09	1.1551	0.153	NOT	2280.25	2.6e-38	0.176351	4.44e-16	DIFF	847.978	7.21e-16	0.485668	0.00111	DIFF	transducin family protein / WD-40 repeat family protein; similar to DDB2 (DAMAGED DNA-BINDING 2), nucleotide binding [Arabidopsis thaliana] (TAIR:AT5G58760.1)
AT1G80720.1			1943.3	1.55e-29	1747.67	8.75e-29	3120.38	2.03e-33	2799.37	1.28e-32	0.694192	0.0666	NOT	3475.7	3.19e-35	0.502825	0.00407	DIFF	3308.39	4.17e-39	0.943172	0.306	NOT	mitochondrial glycoprotein family protein / MAM33 family protein; similar to mitochondrial glycoprotein family protein / MAM33 family protein [Arabidopsis thaliana] (TAIR:AT1G15870.1)
AT1G80840.1	AT1G80850.1		383.377	2.74e-06	502.468	1.59e-13	384.034	1.77e-07	894.802	1.5e-14	0.428449	0.000279	DIFF	682.22	4.05e-10	0.736519	0.0974	NOT	564.429	3.21e-07	0.680394	0.0119	NOT	WRKY40 (WRKY DNA-binding protein 40); transcription factor
AT2G01410.1	AT2G01400.1		2805.3	1.61e-36	2418.11	2.41e-40	1880.73	6.05e-32	2806.54	1.93e-40	0.999558	0.292	NOT	4613.22	6.87e-48	0.52417	0.000344	DIFF	3097.86	1.58e-40	0.607106	0.0127	NOT	similar to unknown protein [Arabidopsis thaliana] (TAIR:AT2G16760.1); similar to unknown [Populus trichocarpa] (GB:ABK92493.1)
AT2G01610.1			4472.44	9.78e-43	819.627	7.53e-19	2951.11	1.02e-37	4572.86	7.81e-41	0.97804	0.472	NOT	1639.44	2.59e-33	0.499943	0.014	DIFF	2553.53	2.82e-34	1.1557	0.286	NOT	invertase/pectin methylesterase inhibitor family protein; similar to pectinesterase inhibitor [Arabidopsis thaliana] (TAIR:AT1G14890.1)
AT2G01710.1		TU1080	2616.4	5.87e-39	3064.43	8.75e-33	2644.02	4.04e-34	3337.5	8.94e-41	0.78394	0.218	NOT	5253.71	4.53e-50	0.583289	0.0057	DIFF	5037.89	4.57e-48	0.524827	0.000742	DIFF	DNAJ heat shock N-terminal domain-containing protein; similar to DNAJ heat shock N-terminal domain-containing protein [Arabidopsis thaliana] (TAIR:AT5G64360.2)
AT2G01730.1			205.37	1.01e-06	212.41	3.84e-05	335.624	6.59e-08	292.512	3.91e-08	0.702091	0.0352	NOT	392.601	1.33e-12	0.541033	0.00181	DIFF	385.022	6.57e-11	0.871701	0.246	NOT	ATCPSF73-II (CLEAVAGE AND POLYADENYLATION SPECIFICITY FACTOR 73 KDA SUBUNIT-II); catalytic/ protein binding
AT2G01860.1	AT2G01870.1		563.823	6.15e-17	816.375	3.35e-23	946.126	2.93e-22	1285.96	4.69e-28	0.438445	2.92e-05	DIFF	1352.01	6.18e-34	0.603823	0.00516	DIFF	1338.9	8.57e-33	0.706644	0.0189	NOT	EMB975 (EMBRYO DEFECTIVE 975); similar to pentatricopeptide (PPR) repeat-containing protein [Arabidopsis thaliana] (TAIR:AT2G38420.1)
AT2G02010.1			340.469	0.000389787	357.919	3.03e-06	232.232	0.0346681	456.06	3.31e-07	0.746544	0.0822	NOT	363.485	7.97e-10	0.984687	0.444	NOT	523.023	6.06e-09	0.444019	0.000316	DIFF	GAD4 (GLUTAMATE DECARBOXYLASE 4); calmodulin binding
AT2G02230.1		TU1091	1056	1.07e-27	2622.36	2.75e-32	1137.58	1.06e-23	1118.94	7.5e-25	0.94375	0.404	NOT	7976.81	4.39e-42	0.328748	7.27e-06	DIFF	1703.77	7.11e-24	0.667684	0.0303	NOT	ATPP2-B1 (Phloem protein 2-B1); carbohydrate binding
AT2G02710.1			3163.61	1.63e-30	4164.83	5.51e-32	1939.19	1.03e-24	4559.77	2.31e-33	0.693809	0.0248	NOT	7774.82	1.12e-41	0.535682	0.000302	DIFF	2748.42	4.22e-30	0.705565	0.0743	NOT	PAC motif-containing protein; Identical to Protein Twin LOV 1 (TLP1) [Arabidopsis Thaliana] (GB:O64511
AT2G02795.1			247.573	0.0141686	254.922	0.000225719	394.144	1.24e-07	275.383	0.0818675	0.899013	0.33	NOT	587.12	7.67e-15	0.434191	0.023	NOT	771.255	2.31e-30	0.511042	0.00658	DIFF	unknown protein;
AT2G02810.1		TU1094	1791.64	1.14e-21	7513.87	7.93e-47	9273.11	9.29e-46	2243.39	2.65e-25	0.798631	0.271	NOT	19610.8	1.44e-55	0.38315	0.000327	DIFF	16431.2	2.18e-50	0.56436	0.0109	NOT	ATUTR1/UTR1 (UDP-GALACTOSE TRANSPORTER 1); UDP-galactose transmembrane transporter/ UDP-glucose transmembrane transporter/ pyrimidine nucleotide sugar transmembrane transporter
AT2G02870.1			1672.31	5.32e-30	2022.19	4.93e-32	1260.01	3.46e-26	1956.69	8.02e-35	0.854663	0.175	NOT	2843.67	1.1e-41	0.71112	0.0837	NOT	2787.22	2.98e-44	0.452067	1.38e-05	DIFF	kelch repeat-containing F-box family protein; Identical to F-box/Kelch-repeat protein At2g02870 [Arabidopsis Thaliana] (GB:Q8L736
AT2G02955.1			370.212	1.27e-09	612.828	3.38e-19	689.63	2.61e-17	673.368	6.54e-20	0.549791	0.00187	NOT	991.714	2.04e-23	0.617948	0.0205	NOT	1382.58	8.89e-36	0.498799	0.000196	DIFF	MEE12 (maternal effect embryo arrest 12); zinc ion binding
AT2G03690.1	AT2G03680.1		2576.02	1.87e-41	4487.59	2.32e-42	1986.76	1.59e-29	2242.36	3.01e-30	1.1488	0.193	NOT	7717.42	2.88e-51	0.581488	0.14	NOT	3964.44	8.25e-46	0.501145	0.00499	DIFF	coenzyme Q biosynthesis Coq4 family protein / ubiquinone biosynthesis Coq4 family protein; Ubiquinone biosynthesis protein COQ4 homolog.
AT2G03760.1		TU1103	935.164	1.25e-21	5231.89	4.56e-55	418.199	5.1e-10	2084.22	3.76e-31	0.448688	0.00122	DIFF	5367.9	3.17e-57	0.974662	0.355	NOT	931.063	1.89e-21	0.449163	0.00365	DIFF	ST (steroid sulfotransferase); sulfotransferase
AT2G04040.1	AT2G04039.1		358.865	1.46e-07	309.622	0.000120445	331.006	3.02e-05	632.545	6.17e-10	0.567335	0.165	NOT	4022.48	6.9e-36	0.0769729	3.71e-14	DIFF	1184.98	9.08e-19	0.279335	4.02e-05	DIFF	ATDTX1; antiporter/ multidrug efflux pump/ multidrug transporter/ transporter
AT2G04050.1			449.885	8.28e-07	787.328	7.41e-12	575.774	1.99e-11	2957.42	4.12e-29	0.152121	9.56e-12	DIFF	3424.56	1.26e-31	0.229906	1.27e-08	DIFF	1164.54	5.07e-15	0.494422	0.00204	DIFF	MATE efflux family protein; similar to ATDTX1, antiporter/ multidrug efflux pump/ multidrug transporter/ transporter [Arabidopsis thaliana] (TAIR:AT2G04040.1)
AT2G04100.1			1231.71	5.31e-22	527.215	2e-09	543.254	1.35e-08	2318.84	4.55e-26	0.531175	0.000925	DIFF	1309.42	1.48e-23	0.402632	5.98e-06	DIFF	1207.91	2.07e-20	0.449747	0.000156	DIFF	MATE efflux family protein; similar to MATE efflux family protein [Arabidopsis thaliana] (TAIR:AT2G04090.1)
AT2G04135.1		TU1110	198.517	0.0408969	395.162	1.51e-06	216.166	0.145384	191.747	0.0167771	1.03531	0.493	NOT	5309.9	1.14e-28	0.0744199	9.97e-08	DIFF	1337.24	9.45e-17	0.161651	4.41e-06	DIFF	transposable element gene; similar to unknown protein [Arabidopsis thaliana] (TAIR:AT5G33303.1)
AT2G04400.1	AT2G04410.1		2781.11	5.39e-15	1734.05	2.99e-14	2357.01	2.34e-15	3000.57	4.21e-15	0.926861	0.374	NOT	4173.94	1.64e-23	0.415447	0.000205	DIFF	3506.29	2.79e-19	0.672223	0.0287	NOT	indole-3-glycerol phosphate synthase (IGPS); Identical to Indole-3-glycerol phosphate synthase, chloroplast precursor [Arabidopsis Thaliana] (GB:P49572
AT2G04460.1			171.605	0.0123737	167.779	0.0425697	546.33	1.77e-08	291.617	0.000748195	0.58846	0.165	NOT	539.929	2.84e-10	0.310743	0.0037	DIFF	1015.74	7.52e-13	0.537864	0.232	NOT	transposable element gene; similar to unknown protein [Arabidopsis thaliana] (TAIR:AT2G10090.1)
AT2G06040.1			389.925	7.7e-10	475.883	1.73e-15	576.955	6.11e-23	431.749	1.79e-08	0.903129	0.266	NOT	1046.83	5.67e-23	0.454594	0.00133	DIFF	850.068	1.12e-21	0.678716	0.0168	NOT	similar to unknown protein [Arabidopsis thaliana] (TAIR:AT5G21900.1); similar to unnamed protein product [Vitis vinifera] (GB:CAO65254.1)
AT2G07713.1			184.112	0.035451	281.063	8.23e-07	391.031	6.07e-13	228.258	1.98e-07	0.806596	0.409	NOT	590.792	3.46e-34	0.475739	0.00721	DIFF	560.069	2.23e-22	0.698184	0.392	NOT	Identical to Uncharacterized mitochondrial protein AtMg00540 [Arabidopsis Thaliana] (GB:P93309);
AT2G09795.1	AT2G09800.1		299.308	9.96e-10	277.71	6.05e-05	281.871	2.13e-05	779.658	5.14e-33	0.383897	0.0331	NOT	595.16	4.7e-24	0.466614	0.00238	DIFF	399.073	9.06e-25	0.706314	0.0217	NOT	other RNA; Potential natural antisense gene, locus overlaps with AT2G09800
AT2G15080.1			527.601	2.01e-25	408.022	4.13e-16	316.763	1.77e-10	1186.3	8.17e-39	0.444745	5.99e-10	DIFF	486.102	1.23e-23	0.839375	0.47	NOT	973.221	6.41e-40	0.325479	1.22e-14	DIFF	disease resistance family protein; similar to disease resistance family protein [Arabidopsis thaliana] (TAIR:AT5G27060.1)
AT2G15555.1			838.377	1.75e-15	602.614	1.5e-14	621.964	5.17e-13	24462.1	8.26e-59	0.0342725	7.77e-16	DIFF	10086.2	1.32e-41	0.0597464	5.29e-13	DIFF	15531.9	9.24e-51	0.0400443	1.89e-15	DIFF	other RNA;
AT2G16005.1			712.465	1.45e-07	370.701	4.62e-05	298.979	9.66e-06	1790.22	9.09e-17	0.397976	0.00278	NOT	900.969	6.78e-14	0.411447	0.000733	DIFF	466.87	6.08e-09	0.64039	0.134	NOT	MD-2-related lipid recognition domain-containing protein / ML domain-containing protein; similar to MD-2-related lipid recognition domain-containing protein / ML domain-containing protein [Arabidopsis thaliana] (TAIR:AT3G44100.1)
AT2G17840.1		TU1284	5481.49	1.52e-51	6944.02	5.81e-57	4168.73	2.01e-43	5719.57	1.52e-49	0.958374	0.402	NOT	12721	3.85e-68	0.545871	0.00207	DIFF	8229.19	2.1e-51	0.506578	0.000526	DIFF	ERD7 (EARLY-RESPONSIVE TO DEHYDRATION 7); Identified as drought-inducible gene by differential hybridization. Upregulated by high light, drought, cold and salt stress determined by microarray analysis.
AT2G18193.1			428.82	5.95e-10	994.49	2.79e-16	333.569	3.81e-05	3443.91	1.08e-32	0.124515	2.11e-14	DIFF	5782.89	2.94e-38	0.171971	1.88e-10	DIFF	1283.56	2.12e-20	0.259878	3.4e-10	DIFF	AAA-type ATPase family protein; similar to AAA-type ATPase family protein [Arabidopsis thaliana] (TAIR:AT2G18190.1)
AT2G18680.1			480.415	5e-16	584.388	4.16e-19	265.562	0.00133531	304.777	2.4e-08	1.57628	0.179	NOT	2102.09	2.26e-32	0.278003	4.24e-06	DIFF	615.037	4.1e-19	0.431782	3.43e-05	DIFF	similar to unknown protein [Arabidopsis thaliana] (TAIR:AT2G18690.1); similar to hypothetical protein OsI_029427 [Oryza sativa (indica cultivar-group)] (GB:EAZ08195.1)
AT2G18700.1			2325.58	3.66e-38	3161.11	1.14e-40	1180.07	8.19e-28	3604.55	1.9e-46	0.645179	0.00027	DIFF	6167.87	8.15e-56	0.512512	2.95e-07	DIFF	1154.92	1.74e-30	1.02178	0.098	NOT	ATTPS11 (Arabidopsis thaliana trehalose phosphatase/synthase 11); transferase, transferring glycosyl groups
AT2G18780.1			552.68	8.3e-19	1142.8	5.11e-35	757.748	3.15e-22	678.934	1.67e-25	0.814041	0.0808	NOT	2555.58	1.24e-40	0.447178	0.000566	DIFF	1679	6.64e-28	0.451309	0.0123	NOT	F-box family protein; similar to F-box family protein [Arabidopsis thaliana] (TAIR:AT3G16740.1)
AT2G19570.1		TU1308	3149.9	5.21e-43	3538.04	1.85e-45	2046.12	8.21e-42	2514.84	2.15e-38	1.25253	0.273	NOT	7207.09	1.83e-63	0.490911	0.00816	DIFF	2605.07	5.4e-36	0.785438	0.139	NOT	CDA1 (CYTIDINE DEAMINASE 1); Encodes a cytidine deaminase that deaminates cytidine and deoxycytidine and is competitively inhibited by cytosine-containing compounds.
AT2G19740.1		TU1310	8709.33	6.09e-30	6256.09	3.36e-27	9054.07	1.43e-29	13113.7	1.53e-30	0.66414	0.0765	NOT	12730.4	6.06e-34	0.491429	0.00682	DIFF	15216.1	2.91e-33	0.595032	0.023	NOT	60S ribosomal protein L31 (RPL31A); Identical to 60S ribosomal protein L31-1 (RPL31A) [Arabidopsis Thaliana] (GB:Q9SLL7)
AT2G19970.1			1450.49	1.06e-27	556.949	4.06e-15	655.255	8.05e-12	3408.71	1.25e-43	0.425525	0.000301	DIFF	1890.39	5.7e-34	0.294621	3.24e-05	DIFF	1061.05	3.82e-29	0.617553	0.0116	NOT	pathogenesis-related protein, putative; similar to allergen V5/Tpx-1-related family protein [Arabidopsis thaliana] (TAIR:AT2G19980.1)
AT2G20370.1			1747.56	6.02e-44	1453.86	2.05e-38	1200.91	1.77e-31	1339.31	1.52e-38	1.30482	0.004	NOT	3023.3	2.59e-50	0.480885	3.3e-09	DIFF	1767.78	9.16e-44	0.679332	8.68e-05	DIFF	KAM1/MUR3 (MURUS 3); catalytic/ transferase, transferring glycosyl groups
AT2G20560.1		TU1324	1139.29	2.12e-21	22160.7	7.17e-67	10776.6	9.59e-56	1325.02	8.04e-28	0.859829	0.0937	NOT	42414.3	1.26e-67	0.522482	7.46e-05	DIFF	14447.5	9.28e-65	0.745915	0.0368	NOT	DNAJ heat shock family protein; similar to DNAJ heat shock family protein [Arabidopsis thaliana] (TAIR:AT4G28480.1)
AT2G20880.1			288.621	1.8e-09	253.706	2.07e-05	367.282	4.59e-07	273.767	1.61e-05	1.05426	0.224	NOT	463.828	9.72e-12	0.546983	0.00796	DIFF	534.11	1.06e-19	0.687652	0.036	NOT	AP2 domain-containing transcription factor, putative; Identical to Ethylene-responsive transcription factor ERF053 (ERF053) [Arabidopsis Thaliana] (GB:Q9SKT1)
AT2G21180.1		TU1341	4065.59	1.68e-20	11415.9	2.36e-37	3385.36	3.79e-23	3984.58	5.67e-25	1.02033	0.254	NOT	28857.5	1.04e-48	0.395596	0.00383	DIFF	10862.2	1.49e-37	0.311664	0.000748	DIFF	similar to Os03g0249700 [Oryza sativa (japonica cultivar-group)] (GB:NP_001049562.1);
AT2G21640.1			566.187	2.68e-05	5044.04	7.4e-20	2170.25	4.45e-11	1233.83	5.21e-08	0.458886	0.0981	NOT	13853	1.23e-30	0.364112	0.025	NOT	6449.04	3.86e-21	0.336523	0.00259	DIFF	similar to unknown protein [Arabidopsis thaliana] (TAIR:AT3G05570.1); similar to unknown protein [Arabidopsis thaliana] (TAIR:AT4G39235.1)
AT2G21860.1		TU1353	1827.01	6.79e-27	2685.08	3.52e-30	1831.16	2.72e-27	1662.48	3.77e-26	1.09897	0.498	NOT	5037.08	2.93e-42	0.533063	0.00254	DIFF	2442.76	2.04e-32	0.749627	0.0713	NOT	violaxanthin de-epoxidase-related; similar to NPQ1 (NON-PHOTOCHEMICAL QUENCHING 1) [Arabidopsis thaliana] (TAIR:AT1G08550.2)
AT2G21930.1			173.765	0.224429	198.462	0.0102096	151.709	0.0979909	209.262	0.00433718	0.830371	0.324	NOT	632.911	1.28e-17	0.31357	1.05e-06	DIFF	316.365	6.08e-09	0.479538	0.00056	DIFF	F-box family protein; Identical to F-box protein At2g21930 [Arabidopsis Thaliana] (GB:Q9SJ06
AT2G22240.1			4913.32	1.45e-36	60611.2	1.72e-71	6674.05	5.37e-34	6877.1	5.96e-36	0.714446	0.062	NOT	64720.2	2.82e-72	0.936511	0.37	NOT	19259.7	2.28e-56	0.346529	7.08e-08	DIFF	inositol-3-phosphate synthase isozyme 2 / myo-inositol-1-phosphate synthase 2 / MI-1-P synthase 2 / IPS 2; Identical to Inositol-3-phosphate synthase isozyme 2 [Arabidopsis Thaliana] (GB:Q38862
AT2G22850.1			428.566	1.02e-10	1104.62	2.38e-16	713.573	4.37e-13	701.16	4.46e-13	0.611224	0.0243	NOT	3207.51	6.76e-38	0.344386	1.49e-05	DIFF	1205.25	2.17e-22	0.592054	0.0108	NOT	ATBZIP6 (ARABIDOPSIS THALIANA BASIC LEUCINE-ZIPPER 6); DNA binding / transcription factor
AT2G23110.1			197.769	0.115739	356.827	0.00733604	405.311	0.000105046	149.449	0.469358	1.32332	0.131	NOT	1131.24	4.08e-10	0.31543	0.022	NOT	1105.06	5.01e-09	0.366777	0.00658	DIFF	similar to unknown protein [Arabidopsis thaliana] (TAIR:AT2G23120.1); similar to seed maturation protein PM35 [Glycine max] (GB:AAD51623.1)
AT2G23150.1			1485.76	1.23e-25	1337.69	1.75e-25	1209.77	2.78e-23	1978.82	4.73e-32	0.750831	0.107	NOT	3121.39	2.77e-36	0.428556	9.83e-05	DIFF	2145.52	1.84e-32	0.563859	0.00213	DIFF	NRAMP3 (NRAMP metal ion transporter 3); manganese ion transmembrane transporter/ metal ion transmembrane transporter
AT2G23340.1		TU1373	1796.04	9.59e-27	5580.93	2.95e-41	3299.51	3.1e-27	1588.58	1.06e-20	1.13059	0.382	NOT	13172.3	4.69e-68	0.423687	0.00014	DIFF	8245.03	1.26e-50	0.400182	0.00539	DIFF	AP2 domain-containing transcription factor, putative; encodes a member of the DREB subfamily A-5 of ERF/AP2 transcription factor family. The protein contains one AP2 domain. There are 16 members in this subfamily including RAP2.1, RAP2.9 and RAP2.10.
AT2G23620.1			893.043	9.47e-08	363.651	0.00265255	484.123	8.45e-07	1551.13	7.62e-10	0.575737	0.0544	NOT	1419.78	5.97e-11	0.256132	1.55e-05	DIFF	710.32	0.000127051	0.681556	0.0245	NOT	esterase, putative; similar to ACL (ACETONE-CYANOHYDRIN LYASE), hydrolase [Arabidopsis thaliana] (TAIR:AT2G23600.1)
AT2G24100.1			972.434	5.09e-31	1939.08	5.6e-40	1568.59	3.12e-31	1269.5	4.42e-38	0.765998	0.113	NOT	4769.7	1.92e-52	0.406541	7.63e-05	DIFF	2220.72	4.25e-42	0.706343	0.00573	DIFF	similar to unknown protein [Arabidopsis thaliana] (TAIR:AT4G30780.1); similar to unnamed protein product [Vitis vinifera] (GB:CAO66612.1)
AT2G24500.1			3904.43	6.21e-29	7707.72	4.76e-35	5886.04	1.33e-31	5187.52	2.23e-31	0.752658	0.133	NOT	13984.2	1.03e-46	0.551173	0.00238	DIFF	8866.3	7e-39	0.663867	0.039	NOT	FZF; transcription factor
AT2G24970.1			930.209	7.73e-10	285.028	0.0198046	278.705	0.00010913	846.489	2.74e-05	1.0989	0.185	NOT	580.756	3.05e-09	0.490788	0.00249	DIFF	405.45	1.88e-05	0.687397	0.193	NOT	similar to unnamed protein product [Vitis vinifera] (GB:CAO44373.1);
AT2G25220.1			494.139	2.53e-06	191.237	0.0656768	381.306	1.36e-05	700.442	8.11e-12	0.705467	0.0979	NOT	399.746	5.73e-11	0.478396	0.00762	DIFF	226.224	0.0264191	1.68552	0.00268	DIFF	protein kinase family protein; similar to protein kinase family protein [Arabidopsis thaliana] (TAIR:AT4G32000.1)
AT2G25450.1			7956.98	3.1e-56	4024.23	3.34e-48	3237.3	2.06e-44	12760.9	4.98e-64	0.623544	0.00607	NOT	8455.85	1.37e-57	0.475911	0.000184	DIFF	3180.31	1.95e-40	1.01792	0.388	NOT	2-oxoglutarate-dependent dioxygenase, putative; encodes a protein whose sequence is similar to ACC oxidase
AT2G26010.1			445.731	8.25e-05	461.189	0.00815826	479.737	0.00790524	2360.4	3.78e-10	0.188837	0.0568	NOT	1290.83	1.63e-09	0.357281	0.0262	NOT	2778.89	7.29e-10	0.172636	0.00213	DIFF	PDF1.3 (plant defensin 1.3); Identical to Probable cysteine-rich antifungal protein At2g26010 precursor [Arabidopsis Thaliana] (GB:O80995)
AT2G26150.1		TU1414	216.66	7.59e-06	14040	1.11e-62	6756.86	6.7e-51	238.044	2.18e-07	0.910168	0.31	NOT	36749.9	4.58e-71	0.382042	7.89e-08	DIFF	7631.74	3.71e-57	0.885363	0.286	NOT	ATHSFA2 (Arabidopsis thaliana heat shock transcription factor A2); DNA binding / transcription factor
AT2G26695.1		TU1428	2187.71	9.5e-22	1286.16	1.77e-16	1237.75	7.75e-17	6268.27	6.66e-44	0.349013	0.000515	DIFF	2868.48	4.7e-25	0.448377	0.00596	DIFF	2832.98	2.1e-20	0.436907	0.00177	DIFF	binding; similar to zinc finger (Ran-binding) family protein [Arabidopsis thaliana] (TAIR:AT3G15680.1)
AT2G27420.1		TU1442	2861.7	2.17e-36	5759.11	2.37e-48	3991.11	1.81e-37	5667.43	1.25e-46	0.504938	0.00133	DIFF	6008.24	1.47e-41	0.958535	0.458	NOT	4481.03	5.74e-43	0.890668	0.338	NOT	cysteine proteinase, putative; similar to cysteine proteinase, putative [Arabidopsis thaliana] (TAIR:AT3G49340.1)
AT2G27550.1			1674.2	1.2e-14	1290.44	9.35e-13	1348.66	1.88e-18	3341.97	1.43e-22	0.500962	0.000855	DIFF	1233.31	1.64e-13	1.04632	0.391	NOT	1687.75	4.9e-14	0.799088	0.184	NOT	ATC (ARABIDOPSIS THALIANA CENTRORADIALIS); phosphatidylethanolamine binding
AT2G27690.1			253.321	0.000159857	230.742	6.03e-06	237.738	3.98e-08	317.15	4.43e-11	0.798742	0.37	NOT	746.216	5.26e-21	0.309216	1.14e-10	DIFF	312.604	9.85e-07	0.760509	0.0282	NOT	CYP94C1 (cytochrome P450, family 94, subfamily C, polypeptide 1); oxygen binding
AT2G27860.1		TU1450	26160.4	2.09e-50	14256.4	1.23e-46	11868.2	7.96e-38	32605	4.63e-54	0.802343	0.148	NOT	21590.1	1.03e-52	0.660321	0.0207	NOT	21542.1	6.97e-50	0.550931	0.00258	DIFF	AXS1 (UDP-D-APIOSE/UDP-D-XYLOSE SYNTHASE 1); Encodes UDP-d-apiose/UDP-d-xylose synthase that requires NAD+ for enzymatic activity and is strongly inhibited by UDP-d-galacturonate.
AT2G28670.1	AT2G28671.1		3803.24	2.35e-50	1605.1	1.84e-34	1310.11	3.24e-36	5404.71	7.86e-61	0.70369	0.00337	NOT	2413.33	5.7e-40	0.665098	0.00365	DIFF	2580.71	4.73e-45	0.507655	2.83e-05	DIFF	disease resistance-responsive family protein / fibroin-related; similar to disease resistance-responsive family protein [Arabidopsis thaliana] (TAIR:AT1G07730.2)
AT2G29460.1			359.775	0.00132904	581.534	3.49e-07	218.057	0.117673	604.593	5.29e-05	0.59507	0.0234	NOT	1116.69	4.95e-12	0.520766	0.118	NOT	669.784	5.19e-10	0.325563	0.000145	DIFF	ATGSTU4 (GLUTATHIONE S-TRANSFERASE 22); glutathione transferase
AT2G29480.1			255.793	0.000200103	276.182	0.00370932	208.789	0.00668643	339.626	8.3e-06	0.753161	0.167	NOT	543.292	5.86e-12	0.508349	0.0743	NOT	446.786	2.84e-10	0.467313	0.00276	DIFF	ATGSTU2 (GLUTATHIONE S-TRANSFERASE 20); glutathione transferase
AT2G29570.1			6171.24	3.05e-35	4114.97	2.45e-31	3170	5.01e-27	8014.43	3.76e-35	0.770016	0.204	NOT	7450.06	4.5e-35	0.552341	0.00346	DIFF	5405.18	5.55e-34	0.586474	0.00443	DIFF	PCNA2 (PROLIFERATING CELL NUCLEAR ANTIGEN 2); DNA binding / DNA polymerase processivity factor
AT2G29670.1		TU1477	2565.94	7.11e-33	7894.9	3.31e-54	7497.29	1.09e-54	2836.29	8.34e-35	0.904682	0.331	NOT	14691.4	2.1e-60	0.537382	0.000121	DIFF	8724	6.6e-56	0.859387	0.138	NOT	binding; similar to binding [Arabidopsis thaliana] (TAIR:AT1G07280.3)
AT2G29690.1			1446.79	9.79e-23	543.331	2.3e-15	855.088	8.93e-17	1544.91	3.54e-25	0.936488	0.432	NOT	1080.25	1.7e-19	0.502968	0.000438	DIFF	752.414	8.91e-16	1.13646	0.457	NOT	ASA2 (anthranilate synthase 2); anthranilate synthase
AT2G29700.1			7269.06	2.03e-49	4368.58	1.16e-38	3529.06	4.55e-37	7693.46	5.08e-48	0.944836	0.435	NOT	11504.9	1.44e-55	0.379715	0.00202	DIFF	5889.22	1.44e-52	0.599241	0.0146	NOT	ATPH1 (ARABIDOPSIS THALIANA PLECKSTRIN HOMOLOGUE 1); Encodes a protein containing one PH (pleckstrin homology) domain with a short N-terminal extension
AT2G29950.1			230.335	0.00219089	420.432	7.62e-09	275.709	5.78e-07	259.212	0.000131871	0.888597	0.443	NOT	1382.78	1.64e-23	0.304048	0.00499	DIFF	1125.16	2.16e-13	0.24504	0.000335	DIFF	ELF4-L1 (ELF4-LIKE 1); similar to ELF4 (EARLY FLOWERING 4) [Arabidopsis thaliana] (TAIR:AT2G40080.1)
AT2G29995.1			3983.64	1.46e-09	2301.11	1.69e-06	2523.44	4.48e-07	7207.19	3.65e-11	0.552731	0.0469	NOT	5112.44	1.57e-11	0.4501	0.0058	DIFF	5052.19	9.46e-10	0.499474	0.0558	NOT	similar to unknown protein [Arabidopsis thaliana] (TAIR:AT1G07175.1);
AT2G30140.1			1468.75	7.37e-28	1703.99	2.98e-28	1208.37	3.28e-19	1678.68	4.47e-27	0.874943	0.43	NOT	3227.44	3.94e-41	0.52797	0.0003	DIFF	1987.97	2.43e-32	0.607841	0.003	DIFF	UDP-glucoronosyl/UDP-glucosyl transferase family protein; similar to UDP-glucoronosyl/UDP-glucosyl transferase family protein [Arabidopsis thaliana] (TAIR:AT2G30150.1)
AT2G30250.1			639.4	2.86e-20	1803.1	6.28e-31	890.967	7.83e-25	1216.08	1.41e-19	0.525788	0.00629	NOT	2753.95	9.28e-33	0.654732	0.0824	NOT	1868.27	1.59e-25	0.476894	0.000339	DIFF	WRKY25 (WRKY DNA-binding protein 25); transcription factor
AT2G30360.1	AT2G30362.1		1413.69	9.55e-28	1630	3.75e-30	635.056	1.82e-19	2244.18	4.73e-32	0.629936	0.0206	NOT	4304.27	4.39e-42	0.378694	0.00136	DIFF	1589.06	1.46e-30	0.399643	0.000113	DIFF	CIPK11 (SOS3-INTERACTING PROTEIN 4); kinase
AT2G30600.1			1151.52	5.39e-30	726.615	6.57e-20	827.842	1.17e-18	2275.83	3.47e-48	0.505978	1.09e-06	DIFF	1367.05	2.75e-23	0.53152	2.43e-05	DIFF	930.558	2.12e-18	0.889619	0.0347	NOT	BTB/POZ domain-containing protein; similar to BTB/POZ domain-containing protein [Arabidopsis thaliana] (TAIR:AT2G46260.1)
AT2G30870.1		TU1499	17957.8	2.8e-50	11599.4	9.43e-44	13757.8	8.62e-41	20671.5	1.6e-59	0.868723	0.202	NOT	30947.6	5.1e-56	0.374808	0.00253	DIFF	26867.5	1.15e-58	0.512061	0.00877	NOT	ATGSTF10 (EARLY DEHYDRATION-INDUCED 13); glutathione transferase
AT2G31141.1			1905.7	1.53e-05	1199.71	0.000113311	751.965	7.17e-05	4793.52	1.15e-08	0.397558	0.0235	NOT	3229	6.77e-09	0.371542	0.00271	DIFF	3923.19	7.85e-09	0.191672	0.000631	DIFF	unknown protein;
AT2G31390.1	AT2G31380.1	TU1503	10077.7	6.37e-34	5744.44	2.91e-24	4122.03	1.39e-19	10384.5	1.66e-34	0.970456	0.467	NOT	10497.4	1.47e-31	0.547225	0.00364	DIFF	7099.02	6.87e-22	0.580648	0.00892	NOT	pfkB-type carbohydrate kinase family protein; Identical to Probable fructokinase-1 [Arabidopsis Thaliana] (GB:Q9SID0
AT2G31880.1	AT2G31890.1		2591.3	8.21e-56	1529.88	3.2e-46	1021.44	1.02e-39	1446.01	2.99e-50	1.79203	8.09e-05	DIFF	1161.56	2.64e-44	1.31709	0.0552	NOT	1973.13	2.25e-51	0.517675	0.000473	DIFF	leucine-rich repeat transmembrane protein kinase, putative; similar to HAESA (RECEPTOR-LIKE PROTEIN KINASE 5), ATP binding / kinase/ protein serine/threonine kinase [Arabidopsis thaliana] (TAIR:AT4G28490.1)
AT2G31945.1			584.632	0.000157253	1085.38	7.92e-11	841.288	9.91e-07	676.118	7.48e-07	0.864689	0.256	NOT	2443.57	5.05e-18	0.444178	0.00274	DIFF	1025.24	2.16e-13	0.820577	0.142	NOT	similar to unknown protein [Arabidopsis thaliana] (TAIR:AT1G05575.1); similar to unnamed protein product [Vitis vinifera] (GB:CAO22015.1)
AT2G32210.1			616.799	2.7e-09	2216.44	3.74e-17	1503.49	9.01e-16	744.93	1.82e-08	0.827996	0.415	NOT	6759.33	1.06e-27	0.327908	0.00947	DIFF	3657.98	6.3e-20	0.411016	0.0322	NOT	similar to unknown protein [Arabidopsis thaliana] (TAIR:AT2G32190.1); similar to unknown [Populus trichocarpa] (GB:ABK92801.1)
AT2G32235.1		TU1522	526.035	1.22e-10	248.825	7.66e-07	535.236	3.93e-13	492.195	7.74e-14	1.06875	0.327	NOT	723.721	2.43e-14	0.343813	0.00884	DIFF	592.067	8.2e-12	0.904013	0.199	NOT	unknown protein;
AT2G32240.1		TU1522	1646.28	7.6e-30	1555.7	3.34e-23	1159.83	2.03e-22	2300.64	8.79e-35	0.715575	0.0614	NOT	3113.58	3.13e-31	0.49965	1.38e-05	DIFF	1938.49	7.38e-27	0.598316	0.000179	DIFF	similar to unknown protein [Arabidopsis thaliana] (TAIR:AT1G05320.1); similar to unknown protein [Arabidopsis thaliana] (TAIR:AT1G05320.3)
AT2G32300.1			1341.38	2e-20	383.025	1.09e-05	363.317	1.91e-07	1698.39	1.61e-22	0.789795	0.106	NOT	514.237	7.32e-10	0.744841	0.386	NOT	901.713	5.96e-15	0.402919	0.00129	DIFF	UCC1 (UCLACYANIN 1); copper ion binding
AT2G32900.1	AT2G32890.1		1287.45	1.25e-19	1137.76	5.6e-16	1041.25	1.08e-12	1253.63	4.01e-21	1.02698	0.177	NOT	2210.44	8.45e-24	0.514721	2.3e-05	DIFF	1408.85	3.63e-19	0.739078	0.00023	DIFF	ATZW10; homologous to Drosophila ZW10, a centromere/kinetochore protein involved in chromosome segregation
AT2G32920.1		TU1530	5471.68	1.9e-24	18884.7	1.02e-37	18522.3	2.22e-37	6642.91	8.95e-31	0.823687	0.104	NOT	38215.8	1.18e-58	0.494159	0.000184	DIFF	29930.4	5.72e-43	0.618846	0.0091	NOT	ATPDIL2-3 (PDI-LIKE 2-3); protein disulfide isomerase
AT2G32960.1			849.617	1.85e-19	306.021	0.000156927	517.633	1.39e-07	814.46	8.12e-23	1.04317	0.385	NOT	741.199	1.12e-21	0.412873	0.00646	DIFF	573.168	3.9e-22	0.903109	0.364	NOT	tyrosine specific protein phosphatase family protein; similar to tyrosine specific protein phosphatase family protein [Arabidopsis thaliana] (TAIR:AT1G05000.1)
AT2G33050.1	AT2G33051.1	TU1532	1976.44	2.59e-45	3461.01	1.18e-54	4060.48	1.61e-57	2738.78	2.43e-52	0.72165	0.0118	NOT	2688.88	3.64e-47	1.28716	0.0851	NOT	7865.44	1.26e-70	0.516243	4.44e-09	DIFF	leucine-rich repeat family protein; similar to leucine-rich repeat family protein [Arabidopsis thaliana] (TAIR:AT2G33020.1)
AT2G33830.1		TU1550	29365.1	1.51e-53	5429.77	2.5e-38	9623.77	6.48e-48	38660.4	3.84e-70	0.759565	0.0771	NOT	11777.5	1.42e-50	0.461029	0.0111	DIFF	11873.6	5.63e-53	0.810518	0.206	NOT	dormancy/auxin associated family protein; similar to DRM1 (DORMANCY-ASSOCIATED PROTEIN 1) [Arabidopsis thaliana] (TAIR:AT1G28330.1)
AT2G34070.1			1813.17	6.24e-26	3871.84	1.6e-32	1916.08	8.35e-22	2962.75	1.62e-27	0.611989	0.00572	NOT	6980.21	2.21e-39	0.554688	0.00324	DIFF	2959.25	4.62e-36	0.647488	0.014	NOT	similar to unknown protein [Arabidopsis thaliana] (TAIR:AT1G29050.1); similar to unnamed protein product [Vitis vinifera] (GB:CAO48076.1)
AT2G34355.1			1019.45	1.88e-33	1090.03	1.19e-32	654.749	3.09e-17	886.912	2.45e-23	1.14944	0.159	NOT	2214.68	6.92e-43	0.492184	2.29e-05	DIFF	869.583	9.76e-21	0.752946	0.0262	NOT	nodulin-related; similar to nodulin-related [Arabidopsis thaliana] (TAIR:AT2G34350.1)
AT2G34380.1	AT2G34390.1		848.604	6.47e-28	1339.95	1.35e-35	981.385	2.79e-28	1044.74	5.62e-27	0.812263	0.101	NOT	3451.22	7.65e-42	0.388254	2.05e-05	DIFF	1541.8	2.26e-42	0.636519	0.00107	DIFF	similar to unknown protein [Arabidopsis thaliana] (TAIR:AT1G29760.1); similar to unnamed protein product [Vitis vinifera] (GB:CAO48004.1)
AT2G34700.1			859.582	3.72e-08	473.634	2.31e-05	501.777	5.5e-05	1904.35	3.98e-15	0.451378	0.00154	DIFF	1088.91	1.61e-08	0.434962	0.00642	DIFF	1024.97	9.01e-12	0.489553	0.00349	DIFF	pollen Ole e 1 allergen and extensin family protein; similar to AGP31 (ARABINOGALACTAN-PROTEIN 31), structural constituent of cell wall [Arabidopsis thaliana] (TAIR:AT1G28290.1)
AT2G34810.1			1198.31	5.47e-28	1315.97	4.36e-31	2105.98	1.56e-34	3058.51	9.18e-43	0.391795	4.83e-06	DIFF	2898.32	5.53e-44	0.454046	0.000105	DIFF	3183.51	2.43e-41	0.661528	0.0252	NOT	FAD-binding domain-containing protein; similar to FAD-binding domain-containing protein [Arabidopsis thaliana] (TAIR:AT1G30720.1)
AT2G34930.1		TU1564	305.293	1.09e-08	347.461	1.06e-10	267.773	8.65e-11	857.997	1.57e-35	0.355821	7.55e-15	DIFF	2134.41	1.4e-61	0.16279	0	DIFF	705.644	4.06e-28	0.379473	2.01e-10	DIFF	disease resistance family protein; similar to disease resistance family protein [Arabidopsis thaliana] (TAIR:AT1G47890.1)
AT2G35290.1			478.085	6.79e-08	305.657	0.00426144	402.965	5.21e-05	387.052	1.59e-06	1.2352	0.065	NOT	837.011	9.46e-20	0.365177	6.65e-05	DIFF	393.564	7.79e-06	1.02389	0.288	NOT	similar to unnamed protein product [Vitis vinifera] (GB:CAO63442.1);
AT2G35550.1			316.603	2.2e-07	363.668	2.75e-11	636.963	1.01e-14	589.865	6.4e-17	0.536738	0.000837	DIFF	805.995	1.27e-23	0.451204	0.00261	DIFF	1447.8	1e-30	0.439952	0.00015	DIFF	ATBPC7/BBR/BPC7/BPC7 (BASIC PENTACYSTEINE 7); DNA binding / transcription factor
AT2G35900.1			2948.2	1.79e-33	14077.2	2.02e-55	7552.96	2.01e-47	4236.52	4.91e-38	0.695901	0.116	NOT	17206.5	2.57e-53	0.818133	0.192	NOT	14475	7.98e-47	0.521793	0.00132	DIFF	similar to Mal d 1-associated protein [Malus x domestica] (GB:AAP86780.1);
AT2G35980.1			573.466	1.64e-14	733.312	2.63e-16	546.744	9.89e-12	795.481	6.37e-25	0.720905	0.12	NOT	770.302	1.79e-20	0.95198	0.407	NOT	1242.86	6.06e-34	0.439908	0.00261	DIFF	YLS9 (YELLOW-LEAF-SPECIFIC GENE 9); Encodes a protein whose sequence is similar to tobacco hairpin-induced gene (HIN1) and Arabidopsis non-race specific disease resistance gene (NDR1). Expression of this gene is induced by cucumber mosaic virus, spermine and during senescence. The gene product is localized to the chloroplast.
AT2G36300.1			4438.78	5.47e-62	5487.65	6.3e-61	4431.02	4.25e-61	3931.56	1.42e-54	1.12901	0.234	NOT	10937.9	4.54e-78	0.50171	0.000737	DIFF	5375.66	1.21e-66	0.824275	0.12	NOT	integral membrane Yip1 family protein; similar to integral membrane Yip1 family protein [Arabidopsis thaliana] (TAIR:AT3G52760.1)
AT2G36750.1		TU1602	401.884	9.78e-10	2610.47	1.78e-31	2033.37	4.75e-26	819.539	1.07e-14	0.490378	0.0034	NOT	6775.26	3.85e-49	0.385294	2.71e-08	DIFF	2620.25	5.88e-33	0.776021	0.0404	NOT	UGT72C1 (UDP-GLUCOSYL TRANSFERASE 72C1); UDP-glycosyltransferase/ transferase, transferring glycosyl groups
AT2G36760.1			272.835	0.00104215	245.754	2.17e-07	334.249	2.11e-05	216.136	0.001128	1.26233	0.168	NOT	569.734	5.81e-09	0.431349	0.00303	DIFF	389.692	6.24e-07	0.857726	0.0717	NOT	UGT73C2 (UDP-GLUCOSYL TRANSFERASE 73C2); UDP-glycosyltransferase/ transferase, transferring glycosyl groups / transferase, transferring hexosyl groups
AT2G36770.1			334.498	2.41e-13	624.256	2.79e-14	355.135	1.53e-10	530.836	5.55e-17	0.630134	0.0585	NOT	2465.25	2.14e-26	0.253222	6.17e-05	DIFF	843.195	1.43e-16	0.421178	0.00136	DIFF	UDP-glucoronosyl/UDP-glucosyl transferase family protein; similar to UDP-glucoronosyl/UDP-glucosyl transferase family protein [Arabidopsis thaliana] (TAIR:AT2G36780.1)
AT2G36780.1			304.108	1.01e-05	514.906	5.88e-11	315.345	7.5e-08	528.639	3.35e-11	0.575266	0.0987	NOT	2758.6	3.5e-27	0.186655	1.35e-07	DIFF	717.055	2.11e-14	0.439778	0.00279	DIFF	UDP-glucoronosyl/UDP-glucosyl transferase family protein; similar to DOGT1 (DON-GLUCOSYLTRANSFERASE), UDP-glycosyltransferase/ transferase, transferring glycosyl groups [Arabidopsis thaliana] (TAIR:AT2G36800.1)
AT2G36790.1	AT2G36792.1		406.851	1.77e-11	1760.54	2.25e-29	595.285	4.76e-17	687.954	1.52e-21	0.591393	0.00428	NOT	7412.72	9.34e-59	0.237503	1.36e-09	DIFF	1037.44	5.93e-25	0.573802	0.000943	DIFF	UGT73C6 (UDP-GLUCOSYL TRANSFERASE 73C6); UDP-glucosyltransferase/ UDP-glycosyltransferase/ transferase, transferring glycosyl groups
AT2G36800.1			3284.62	1.89e-36	5140.78	1.48e-43	2541.03	1.28e-27	3691.29	9.99e-39	0.88983	0.388	NOT	10300.3	1.17e-52	0.49909	0.00102	DIFF	2551.66	1.7e-35	0.995834	0.294	NOT	DOGT1 (DON-GLUCOSYLTRANSFERASE); UDP-glycosyltransferase/ transferase, transferring glycosyl groups
AT2G37110.1		TU1610	10447.6	4.93e-49	11007.7	4.75e-52	8992.09	1.14e-45	9886.65	3.29e-48	1.05674	0.391	NOT	17680.8	1.32e-63	0.622579	0.00909	DIFF	17247.3	8.12e-63	0.521362	0.00284	DIFF	similar to unknown protein [Arabidopsis thaliana] (TAIR:AT2G40935.1); similar to unknown [Populus trichocarpa] (GB:ABK96163.1)
AT2G37170.1			29988.8	2.75e-32	51690.6	9.69e-34	28276	1.6e-29	47236.8	1.17e-33	0.634861	0.0361	NOT	70918.4	3.52e-34	0.728874	0.0227	NOT	60064.1	6.74e-34	0.470764	0.000307	DIFF	PIP2B (plasma membrane intrinsic protein 2;2)
AT2G37770.1			343.975	1.51e-13	1408.27	6.66e-22	444.937	5.06e-10	448.99	5.86e-10	0.766108	0.306	NOT	4392.67	8.24e-38	0.320595	2.55e-05	DIFF	946.671	7.49e-15	0.470002	0.000124	DIFF	aldo/keto reductase family protein; similar to aldo/keto reductase family protein [Arabidopsis thaliana] (TAIR:AT2G37790.1)
AT2G38240.1			345.678	1.83e-15	357.591	3.66e-12	324.899	3.14e-09	548.62	9.24e-19	0.630086	0.0785	NOT	1151.61	7.96e-24	0.310514	2.5e-05	DIFF	790.377	1.77e-23	0.411068	0.00152	DIFF	oxidoreductase, 2OG-Fe(II) oxygenase family protein; similar to oxidoreductase, 2OG-Fe(II) oxygenase family protein [Arabidopsis thaliana] (TAIR:AT5G05600.1)
AT2G38340.1	AT2G38330.1		228.256	0.000650113	359.673	1.01e-09	265.431	3.27e-05	327.043	6.22e-11	0.697939	0.0299	NOT	769.208	2.09e-14	0.467589	0.0141	DIFF	408.031	4.7e-11	0.650517	0.0694	NOT	AP2 domain-containing transcription factor, putative (DRE2B); encodes a member of the DREB subfamily A-2 of ERF/AP2 transcription factor family. The protein contains one AP2 domain. There are eight members in this subfamily including DREB2A AND DREB2B that are involved in response to drought.
AT2G38360.1			6003.1	8.17e-46	5380.93	4.01e-47	5673.33	2.17e-46	6050.13	1.94e-49	0.992227	0.466	NOT	13159.8	4.24e-59	0.408891	0.000998	DIFF	6741.16	2.56e-46	0.841596	0.216	NOT	prenylated rab acceptor (PRA1) family protein; similar to prenylated rab acceptor (PRA1) family protein [Arabidopsis thaliana] (TAIR:AT3G56110.1)
AT2G38390.1			2811.3	1.96e-17	842.855	5.75e-11	1734.94	3.62e-13	6476.56	2.22e-31	0.434073	0.00114	DIFF	1482.19	1.76e-14	0.568655	0.00698	DIFF	2090.75	1.56e-23	0.829817	0.126	NOT	peroxidase, putative; Identical to Peroxidase 23 precursor (PER23) [Arabidopsis Thaliana] (GB:O80912)
AT2G38530.1			21841.3	9.12e-46	18690.3	6.43e-45	24555.9	1.78e-45	60788.8	1.55e-51	0.359298	0.000972	DIFF	31678.4	1e-45	0.590001	0.0212	NOT	44725.1	1.55e-50	0.549041	0.00541	DIFF	LTP2 (LIPID TRANSFER PROTEIN 2); lipid binding
AT2G38800.1		TU1651	5035.12	7.46e-52	6399.35	3.96e-62	6050.6	1.37e-58	8859.21	5.63e-61	0.568349	0.00174	NOT	10789.4	4.02e-73	0.593115	0.000754	DIFF	12366.3	2.73e-83	0.489281	2.45e-06	DIFF	calmodulin-binding protein-related; similar to calmodulin-binding protein-related [Arabidopsis thaliana] (TAIR:AT3G54570.1)
AT2G38810.1			2206.29	2.86e-19	819.575	6.86e-15	999.803	2.24e-16	2702.78	2.63e-21	0.816304	0.215	NOT	1665.26	1.24e-18	0.49216	0.00199	DIFF	1485.48	4.97e-21	0.67305	0.0806	NOT	HTA8; DNA binding
AT2G38860.1			3026.35	7.17e-34	950.433	7.02e-19	1271.43	1.19e-26	2587.89	1.63e-33	1.16943	0.341	NOT	2198.95	1.58e-32	0.432221	1.99e-05	DIFF	1382.47	1.29e-27	0.91968	0.239	NOT	YLS5 (yellow-leaf-specific gene 5); Encodes protease I (pfpI)-like protein YLS5.
AT2G39020.1		TU1657	4203.45	9.95e-50	12675.1	2.39e-81	9173.62	2.1e-72	4337.17	2.87e-55	0.969169	0.274	NOT	18172.8	3.64e-90	0.697476	0.0306	NOT	17739.4	1.62e-89	0.517132	0.000545	DIFF	GCN5-related N-acetyltransferase (GNAT) family protein; similar to GCN5-related N-acetyltransferase (GNAT) family protein [Arabidopsis thaliana] (TAIR:AT2G39030.1)
AT2G39030.1			242.062	1.3e-08	253.997	4e-07	387.38	1.7e-09	792.719	6.45e-16	0.305357	0.0203	NOT	2050.93	5.64e-37	0.123845	0.000133	DIFF	2356.08	4.07e-35	0.164417	8.27e-05	DIFF	GCN5-related N-acetyltransferase (GNAT) family protein; similar to GCN5-related N-acetyltransferase (GNAT) family protein [Arabidopsis thaliana] (TAIR:AT2G39020.1)
AT2G39050.1			2365.96	7.45e-27	2454.6	9.96e-24	1596.98	2.35e-22	2210.1	7.75e-25	1.07052	0.312	NOT	3809.4	7.37e-33	0.644353	0.0109	DIFF	3009.34	1.63e-33	0.530675	4.38e-05	DIFF	hydroxyproline-rich glycoprotein family protein; similar to unknown [Populus trichocarpa] (GB:ABK95474.1)
AT2G39330.1			1294.23	7.35e-17	1380.61	1.38e-22	812.593	5.32e-15	2525.73	8.95e-33	0.512418	6.38e-06	DIFF	4190.58	7.85e-42	0.329456	4.45e-09	DIFF	2593.93	4.54e-32	0.313267	3.76e-06	DIFF	jacalin lectin family protein; Identical to Myrosinase-binding protein-like At2g39330 [Arabidopsis Thaliana] (GB:O80948)
AT2G39650.1			626.329	8.3e-15	1474.37	1.84e-25	1021.57	1.43e-21	1258.19	4.37e-28	0.497802	4.84e-05	DIFF	1938.14	1.18e-31	0.760714	0.0363	NOT	1109.02	8.5e-25	0.921147	0.12	NOT	similar to unknown protein [Arabidopsis thaliana] (TAIR:AT4G14620.1); similar to unnamed protein product [Vitis vinifera] (GB:CAO69213.1)
AT2G40000.1		TU1669	3168.24	4e-41	7335.76	7.69e-61	2795.55	8.21e-42	6871.1	8.53e-58	0.461096	0.000101	DIFF	16084.5	1.04e-70	0.456076	7.7e-05	DIFF	5502.24	5.15e-52	0.508075	0.000764	DIFF	similar to unknown protein [Arabidopsis thaliana] (TAIR:AT3G55840.1); similar to unnamed protein product [Vitis vinifera] (GB:CAO41329.1)
AT2G40240.1			461.049	1.23e-16	497.194	2.76e-16	643.945	1.26e-25	649.819	4.32e-23	0.709504	0.0767	NOT	909.262	7.43e-26	0.54681	0.00585	DIFF	916.516	3.81e-26	0.702601	0.0245	NOT	pentatricopeptide (PPR) repeat-containing protein; similar to unknown protein [Arabidopsis thaliana] (TAIR:AT3G56030.1)
AT2G40330.1		TU1675	307.111	4.11e-06	394.506	8.64e-07	221.189	0.0188557	367.127	1.22e-10	0.836525	0.405	NOT	1185.46	2.08e-21	0.332787	0.000373	DIFF	668.966	2.04e-13	0.330643	0.000213	DIFF	Bet v I allergen family protein; similar to unknown protein [Arabidopsis thaliana] (TAIR:AT2G38310.1)
AT2G40340.1			234.435	0.000401202	603.482	6.92e-15	927.534	1.32e-24	568.957	2.79e-12	0.412043	0.00219	NOT	5532.3	8.12e-59	0.109083	0	DIFF	3398.78	1.51e-55	0.272902	5.86e-14	DIFF	AP2 domain-containing transcription factor, putative (DRE2B); encodes a member of the DREB subfamily A-2 of ERF/AP2 transcription factor family. The protein contains one AP2 domain. There are eight members in this subfamily including DREB2A AND DREB2B that are involved in response to drought.
AT2G40390.1			352.61	4.52e-15	288.891	3.73e-07	242.359	1.72e-06	666.953	2.2e-17	0.528688	0.00011	DIFF	470.505	6.91e-12	0.614002	0.0041	DIFF	393.758	7.14e-12	0.615502	1.95e-05	DIFF	similar to unknown protein [Arabidopsis thaliana] (TAIR:AT5G64190.1); similar to unnamed protein product [Vitis vinifera] (GB:CAO41445.1)
AT2G40810.1	AT2G40820.1		784.132	2.14e-17	731.958	1.09e-25	826.232	5.39e-18	902.845	7.04e-16	0.868512	0.479	NOT	1422.06	1.76e-22	0.514717	0.00556	DIFF	909.628	1.74e-22	0.908319	0.309	NOT	AtATG18c (Arabidopsis thaliana homolog of yeast autophagy 18 (ATG18) c); similar to AtATG18d (Arabidopsis thaliana homolog of yeast autophagy 18 (ATG18) d) [Arabidopsis thaliana] (TAIR:AT3G56440.1)
AT2G40880.1	AT2G40890.1	TU1688	6507.16	1.67e-32	12789.2	2.21e-38	6821.35	1.24e-33	6804.72	4.64e-38	0.956272	0.495	NOT	20587.2	3e-50	0.621221	0.0139	DIFF	22165.3	5.52e-48	0.307749	0.000187	DIFF	FL3-27; cysteine protease inhibitor
AT2G41100.1		TU1693	6957.98	1.08e-33	6600.81	5.1e-33	2795.19	2.94e-24	12541.1	1.65e-51	0.554814	0.00955	NOT	16974.8	3.62e-50	0.388859	0.000207	DIFF	9191.81	1.14e-38	0.304096	2.85e-05	DIFF	TCH3 (TOUCH 3); encodes a calmodulin-like protein, with six potential calcium binding domains. Calcium binding shown by Ca(2+)-specific shift in electrophoretic mobility. Expression induced by touch and darkness. Expression may also be developmentally controlled. Expression in growing regions of roots, vascular tissue, root/shoot junctions, trichomes, branch points of the shoot, and regions of si…
AT2G41490.1	AT2G41500.1		1744.65	2.7e-17	1265.36	6.34e-14	1430.64	6.55e-15	1485.01	4.72e-16	1.17484	0.256	NOT	2363.63	1.1e-20	0.535346	0.00595	DIFF	1789.26	4.9e-14	0.799571	0.247	NOT	GPT (UDP-GLCNAC%3ADOLICHOL+PHOSPHATE+GLCNAC-1-P+TRANSFERASE); UDP-N-acetylglucosamine-dolichyl-phosphate N-acetylglucosaminephosphotransferase
AT2G41550.1			573.555	2.11e-11	961.17	1.73e-15	652.893	1.48e-16	797.187	1.53e-12	0.719474	0.0473	NOT	1784.43	1.83e-20	0.538643	0.000411	DIFF	881.566	1.92e-20	0.740606	0.0813	NOT	transcription termination factor; contains InterPro domain Rho termination factor, N-terminal
AT2G41640.1			311.518	4.86e-11	444.248	8.63e-15	316.385	3.34e-08	560.005	8.89e-16	0.556277	0.00596	NOT	1027.52	3.17e-29	0.43235	6.68e-05	DIFF	649.802	2.85e-19	0.486894	0.000404	DIFF	similar to unknown protein [Arabidopsis thaliana] (TAIR:AT3G57380.1); similar to glycosyltransferase [Medicago truncatula] (GB:CAI30145.1)
AT2G42150.1	AT2G42160.1	TU1709	261.576	7.46e-07	359.01	1.21e-13	219.658	4.73e-08	243.084	4.8e-09	1.07607	0.182	NOT	1147.28	3.52e-29	0.312923	2.28e-10	DIFF	270.837	1.27e-07	0.811034	0.0747	NOT	DNA-binding bromodomain-containing protein; similar to DNA-binding bromodomain-containing protein [Arabidopsis thaliana] (TAIR:AT3G57980.1)
AT2G42270.1	AT2G42280.1		319.681	6.83e-23	1011.88	2.39e-46	805.609	3.44e-30	539.129	1.23e-33	0.592958	7.85e-08	DIFF	4506.49	1.11e-67	0.224538	0	DIFF	2218.18	1.94e-54	0.363185	0	DIFF	U5 small nuclear ribonucleoprotein helicase, putative; similar to EMB1507 (EMBRYO DEFECTIVE 1507), ATP-dependent helicase [Arabidopsis thaliana] (TAIR:AT1G20960.1)
AT2G42330.1	AT2G42320.1		473.265	1.84e-21	987.29	5.16e-34	1146.5	1.11e-42	1361.38	2.05e-45	0.347636	3.64e-11	DIFF	1510.47	1.16e-47	0.653631	0.0475	NOT	1915.12	3.48e-48	0.598657	0.00133	DIFF	D111/G-patch domain-containing protein; similar to D111/G-patch domain-containing protein [Arabidopsis thaliana] (TAIR:AT1G17070.1)
AT2G42530.1			4242.78	1.57e-16	3391.66	4.09e-18	4519.37	1.28e-19	2289.87	3.49e-13	1.85285	0.0425	NOT	9761.86	1.15e-28	0.34744	0.0126	DIFF	3699.05	1.74e-18	1.22177	0.348	NOT	COR15B; similar to COR15A (COLD-REGULATED 15A) [Arabidopsis thaliana] (TAIR:AT2G42540.2)
AT2G43540.1		TU1732	663.368	6.55e-10	423.909	3.08e-06	486.924	0.000389869	952.38	2.73e-07	0.696537	0.468	NOT	1043.57	3.27e-09	0.40621	0.00608	DIFF	1041.36	5.59e-09	0.467585	0.00764	DIFF	similar to hypothetical protein [Vitis vinifera] (GB:CAN65294.1);
AT2G43610.1			1422.15	4.26e-15	533.388	1.96e-11	355.869	1.16e-07	2666.52	2.98e-24	0.533336	0.000299	DIFF	1305.71	1.62e-14	0.408504	0.00161	DIFF	858.294	3.01e-11	0.414624	0.000989	DIFF	glycoside hydrolase family 19 protein; similar to chitinase, putative [Arabidopsis thaliana] (TAIR:AT2G43620.1)
AT2G43745.1			109.079	1.24e-06	236.138	4.52e-12	109.878	2.27e-09	157.523	1.08e-06	0.692464	0.328	NOT	158.272	7.05e-07	1.49198	0.0238	NOT	277.703	1.77e-09	0.395667	0.000144	DIFF	similar to unknown protein [Arabidopsis thaliana] (TAIR:AT2G43740.2); similar to unknown [Solanum tuberosum] (GB:ABA40466.1)
AT2G43780.1			5974.24	5.96e-24	4609.67	1.51e-24	8639.71	2.35e-26	10582.1	5.21e-30	0.564561	0.0268	NOT	10112.5	1.42e-26	0.455839	0.00742	DIFF	13670	3.22e-34	0.63202	0.0533	NOT	similar to hypothetical protein OsI_037823 [Oryza sativa (indica cultivar-group)] (GB:EAY83864.1); similar to expressed protein [Oryza sativa (japonica cultivar-group)] (GB:ABA99375.1)
AT2G43820.1			1521.56	2.79e-28	2326.68	1.75e-32	1055.8	1.37e-21	1614.67	9.61e-29	0.942335	0.315	NOT	7905.38	1.41e-48	0.294316	6.36e-08	DIFF	2097.66	6.26e-31	0.503323	0.000641	DIFF	GT/UGT74F2 (UDP-GLUCOSYLTRANSFERASE 74F2); UDP-glucosyltransferase/ UDP-glycosyltransferase/ transferase, transferring glycosyl groups / transferase, transferring hexosyl groups
AT2G43960.1			214.842	0.013671	309.513	1.89e-09	246.483	0.00367364	361.193	2.89e-09	0.594812	0.0142	NOT	467.626	2.08e-15	0.661882	0.014	DIFF	452.335	1.97e-11	0.544913	0.00103	DIFF	SWAP (Suppressor-of-White-APricot)/surp domain-containing protein; similar to SWAP (Suppressor-of-White-APricot)/surp domain-containing protein [Arabidopsis thaliana] (TAIR:AT5G06520.1)
AT2G44410.1		TU1749	2818.92	2.47e-48	2693.36	4.93e-45	2120.14	4.25e-42	2648.04	2.4e-46	1.06453	0.382	NOT	5797.64	5.28e-65	0.464561	1.49e-06	DIFF	3170.83	9.39e-48	0.668639	0.000691	DIFF	protein binding / zinc ion binding; similar to zinc finger (C3HC4-type RING finger) family protein [Arabidopsis thaliana] (TAIR:AT3G58030.3)
AT2G44460.1			418.314	1.58e-08	1266.18	3.2e-20	1100.61	3.11e-14	991.023	2.85e-16	0.422103	1.16e-05	DIFF	2252.78	1.41e-25	0.562052	0.0207	NOT	1827.43	1.66e-21	0.602272	0.006	DIFF	glycosyl hydrolase family 1 protein; similar to glycosyl hydrolase family 1 protein [Arabidopsis thaliana] (TAIR:AT2G44470.1)
AT2G44660.1			3237.12	2.67e-37	5067.49	4.02e-44	4663.06	1.51e-42	3339.35	2.19e-34	0.969386	0.418	NOT	11952.1	1.67e-58	0.423983	4.41e-10	DIFF	6583.23	2.57e-54	0.708324	0.0115	NOT	transferase, transferring glycosyl groups; similar to ALG6, ALG8 glycosyltransferase family protein [Arabidopsis thaliana] (TAIR:AT5G38460.1)
AT2G45220.1			537.578	1.54e-18	440.034	2.86e-16	265.322	1.88e-05	1020.92	1.3e-25	0.526562	0.000309	DIFF	542.968	3.76e-22	0.810423	0.407	NOT	424.12	6.23e-13	0.625582	0.0413	NOT	pectinesterase family protein; similar to pectinesterase family protein [Arabidopsis thaliana] (TAIR:AT5G51490.1)
AT2G45570.1		TU1763	316.91	6.73e-07	291.473	3e-05	322.116	2.97e-06	347.489	5.36e-11	0.912	0.362	NOT	564.339	9.75e-12	0.516486	0.00231	DIFF	341.358	6.11e-07	0.943631	0.454	NOT	CYP76C2 (cytochrome P450, family 76, subfamily C, polypeptide 2); oxygen binding
AT2G45930.1			334.514	5.25e-09	294.963	0.000122217	462.921	6.4e-10	629.216	1.36e-24	0.531636	0.00841	NOT	651.185	1.98e-23	0.452963	0.0065	DIFF	924.085	2.43e-22	0.500951	0.00184	DIFF	similar to unknown protein [Arabidopsis thaliana] (TAIR:AT4G16090.1);
AT2G45980.1		TU1769	8290.5	5.92e-48	8576.37	4.31e-48	5706.34	3.78e-42	8688.9	1.92e-50	0.954148	0.333	NOT	16306.7	2.1e-60	0.525941	0.00131	DIFF	14437.5	2.17e-49	0.395244	0.00012	DIFF	similar to unknown protein [Arabidopsis thaliana] (TAIR:AT4G00355.2); similar to unknown protein [Arabidopsis thaliana] (TAIR:AT4G00355.3)
AT2G46600.1	AT2G46610.1	TU1779	8743.75	1.41e-36	10502.6	3.46e-42	4587.26	3.24e-26	12357.9	3.47e-39	0.707543	0.0477	NOT	20657.7	1.66e-43	0.508411	0.00054	DIFF	8067.69	4.02e-40	0.568596	0.00374	DIFF	calcium-binding protein, putative; similar to PBP1 (PINOID-BINDING PROTEIN 1), calcium ion binding [Arabidopsis thaliana] (TAIR:AT5G54490.1)
AT2G47180.1	AT2G47170.1		1368.16	1.52e-23	87764.5	1.08e-59	36044.3	1.5e-51	2391.56	4.39e-30	0.572078	0.00605	NOT	108522	8.13e-67	0.808725	0.00517	DIFF	66199.7	7.78e-58	0.544478	1.15e-05	DIFF	ATGOLS1 (ARABIDOPSIS THALIANA GALACTINOL SYNTHASE 1); transferase, transferring hexosyl groups
AT2G47560.1	AT2G47550.1		1293.63	2.82e-19	1458.32	1.57e-18	677.637	6.28e-20	2431.15	3.68e-22	0.532106	0.0692	NOT	3233.62	6.96e-33	0.450987	0.00121	DIFF	1382.38	4.48e-21	0.490196	0.0936	NOT	zinc finger (C3HC4-type RING finger) family protein; Identical to RING-H2 finger protein ATL2N (ATL2N) [Arabidopsis Thaliana] (GB:O22255)
AT2G47780.1	AT2G47790.1		426.057	3.05e-09	472.046	2.37e-09	488.652	2.27e-14	1180.45	1.92e-24	0.360928	2.38e-05	DIFF	720.397	6.24e-23	0.655258	0.0624	NOT	480.61	2.14e-10	1.01673	0.371	NOT	rubber elongation factor (REF) protein-related; Identical to REF/SRPP-like protein At2g47780 [Arabidopsis Thaliana] (GB:O82246)
AT2G47830.1			1102.93	6.82e-20	850.205	8.88e-18	820.797	6.04e-15	1455.48	1.17e-20	0.757778	0.257	NOT	1721.56	1.73e-17	0.493857	0.0015	DIFF	988.496	5e-22	0.830349	0.157	NOT	cation efflux family protein / metal tolerance protein, putative (MTPc1); Identical to Metal tolerance protein C1 (MTPC1) [Arabidopsis Thaliana] (GB:Q8L725
AT2G47880.1			3079.31	3.65e-21	1364.34	1.21e-13	659.641	7.28e-14	3937.23	8.64e-24	0.782101	0.216	NOT	3384.67	1.74e-25	0.403094	0.00237	DIFF	2174.16	9.79e-15	0.3034	0.0044	DIFF	glutaredoxin family protein; Identical to Glutaredoxin-C13 (GRXC13) [Arabidopsis Thaliana] (GB:O82255)
AT3G01040.1			991.764	5.1e-22	1006.66	9.41e-20	817.88	2.14e-23	1124.37	1.37e-20	0.882062	0.373	NOT	1820.56	1.2e-29	0.55294	2.89e-06	DIFF	1093.12	1.8e-25	0.748207	0.00068	DIFF	GAUT13 (Galacturonosyltransferase 13); polygalacturonate 4-alpha-galacturonosyltransferase/ transferase, transferring glycosyl groups / transferase, transferring hexosyl groups
AT3G01070.1			327.935	0.000216032	2333.32	1.53e-24	564.481	3.48e-08	352.341	0.00557108	0.930732	0.316	NOT	4182.22	7.11e-29	0.557914	0.0125	DIFF	1674.28	8.03e-20	0.337149	1.29e-05	DIFF	plastocyanin-like domain-containing protein; similar to plastocyanin-like domain-containing protein [Arabidopsis thaliana] (TAIR:AT5G15350.1)
AT3G01290.1			7788.74	1.35e-30	2076.11	5.8e-23	2079.8	2.42e-18	12384.5	3.13e-38	0.62891	0.0223	NOT	7357.35	1.74e-31	0.282182	1.25e-05	DIFF	2853.74	1.09e-22	0.728798	0.205	NOT	band 7 family protein; similar to band 7 family protein [Arabidopsis thaliana] (TAIR:AT5G62740.1)
AT3G01430.1			1632.26	1.53e-22	1056.65	1.32e-17	669.388	7.82e-16	1606.83	1.16e-18	1.01583	0.463	NOT	3376.25	1.33e-35	0.312966	0.000133	DIFF	1398.68	5.37e-23	0.478586	0.0326	NOT	similar to NHL repeat-containing protein [Arabidopsis thaliana] (TAIR:AT5G14890.1); similar to hypothetical protein [Vitis vinifera] (GB:CAN80444.1)
AT3G01600.1			363.252	4.86e-11	601.612	2.61e-10	1000.74	1.26e-19	1497.83	3.49e-18	0.242519	2.76e-06	DIFF	1537.64	2.63e-19	0.391257	0.002	DIFF	1093.16	7.13e-18	0.915456	0.25	NOT	ANAC044 (Arabidopsis NAC domain containing protein 44); transcription factor
AT3G01650.1			880.644	1.89e-12	2984.97	7.13e-34	1000.2	6.27e-14	926.99	6.59e-12	0.950004	0.444	NOT	9833.8	3.61e-43	0.303542	4.01e-10	DIFF	1732.77	6.99e-21	0.577226	0.000303	DIFF	RGLG1 (RING DOMAIN LIGASE1); protein binding / zinc ion binding
AT3G01890.1			1231.92	4.24e-30	733.581	4.29e-26	1194.98	4.85e-28	1891.77	3.07e-43	0.6512	0.00721	NOT	1258.83	1.21e-30	0.582748	0.00839	DIFF	2478.63	6.74e-53	0.482113	5.57e-07	DIFF	SWIB complex BAF60b domain-containing protein; similar to CHC1 [Arabidopsis thaliana] (TAIR:AT5G14170.1)
AT3G01960.1			919.976	1.47e-11	289.742	0.000116207	447.81	1.11e-06	1819.23	1.03e-11	0.505695	0.0746	NOT	1040.93	1.36e-13	0.278349	0.00411	DIFF	340.31	0.000156416	1.31589	0.241	NOT	unknown protein;
AT3G01970.1			250.099	0.0132884	524.288	4.84e-07	361.374	0.000207905	439.35	1.39e-07	0.569248	0.00383	NOT	1201.02	2.03e-21	0.436536	0.000487	DIFF	983.506	7.9e-21	0.367434	0.000833	DIFF	WRKY45 (WRKY DNA-binding protein 45); transcription factor
AT3G02640.1			9001.74	1.32e-61	792.931	7.2e-14	634.293	1.46e-09	10612.7	3.3e-64	0.848205	0.111	NOT	2121.84	1.48e-29	0.3737	0.0147	DIFF	666.966	2.11e-10	0.951012	0.25	NOT	similar to unknown protein [Arabidopsis thaliana] (TAIR:AT5G16250.1); similar to unknown [Populus trichocarpa] (GB:ABK93711.1)
AT3G02770.1			9586.25	2.08e-32	5127.07	2.13e-30	3187.12	3.49e-25	7600.17	2.62e-30	1.26132	0.0667	NOT	7948.36	5.01e-34	0.645048	0.0772	NOT	6717.28	1.02e-30	0.474466	0.00215	DIFF	dimethylmenaquinone methyltransferase family protein; Identical to Regulator of ribonuclease-like protein 1 [Arabidopsis Thaliana] (GB:Q9M8R9)
AT3G02990.1			372.706	2.59e-08	462.302	5.18e-16	398.546	4.45e-08	471.887	6.53e-15	0.78982	0.057	NOT	1045.83	2.8e-25	0.442043	1.8e-05	DIFF	531.235	5.07e-20	0.750225	0.0296	NOT	ATHSFA1E (Arabidopsis thaliana heat shock transcription factor A1E); DNA binding / transcription factor
AT3G03220.1			2603.52	9.01e-22	2442.61	2.77e-22	3041.12	2.21e-24	2622.11	3.27e-21	0.99291	0.466	NOT	4833.17	1.92e-28	0.505385	0.000776	DIFF	5330.73	3.21e-29	0.570488	0.00293	DIFF	ATEXPA13 (ARABIDOPSIS THALIANA EXPANSIN A13); member of Alpha-Expansin Gene Family. Naming convention from the Expansin Working Group (Kende et al, 2004. Plant Mol Bio)
AT3G03320.1	AT3G03330.1		1339.21	2.41e-11	1413.94	3.49e-20	950.725	2.95e-16	1068.47	1.52e-21	1.25339	0.471	NOT	3182.96	8.19e-22	0.444222	0.00647	DIFF	1243.32	1.09e-26	0.764666	0.0559	NOT	similar to unknown protein [Arabidopsis thaliana] (TAIR:AT2G43470.1); similar to unnamed protein product [Vitis vinifera] (GB:CAO46227.1)
AT3G03470.1		TU1843	1173.68	5.13e-24	3878.17	5.74e-39	1435.33	2.51e-25	1394.95	2.44e-29	0.841378	0.206	NOT	3690.86	1.98e-44	1.05075	0.485	NOT	3737.49	2.08e-40	0.384036	5.26e-08	DIFF	CYP89A9 (cytochrome P450, family 87, subfamily A, polypeptide 9); oxygen binding
AT3G03490.1			1263.68	3.43e-20	1483.43	2.5e-21	1394.47	4.17e-19	1338.95	2.68e-16	0.943784	0.369	NOT	2921.28	5.14e-27	0.507801	0.00564	DIFF	2383.3	1.54e-21	0.5851	0.00402	DIFF	PEX19-1 (PEROXIN 19-1); similar to PEROXIN 19-2/PEX19-2 [Arabidopsis thaliana] (TAIR:AT5G17550.1)
AT3G03610.1			874.535	3.3e-11	483.482	1.23e-11	560.092	1.32e-07	1065.91	7.58e-18	0.820459	0.0942	NOT	1231.73	7.03e-13	0.392523	0.000415	DIFF	901.118	9.05e-16	0.621552	0.0017	DIFF	phagocytosis and cell motility protein ELMO1-related; similar to phagocytosis and cell motility protein ELMO1-related [Arabidopsis thaliana] (TAIR:AT1G03620.1)
AT3G03640.1	AT3G03650.1	TU1846	2265.65	1.4e-25	7557.53	5.81e-40	9064.35	1.06e-37	4009.75	1.51e-31	0.565035	0.00818	NOT	16917.6	1.05e-53	0.446726	2.8e-05	DIFF	24889.8	1.66e-60	0.364179	7.01e-07	DIFF	GLUC (Beta-glucosidase homolog); hydrolase, hydrolyzing O-glycosyl compounds
AT3G03900.1			1196.58	2.3e-08	1102.06	1.88e-08	768.128	2.24e-12	911.098	1.15e-07	1.31334	0.403	NOT	2060.16	2.25e-12	0.534939	0.00162	DIFF	974.923	1.54e-08	0.787886	0.172	NOT	adenylylsulfate kinase, putative; similar to APK (APS KINASE), ATP binding / kinase/ transferase, transferring phosphorus-containing groups [Arabidopsis thaliana] (TAIR:AT2G14750.1)
AT3G04000.1		TU1853	958.195	7.67e-12	6482.82	5.81e-40	4914.26	4.98e-34	1536.84	7.18e-17	0.623484	0.00766	NOT	12159.8	3.67e-58	0.533135	1.08e-05	DIFF	7761.54	3.37e-42	0.633155	0.0008	DIFF	short-chain dehydrogenase/reductase (SDR) family protein; similar to short-chain dehydrogenase/reductase (SDR) family protein [Arabidopsis thaliana] (TAIR:AT3G03980.1)
AT3G04010.1			844.381	3.69e-21	1758.11	9.1e-32	723.504	5.73e-24	942.446	4e-24	0.895946	0.224	NOT	4896.63	3.2e-53	0.359045	1.07e-05	DIFF	1782.83	1.17e-38	0.405818	1.45e-05	DIFF	glycosyl hydrolase family 17 protein; similar to glycosyl hydrolase family 17 protein [Arabidopsis thaliana] (TAIR:AT5G18220.1)
AT3G04320.1			202.955	0.11436	129.846	0.280086	117.013	0.207962	689.08	1.15e-10	0.29453	0.000274	DIFF	151.964	0.538551	0.854452	0.3	NOT	181.387	0.492395	0.645101	0.171	NOT	endopeptidase inhibitor; similar to trypsin and protease inhibitor family protein / Kunitz family protein [Arabidopsis thaliana] (TAIR:AT3G04330.1)
AT3G04460.1			1202.51	4.62e-19	1691.47	1.37e-20	1566.37	1.47e-20	1428.87	2.95e-24	0.841581	0.0671	NOT	3351.03	1.63e-33	0.504761	0.000514	DIFF	2039.03	9.78e-25	0.768194	0.0425	NOT	APM4/ATPEX12/PEX12 (PEROXIN-12); actin binding
AT3G04620.1			670.728	0.000110824	411.821	1.6e-05	438.603	0.00207599	954.997	1.54e-08	0.702335	0.0611	NOT	1652.04	1.51e-09	0.24928	0.000302	DIFF	1024.31	2.22e-07	0.428194	0.00299	DIFF	nucleic acid binding; similar to nucleic acid binding [Arabidopsis thaliana] (TAIR:AT1G29250.1)
AT3G04640.1			770.455	3.08e-10	1192.42	8.08e-16	445.699	6.35e-06	888.365	9.13e-12	0.867273	0.281	NOT	5011.39	2.99e-27	0.237942	0.000624	DIFF	1305.31	6.25e-15	0.341451	0.0206	NOT	glycine-rich protein;
AT3G04720.1		TU1865	5972.2	2.63e-31	5046.34	4.41e-31	3436.79	1.02e-28	11905.7	1.79e-38	0.501625	0.00661	NOT	8501.92	8.88e-38	0.593553	0.0483	NOT	6995.7	1.53e-37	0.491272	0.00303	DIFF	PR4 (PATHOGENESIS-RELATED 4); Encodes a protein similar to the antifungal chitin-binding protein hevein from rubber tree latex. mRNA levels increase in response to ethylene and turnip crinkle virus infection.
AT3G05170.1			704.405	1.35e-15	668.867	2.28e-13	669.819	5.31e-12	659.113	1.08e-19	1.06872	0.265	NOT	1265.23	1.02e-16	0.528652	0.00187	DIFF	680.972	4.38e-17	0.983622	0.263	NOT	phosphoglycerate/bisphosphoglycerate mutase family protein; similar to phosphoglycerate/bisphosphoglycerate mutase family protein [Arabidopsis thaliana] (TAIR:AT1G08940.1)
AT3G05360.1			278	1.88e-07	571.327	8.26e-29	575.061	2.5e-21	455.972	1.6e-17	0.609687	0.00324	NOT	768.272	6.74e-28	0.743652	0.0951	NOT	1510	1.81e-35	0.380835	4.52e-12	DIFF	disease resistance family protein / LRR family protein; similar to disease resistance family protein / LRR family protein [Arabidopsis thaliana] (TAIR:AT1G71390.1)
AT3G05500.1			4692.94	8.65e-45	4373.7	2.67e-43	2154.57	1.14e-24	5583.54	1.43e-46	0.840495	0.163	NOT	24789.9	4.35e-62	0.176431	1.79e-12	DIFF	8475.44	5.74e-54	0.254213	3.6e-09	DIFF	rubber elongation factor (REF) family protein; Identical to REF/SRPP-like protein At3g05500 [Arabidopsis Thaliana] (GB:Q9MA63)
AT3G05510.1			755.547	9.7e-11	911.188	3.15e-19	842.609	2.35e-14	952.853	2.81e-18	0.792931	0.0622	NOT	1720.39	2.45e-20	0.52964	0.000202	DIFF	1139.9	7.63e-21	0.739196	0.00976	NOT	phospholipid/glycerol acyltransferase family protein; similar to phospholipid/glycerol acyltransferase family protein [Arabidopsis thaliana] (TAIR:AT1G78690.1)
AT3G05580.1			1451.34	7.02e-21	1556.84	2.86e-21	1112.84	4.63e-17	1266.87	2.13e-18	1.14561	0.25	NOT	3201.58	6.2e-31	0.486272	0.000443	DIFF	1544.62	1.77e-25	0.720462	0.0212	NOT	serine/threonine protein phosphatase, putative; Identical to Serine/threonine-protein phosphatase PP1 isozyme 9 (TOPP9) [Arabidopsis Thaliana] (GB:Q9M9W3)
AT3G05730.1		TU1885	13473.3	5.96e-27	4001.42	1.25e-13	2730.85	3.91e-13	19601	4.08e-30	0.687378	0.0598	NOT	11235.1	4.21e-25	0.356153	0.0912	NOT	10507.5	3.03e-24	0.259895	0.00769	DIFF	Encodes a defensin-like (DEFL) family protein.; similar to hormone [Arabidopsis thaliana] (TAIR:AT3G05727.1)
AT3G05937.1			851.269	1.94e-18	597.03	6.62e-10	823.015	6.88e-13	1207.3	7.68e-23	0.705101	0.0619	NOT	1336.95	1.94e-25	0.446561	0.0118	DIFF	814.833	1.82e-21	1.01004	0.338	NOT	unknown protein;
AT3G06200.1			2454.36	7.25e-32	2345.3	4.24e-40	2386.57	3.39e-36	3235.08	6.16e-41	0.758671	0.0507	NOT	3055.6	9.76e-42	0.767542	0.25	NOT	4332.18	1.23e-54	0.550894	0.000356	DIFF	guanylate kinase, putative; similar to GK-1 (GUANYLATE KINASE 1), guanylate kinase [Arabidopsis thaliana] (TAIR:AT2G41880.1)
AT3G06240.1			1335.57	2.17e-30	1433.94	1.16e-35	1065.29	8.15e-28	1165.22	5.64e-34	1.1462	0.398	NOT	2686.1	4.18e-45	0.533837	0.0106	DIFF	1309.96	4.1e-30	0.813223	0.113	NOT	F-box family protein; Identical to F-box/Kelch-repeat protein At3g06240 [Arabidopsis Thaliana] (GB:Q8GXC7
AT3G06500.1			890.677	1.13e-23	798.321	1.38e-15	702.849	3.15e-19	1441.36	8.63e-25	0.617942	5.49e-05	DIFF	1659.58	1.75e-28	0.481038	6.98e-09	DIFF	1495.18	1.27e-27	0.470077	1.13e-08	DIFF	beta-fructofuranosidase, putative / invertase, putative / saccharase, putative / beta-fructosidase, putative; similar to beta-fructofuranosidase, putative / invertase, putative / saccharase, putative / beta-fructosidase, putative [Arabidopsis thaliana] (TAIR:AT1G56560.1)
AT3G07090.1	AT3G07080.1		2875.3	1.36e-38	17567.6	2.45e-58	9897.53	1.87e-53	3156.49	2.24e-41	0.910917	0.198	NOT	36675.5	1.08e-68	0.479001	4.73e-05	DIFF	10429.5	3.59e-53	0.948994	0.244	NOT	similar to unknown protein [Arabidopsis thaliana] (TAIR:AT5G25170.1); similar to unnamed protein product [Vitis vinifera] (GB:CAO46108.1)
AT3G07320.1			3131.93	2.68e-41	874.784	1.6e-15	1213.13	1.28e-28	2641.23	2.78e-37	1.18578	0.211	NOT	1684.88	1.26e-27	0.519197	0.0025	DIFF	1445.88	2.54e-26	0.839025	0.241	NOT	glycosyl hydrolase family 17 protein; similar to glycosyl hydrolase family 17 protein [Arabidopsis thaliana] (TAIR:AT3G23770.1)
AT3G08590.1		TU1936	14238.3	3.61e-62	64895.8	8.84e-72	21237.8	3.87e-65	17947.4	7.75e-64	0.793335	0.0495	NOT	60407.1	8.7e-73	1.07431	0.167	NOT	38818.4	1.21e-71	0.547107	4.56e-06	DIFF	2,3-biphosphoglycerate-independent phosphoglycerate mutase, putative / phosphoglyceromutase, putative; Identical to Probable 2,3-bisphosphoglycerate-independent phosphoglycerate mutase 2 [Arabidopsis Thaliana] (GB:Q9M9K1)
AT3G08700.1			235.995	0.0386674	342.92	0.00080998	254.796	0.0612099	139.889	0.06684	1.68702	0.195	NOT	1534.89	1.24e-15	0.223417	0.000956	DIFF	577.84	1.39e-07	0.440946	0.00215	DIFF	UBC12 (ubiquitin-conjugating enzyme 12); ubiquitin-protein ligase
AT3G08810.1			268.09	0.00126326	189.637	0.21553	340.718	4.86e-05	283.563	3.98e-05	0.945434	0.442	NOT	1224.57	2.93e-21	0.15486	1.13e-09	DIFF	1108.01	3.68e-19	0.307504	8.03e-06	DIFF	kelch repeat-containing F-box family protein; Identical to F-box/Kelch-repeat protein At3g08810 [Arabidopsis Thaliana] (GB:Q9C9X9
AT3G08970.1		TU1943	376.759	3.24e-12	8277.45	2.49e-44	5937.97	2.44e-39	275.565	5.42e-06	1.36722	0.0842	NOT	23606.2	2.37e-55	0.350647	3.33e-08	DIFF	8569.13	1.46e-43	0.692949	0.00533	DIFF	DNAJ heat shock N-terminal domain-containing protein; similar to DNAJ heat shock family protein [Arabidopsis thaliana] (TAIR:AT2G22360.1)
AT3G09030.1		TU1944	1511.4	5.47e-42	1957.93	3.66e-53	1361.83	3.6e-36	1214.78	8.43e-36	1.24418	0.0371	NOT	4134.2	4.36e-71	0.473593	3.21e-08	DIFF	2084.92	1.17e-62	0.653181	0.000806	DIFF	potassium channel tetramerisation domain-containing protein; similar to potassium channel tetramerisation domain-containing protein [Arabidopsis thaliana] (TAIR:AT5G41330.1)
AT3G09230.1			512.034	4.07e-16	805.694	5.35e-24	716.181	4.92e-18	535.419	1.7e-13	0.956324	0.376	NOT	1624.73	3.15e-39	0.495894	0.000265	DIFF	780.893	3.88e-26	0.917131	0.116	NOT	ATMYB1 (MYB DOMAIN PROTEIN 1); DNA binding / transcription factor
AT3G09270.1			2874.4	8.53e-29	696.467	6.86e-13	463.538	8.29e-10	3665.59	1.6e-28	0.784158	0.199	NOT	1467.15	1.3e-19	0.474707	0.00658	DIFF	784.625	1.68e-15	0.590776	0.00817	DIFF	ATGSTU8 (Arabidopsis thaliana Glutathione S-transferase (class tau) 8); glutathione transferase
AT3G09320.1			2614.47	2.4e-23	2398.4	1.47e-19	2048.07	8.05e-20	3131.94	6.29e-26	0.834777	0.146	NOT	3176.46	8.01e-23	0.755054	0.0506	NOT	3782.08	1.34e-25	0.541519	0.000493	DIFF	zinc finger (DHHC type) family protein; similar to zinc ion binding [Arabidopsis thaliana] (TAIR:AT5G04270.1)
AT3G09350.1		TU1950	934.883	2.01e-16	18994.7	2.28e-51	6855.13	1.8e-40	1337.3	4.34e-21	0.699082	0.474	NOT	44824.3	3.45e-57	0.423759	0.000131	DIFF	10474.4	2.21e-42	0.654465	0.0246	NOT	armadillo/beta-catenin repeat family protein; similar to armadillo/beta-catenin repeat family protein [Arabidopsis thaliana] (TAIR:AT3G53800.1)
AT3G09450.1			222.543	0.000227689	392.29	8.06e-12	234.919	0.000375463	355.735	1.64e-11	0.625586	0.00385	NOT	948.324	5.44e-26	0.413667	1.37e-08	DIFF	325.915	6.08e-07	0.720798	0.0218	NOT	similar to unknown protein [Arabidopsis thaliana] (TAIR:AT2G28780.1); similar to unnamed protein product [Vitis vinifera] (GB:CAO15627.1)
AT3G09570.1			3867.9	3.55e-53	8196.78	2.52e-62	4947.61	2.24e-51	4239.87	1.06e-50	0.912269	0.211	NOT	11170.1	2.85e-64	0.733814	0.0163	NOT	10778.4	1.39e-61	0.45903	5.46e-06	DIFF	similar to unknown protein [Arabidopsis thaliana] (TAIR:AT5G18520.1); similar to unnamed protein product [Vitis vinifera] (GB:CAO18079.1)
AT3G09640.1			208.549	0.000487188	77004	9.16e-40	12102.1	1.41e-25	295.474	0.00275377	0.705812	0.346	NOT	64866.3	1.69e-46	1.18712	0.202	NOT	22815.8	4.74e-35	0.530426	0.00127	DIFF	APX2 (ASCORBATE PEROXIDASE 2); L-ascorbate peroxidase
AT3G09940.1			421.968	1.3e-09	272.073	3.73e-07	264.798	0.000139059	974.255	8.2e-16	0.433119	0.000267	DIFF	687.988	1.76e-11	0.395462	0.000321	DIFF	618.829	7.19e-13	0.427902	0.0013	DIFF	ATMDAR3/MDHAR (MONODEHYDROASCORBATE REDUCTASE); monodehydroascorbate reductase (NADH)
AT3G10730.1		TU1976	879.273	5.48e-18	455.373	1.59e-15	678.75	5.91e-18	952.942	3.41e-18	0.922693	0.276	NOT	909.934	2.13e-19	0.500446	0.00571	DIFF	953.727	2.94e-25	0.711682	0.0343	NOT	sad1/unc-84-like 2 family protein; similar to sad1/unc-84 protein-related [Arabidopsis thaliana] (TAIR:AT5G04990.1)
AT3G11020.1			607.722	2.77e-26	1785.08	1.57e-40	2227.43	1.37e-39	931.324	1.39e-27	0.652536	0.0601	NOT	4046.68	3.49e-56	0.441122	0.000132	DIFF	2539.91	2.83e-47	0.876972	0.203	NOT	DREB2B (DRE-binding protein 2B); DNA binding / transcription activator/ transcription factor
AT3G11050.1			213.118	6.62e-05	470.265	1.56e-07	413.853	4.6e-13	293.69	3.6e-06	0.725656	0.407	NOT	1245.52	7.4e-09	0.377565	0.000865	DIFF	933.941	8.21e-12	0.443125	5.28e-05	DIFF	ATFER2 (FERRITIN 2); ferric iron binding
AT3G11120.1			5014.64	1.55e-12	2583.55	4.43e-09	4362.61	7.28e-11	5874.75	2.61e-14	0.853592	0.379	NOT	5140.2	4.82e-18	0.502617	0.00748	DIFF	7042.82	6.51e-17	0.619441	0.0495	NOT	60S ribosomal protein L41 (RPL41E); contains InterPro domain Ribosomal protein L41
AT3G11340.1			1489.07	1.91e-32	1861.22	1.08e-37	1177.96	1.03e-26	1742.14	5.35e-36	0.854736	0.208	NOT	1849.43	2.65e-41	1.00637	0.483	NOT	2470.12	2.11e-48	0.476884	1.3e-07	DIFF	UDP-glucoronosyl/UDP-glucosyl transferase family protein; similar to UGT76C2 (UDP-glucosyl transferase 76C2), UDP-glycosyltransferase/ transferase, transferring glycosyl groups [Arabidopsis thaliana] (TAIR:AT5G05860.1)
AT3G11480.1			154.475	0.0136717	179.984	0.0187372	189.752	0.000154408	358.887	7.93e-12	0.430428	9.17e-05	DIFF	876.333	5.35e-12	0.205383	7.82e-08	DIFF	428.461	7.89e-07	0.442869	0.000187	DIFF	BSMT1; S-adenosylmethionine-dependent methyltransferase
AT3G11800.1			5694.72	8.02e-38	1923.34	1.87e-28	3452.43	4.04e-27	8622.85	2.07e-36	0.660422	0.0143	NOT	3636.75	2.17e-31	0.528862	0.00274	DIFF	4931.87	3.44e-36	0.700025	0.0141	NOT	similar to unknown protein [Arabidopsis thaliana] (TAIR:AT3G44150.1); similar to expp1 protein precursor [Solanum tuberosum] (GB:CAJ77501.1)
AT3G11900.1		TU2000	2649.46	4.92e-37	3594.46	5.57e-39	2158.03	3.22e-31	3311	2.36e-38	0.800199	0.267	NOT	6810.7	2.98e-45	0.527767	0.00036	DIFF	3812.31	1.85e-40	0.566069	0.000104	DIFF	ANT1 (AROMATIC AND NEUTRAL TRANSPORTER 1); amino acid transmembrane transporter
AT3G12500.1	AT3G12502.1		1626.17	1.94e-18	1224.22	1.71e-17	893.637	1.13e-16	3770.48	2.13e-41	0.43129	0.000114	DIFF	2757.51	3.69e-29	0.443958	0.00231	DIFF	1366.57	1.81e-20	0.653927	0.0428	NOT	ATHCHIB (BASIC CHITINASE); chitinase
AT3G12510.1			881.315	2.62e-17	2710.7	2.94e-28	1896.62	1.33e-22	1501.11	2.71e-18	0.587109	0.302	NOT	8210.49	1.83e-41	0.330151	0.000966	DIFF	3808.27	5.2e-32	0.498027	0.0116	NOT	similar to At3g12510-like protein [Boechera stricta] (GB:ABB89768.1); contains domain PTHR11945 (PTHR11945)
AT3G13080.1			1313.53	3.87e-33	2676.86	6.61e-44	1040.39	1.71e-27	3299.63	6.41e-49	0.398084	0	DIFF	3085.68	5.84e-45	0.867511	0.168	NOT	1524.91	4.45e-34	0.682263	0.00107	DIFF	ATMRP3 (Arabidopsis thaliana multidrug resistance-associated protein 3); encodes an ATP-dependent MRP-like ABC transporter able to transport glutathione-conjugates as well as chlorophyll catabolites. The expression of this gene is upregulated by herbicide safeners such as benoxacor and fenclorim.
AT3G13110.1			12137.9	8.14e-68	5842.83	1.54e-51	5953.85	7.01e-61	12712.5	6.19e-68	0.9548	0.344	NOT	13888.8	1.11e-77	0.420686	8.03e-08	DIFF	8203.97	4.39e-63	0.725728	0.00304	DIFF	AtSerat2;2 (SERINE ACETYLTRANSFERASE 1)
AT3G13610.1	AT3G13620.1		1819.86	3.73e-31	808.423	2.09e-23	826.027	9.37e-23	2564.7	5.47e-33	0.70958	0.034	NOT	1591.03	3.09e-36	0.508113	0.000992	DIFF	1217.46	4.88e-32	0.678484	0.00446	DIFF	oxidoreductase, 2OG-Fe(II) oxygenase family protein; similar to oxidoreductase, 2OG-Fe(II) oxygenase family protein [Arabidopsis thaliana] (TAIR:AT1G55290.1)
AT3G13700.1			633.623	1.42e-21	373.34	1.77e-07	253.067	0.00022355	713.58	2.27e-21	0.887949	0.277	NOT	823.088	3.44e-24	0.453585	0.00194	DIFF	317.622	1.37e-08	0.796755	0.0605	NOT	RNA-binding protein, putative; similar to unknown protein [Arabidopsis thaliana] (TAIR:AT2G42240.3)
AT3G13710.1			597.265	1.42e-21	343.132	1.77e-07	252.666	0.00022355	685.279	2.27e-21	0.871565	0.352	NOT	775.787	3.44e-24	0.442302	0.00214	DIFF	308.82	1.37e-08	0.818166	0.127	NOT	prenylated rab acceptor (PRA1) family protein; similar to prenylated rab acceptor (PRA1) family protein [Arabidopsis thaliana] (TAIR:AT3G13720.1)
AT3G13760.1			223.816	0.018035	260.288	8.25e-06	218.406	1.87e-07	368.611	1.5e-20	0.607188	0.00352	NOT	324.008	1.49e-07	0.803338	0.0515	NOT	463.932	3.51e-18	0.470772	0.00036	DIFF	DC1 domain-containing protein; similar to DC1 domain-containing protein [Arabidopsis thaliana] (TAIR:AT2G17600.1)
AT3G13780.1			270	2.26e-05	306.587	5.39e-06	259.037	0.000404299	286.928	7.14e-06	0.941003	0.195	NOT	603.447	9.76e-12	0.50806	0.00253	DIFF	431.219	2.04e-09	0.600709	0.0281	NOT	similar to SMAD/FHA [Medicago truncatula] (GB:ABN05826.1); contains InterPro domain SMAD/FHA (InterPro:IPR008984)
AT3G13910.1			1509.58	7.82e-20	1920.39	1.2e-09	1012.24	2.84e-10	2002.08	4.7e-14	0.754006	0.488	NOT	4831.02	1.03e-29	0.397512	0.00044	DIFF	3011.48	3.6e-28	0.336127	0.000216	DIFF	similar to unknown protein [Arabidopsis thaliana] (TAIR:AT2G19460.1); similar to unknown [Populus trichocarpa] (GB:ABK95751.1)
AT3G14180.1		TU2045	1915.34	3.98e-46	2345.25	6.95e-43	2074.87	6.64e-36	1978.36	8.04e-44	0.968145	0.407	NOT	5380.76	1.05e-54	0.435859	0.000138	DIFF	3436.7	9.03e-47	0.603739	0.00366	DIFF	transcription factor; similar to transcription factor [Arabidopsis thaliana] (TAIR:AT1G54060.1)
AT3G14450.1			573.867	5.01e-09	906.681	4.17e-13	754.108	2.95e-11	903.116	9.33e-16	0.63543	0.0311	NOT	1750.38	6.49e-15	0.517991	0.014	DIFF	900.027	1.68e-10	0.837873	0.0839	NOT	CID9 (CTC-Interacting Domain 9); RNA binding / protein binding
AT3G14780.1			355.212	0.000283499	766.861	1.39e-08	407.472	0.00770964	564.01	7.18e-09	0.629797	0.0183	NOT	3854.03	6.46e-18	0.198976	6.94e-05	DIFF	587.286	4.73e-05	0.693822	0.0752	NOT	similar to ATGSL04 (GLUCAN SYNTHASE-LIKE 4), 1,3-beta-glucan synthase/ transferase, transferring glycosyl groups [Arabidopsis thaliana] (TAIR:AT3G14570.1); similar to hypothetical protein [Vitis vinifera] (GB:CAN81673.1)
AT3G14850.1			501.362	1e-05	454.591	3.77e-09	500.178	1.7e-07	434.857	3.08e-07	1.15294	0.332	NOT	1162.48	2.76e-13	0.391053	0.00512	DIFF	723.268	1.2e-09	0.691553	0.141	NOT	similar to unknown protein [Arabidopsis thaliana] (TAIR:AT1G29050.1); similar to unnamed protein product [Vitis vinifera] (GB:CAO39470.1)
AT3G14890.1		TU2054	845.986	9.7e-11	494.286	9.21e-10	356.683	1.7e-07	873.855	3.64e-11	0.968108	0.399	NOT	1777.22	1.2e-17	0.278123	1.23e-08	DIFF	648.345	1.2e-10	0.550144	0.00105	DIFF	phosphoesterase; similar to poly (ADP-ribose) polymerase, putative / NAD(+) ADP-ribosyltransferase, putative / poly(ADP-ribose) synthetase, putative [Arabidopsis thaliana] (TAIR:AT2G31320.1)
AT3G15060.1	AT3G15070.1		1738.36	1.41e-31	1814.01	3.16e-30	1494.1	5.64e-24	1825.1	5.64e-26	0.952474	0.437	NOT	4907.28	3.01e-45	0.369657	2.13e-08	DIFF	2083.04	8.97e-31	0.717269	0.04	NOT	AtRABA1g (Arabidopsis Rab GTPase homolog A1g); GTP binding
AT3G15260.1			4220.15	6.88e-26	2303.42	2.42e-20	2099.71	1.75e-20	4879.51	4.11e-29	0.864872	0.475	NOT	4220.4	5.99e-28	0.545782	0.0132	DIFF	3205.35	4.15e-25	0.655064	0.324	NOT	protein phosphatase 2C, putative / PP2C, putative; similar to protein phosphatase 2C, putative / PP2C, putative [Arabidopsis thaliana] (TAIR:AT4G28400.1)
AT3G15340.1			246.446	3.06e-09	590.031	1.16e-10	489.755	7.6e-15	230.916	1.05e-06	1.06725	0.285	NOT	1300.02	3.71e-17	0.453863	0.00281	DIFF	499.974	6.43e-14	0.979561	0.277	NOT	PPI2 (PROTON PUMP INTERACTOR 2); Hypothetical protein similar to PPI1, a protein that interacts with the plasma membrane H+ ATPase AHA1
AT3G15356.1			10188.4	3.29e-51	6490.89	3.72e-43	1922.89	2.77e-24	18995.7	1.91e-58	0.536353	0.000871	DIFF	11564.6	3.15e-57	0.561272	0.00263	DIFF	8159.59	1.38e-51	0.23566	5.97e-07	DIFF	legume lectin family protein; similar to legume lectin family protein [Arabidopsis thaliana] (TAIR:AT3G16530.1)
AT3G15500.1			332.97	6.62e-08	896.478	1.05e-15	255.321	7.6e-08	913.742	9.01e-21	0.364403	9.69e-05	DIFF	1477.68	2.45e-26	0.606679	0.0899	NOT	443.207	1.48e-08	0.576076	0.0101	NOT	ATNAC3 (ARABIDOPSIS NAC DOMAIN CONTAINING PROTEIN 55); transcription factor
AT3G15510.1			742.705	3.23e-15	580.482	3.76e-14	450.573	2.55e-08	809.368	1.68e-19	0.917636	0.433	NOT	1690.32	2.12e-29	0.343415	1.71e-07	DIFF	678.622	1.1e-19	0.663953	0.000642	DIFF	ATNAC2 (Arabidopsis thaliana NAC domain containing protein 2); transcription factor
AT3G16050.1		TU2075	2541.93	2.61e-49	18172.1	5.17e-75	7414.17	5.32e-65	2560.28	3.34e-51	0.992833	0.382	NOT	50823	5.27e-86	0.357557	3e-08	DIFF	12441	1.27e-70	0.595946	0.0102	NOT	A37 (PYRIDOXINE BIOSYNTHESIS 1.2); protein heterodimerization
AT3G16390.1			5832.03	6e-43	4357.35	5e-39	2161.87	2.83e-30	8180	1.31e-42	0.712962	0.201	NOT	6154.62	5.48e-42	0.70798	0.0566	NOT	5289.21	2.37e-36	0.408732	0.00719	DIFF	jacalin lectin family protein; similar to ATMLP-470 (MYROSINASE-BINDING PROTEIN-LIKE PROTEIN-470) [Arabidopsis thaliana] (TAIR:AT3G16400.2)
AT3G16420.1		TU2081	52365.8	5.73e-54	27038.9	2.43e-41	8835.66	1.04e-36	65130	1.27e-56	0.80402	0.0773	NOT	43234.9	5.36e-52	0.625395	0.00423	DIFF	27621.5	1.53e-42	0.319883	3.01e-05	DIFF	PBP1 (PYK10-BINDING PROTEIN 1); The PBP1(PYK10-binding protein 1) assists the PYK10 (beta-glucosidase complex) in its activity and may act like a molecular chaperone that facilitates the correct polymerization of PYK10, when tissues are damaged and subcellular structures are destroyed by pests.
AT3G16450.1		TU2082	28343.4	3.65e-58	14660.4	8.21e-49	6161.09	3.56e-48	41495.1	1.53e-59	0.683054	0.0252	NOT	25831.6	2.43e-59	0.567537	0.0132	DIFF	15705.4	9.83e-54	0.392291	0.000468	DIFF	jacalin lectin family protein; similar to ATMLP-300B (MYROSINASE-BINDING PROTEIN-LIKE PROTEIN-300B) [Arabidopsis thaliana] (TAIR:AT3G16440.1)
AT3G16470.1			18209.9	2.15e-62	11337.1	9.04e-56	9616.68	2.33e-53	38817.5	1.58e-69	0.469116	1.86e-06	DIFF	30594	8.7e-73	0.370566	4.94e-09	DIFF	23587	7.44e-65	0.407711	5.09e-07	DIFF	JR1 (Jacalin lectin family protein); JA-responsive gene
AT3G16530.1		TU2086	6811.82	3.79e-26	4676.06	1.44e-25	2134.9	1.43e-16	14577.2	1.15e-33	0.467293	0.0155	NOT	10507.1	7.4e-34	0.445038	0.0138	DIFF	12129.6	1.45e-29	0.176007	0.000539	DIFF	legume lectin family protein; Lectin like protein whose expression is induced upon treatment with chitin oligomers.
AT3G16660.1			3954.66	4.27e-22	2714.78	2.16e-16	3535.78	3.88e-20	13099.4	5.3e-31	0.301896	4.92e-06	DIFF	2923.17	7.21e-21	0.928711	0.234	NOT	4061.07	2.97e-24	0.870652	0.241	NOT	similar to unknown protein [Arabidopsis thaliana] (TAIR:AT3G16670.1); similar to unnamed protein product [Vitis vinifera] (GB:CAO44793.1)
AT3G16670.1			967.306	3.95e-15	460.081	5.78e-05	570.37	3.78e-11	1815.83	3.09e-19	0.532707	0.0979	NOT	1156.2	2.69e-12	0.397925	0.0114	DIFF	902.7	1.46e-10	0.631849	0.228	NOT	similar to unknown protein [Arabidopsis thaliana] (TAIR:AT3G16660.1); similar to unnamed protein product [Vitis vinifera] (GB:CAO44793.1)
AT3G16860.1			669.058	2.84e-23	545.822	2.39e-14	826.724	2.83e-30	892.118	3.74e-38	0.749966	0.0705	NOT	1080.33	1.16e-33	0.505236	0.000136	DIFF	1217.95	4.6e-32	0.678783	0.00452	DIFF	COBL8 (COBRA-LIKE PROTEIN 8 PRECURSOR); Identical to COBRA-like protein 8 precursor (COBL8) [Arabidopsis Thaliana] (GB:Q9LIB6
AT3G17400.1			179.999	0.0198108	504.053	1.4e-07	214.367	0.212058	136.918	0.108951	1.31465	0.345	NOT	810.116	3.38e-18	0.622199	0.0333	NOT	490.815	9.04e-10	0.436757	0.000489	DIFF	F-box family protein; Identical to Putative F-box protein At3g17400 [Arabidopsis Thaliana] (GB:Q9LUT1)
AT3G17710.1			690.587	3.71e-16	726.963	1.52e-20	580.537	3.01e-12	717.971	2.55e-17	0.961859	0.351	NOT	1466.1	2.88e-32	0.495848	0.00158	DIFF	989.655	2.33e-28	0.586605	0.0176	NOT	F-box family protein; Identical to F-box protein At3g17710 [Arabidopsis Thaliana] (GB:Q9LUM6
AT3G17860.1		TU2111	1626.31	6.93e-25	828.087	1.42e-19	758.62	3.49e-14	1914.2	2.79e-25	0.849603	0.0664	NOT	1793.03	9.5e-26	0.461837	1.04e-05	DIFF	1050.39	2.02e-17	0.722227	0.00919	NOT	JAI3/JAZ3/TIFY6B (JASMONATE-ZIM-DOMAIN PROTEIN 3); JAZs are direct targets of the SCFCOI1 E3 ubiquitin-ligase and JA treatment induces their proteasome-mediated degradation. Furthermore, JAI3 negatively regulates the key transcriptional activator of JA responses, AtMYC2.
AT3G18100.1			364.263	1.49e-11	458.918	1.71e-20	471.27	1.96e-14	446.966	6.54e-14	0.814968	0.0593	NOT	942.832	3.43e-24	0.486744	4.74e-08	DIFF	801.209	1.82e-20	0.588199	0.00319	DIFF	MYB4R1 (myb domain protein 4R1); transcription factor
AT3G18170.1		TU2116	901.022	7.46e-26	357.68	8.75e-09	315.862	5.91e-06	679.608	1.53e-25	1.3258	0.103	NOT	917.788	6.5e-19	0.38972	0.00102	DIFF	529.054	3.13e-17	0.597032	0.0164	NOT	similar to unknown protein [Arabidopsis thaliana] (TAIR:AT3G18180.1); similar to unnamed protein product [Vitis vinifera] (GB:CAO68130.1)
AT3G18310.1			756.799	3.35e-27	1104.57	2.37e-29	775.149	9.68e-22	570.007	2.94e-20	1.3277	0.0248	NOT	1988.26	5.51e-38	0.555546	3.01e-06	DIFF	1024.5	1.37e-32	0.756612	0.0121	NOT	similar to hypothetical protein [Vitis vinifera] (GB:CAN64638.1);
AT3G18610.1			219.097	3.91e-09	211.625	6.07e-07	378.591	5.52e-13	417.981	3.42e-14	0.524179	0.0103	NOT	426.753	1e-13	0.495896	0.00272	DIFF	696.791	1.9e-22	0.543335	0.00123	DIFF	ATRANGAP1 (RAN GTPASE-ACTIVATING PROTEIN 1); nucleic acid binding
AT3G18750.1			1972.64	1.87e-26	2988.82	1.46e-33	2056.85	2.82e-32	1637.27	2.42e-24	1.20483	0.262	NOT	5566.58	1.58e-44	0.536922	0.00126	DIFF	1539.89	2.86e-26	1.33571	0.219	NOT	WNK6 (Arabidopsis WNK kinase 6); kinase
AT3G19270.1			206.803	0.00133564	734.891	5.73e-08	543.985	8.89e-12	285.768	0.000184953	0.723674	0.189	NOT	2238.39	1.84e-19	0.328312	0.000669	DIFF	848.161	2.11e-10	0.64137	0.121	NOT	CYP707A4 (cytochrome P450, family 707, subfamily A, polypeptide 4); oxygen binding
AT3G19390.1			749.67	7.02e-16	816.869	2.19e-14	630.612	3.23e-14	1068.83	2.03e-21	0.701393	0.0608	NOT	1415.51	7.85e-25	0.577085	0.0374	NOT	1302.8	2.44e-26	0.484044	8.3e-05	DIFF	cysteine proteinase, putative / thiol protease, putative; similar to cysteine proteinase, putative / thiol protease, putative [Arabidopsis thaliana] (TAIR:AT5G43060.1)
AT3G19470.1			655.732	4.79e-20	1019.72	1.93e-28	842.057	2.11e-26	652.325	1.98e-20	1.00522	0.323	NOT	1934.1	7.43e-37	0.527232	0.000195	DIFF	1210.27	1.17e-28	0.69576	0.152	NOT	F-box family protein; Identical to F-box protein At3g19470 [Arabidopsis Thaliana] (GB:Q8LCE9
AT3G19508.1			1393.76	4.98e-14	1027.44	3.76e-09	3359.94	1.04e-19	2929.74	5.51e-15	0.475728	0.0435	NOT	2731	4.32e-22	0.376214	0.00615	DIFF	4186.19	3.57e-25	0.802625	0.192	NOT	similar to unnamed protein product [Vitis vinifera] (GB:CAO70852.1);
AT3G19580.1			1108.57	4.04e-35	1512.85	1.25e-41	567.48	7.33e-18	1254.72	1.91e-32	0.88352	0.366	NOT	2873.46	8.82e-59	0.526491	0.0005	DIFF	983.47	1.04e-32	0.577018	0.0064	DIFF	AZF2 (ARABIDOPSIS ZINC-FINGER PROTEIN 2); nucleic acid binding / transcription factor/ zinc ion binding
AT3G19710.1	AT3G19700.1		46122.9	8e-34	27777.2	3.35e-34	39049.1	4.1e-35	55185.4	6.73e-34	0.835781	0.137	NOT	50996.5	2.62e-35	0.544688	0.00275	DIFF	49348.3	1.39e-34	0.791296	0.18	NOT	BCAT4 (BRANCHED-CHAIN AMINOTRANSFERASE4); catalytic/ methionine-oxo-acid transaminase
AT3G19910.1		TU2152	2786.41	2.47e-29	3073.11	1.49e-23	2407.65	4.98e-24	3332.62	2.29e-27	0.836102	0.407	NOT	5728.24	1.53e-31	0.536484	0.00116	DIFF	3358.34	4.1e-25	0.716917	0.0428	NOT	zinc finger (C3HC4-type RING finger) family protein; similar to BB (BIG BROTHER), protein binding / zinc ion binding [Arabidopsis thaliana] (TAIR:AT3G63530.2)
AT3G19920.1			408.677	1.01e-05	335.934	0.000929291	395.126	9.6e-08	244.09	0.000449062	1.67429	0.209	NOT	991.437	4.16e-18	0.338835	0.000111	DIFF	638.528	1.6e-12	0.618808	0.00721	DIFF	similar to unknown protein [Arabidopsis thaliana] (TAIR:AT5G64230.1); similar to unnamed protein product [Vitis vinifera] (GB:CAO44392.1)
AT3G20340.1			430.913	6.36e-08	1012.7	5.81e-17	586.737	9.65e-11	725.857	1.17e-13	0.593661	0.0831	NOT	1954.43	2.61e-25	0.518156	0.011	DIFF	1375.47	9.14e-19	0.426572	0.00851	NOT	Expression of the gene is downregulated in the presence of paraquat, an inducer of photoxidative stress.; similar to unknown protein [Arabidopsis thaliana] (TAIR:AT4G21920.1)
AT3G20370.1			7652.36	9.18e-41	1638.29	4.49e-18	605.401	3.3e-08	11078.2	1.37e-50	0.690758	0.0298	NOT	4170.4	3.67e-33	0.392838	2.27e-06	DIFF	1716.14	8.63e-23	0.352769	2.45e-07	DIFF	meprin and TRAF homology domain-containing protein / MATH domain-containing protein; similar to meprin and TRAF homology domain-containing protein / MATH domain-containing protein [Arabidopsis thaliana] (TAIR:AT3G20360.1)
AT3G20710.1			207.364	0.0185005	178.874	0.0566856	209.612	0.042109	294.928	1.88e-06	0.7031	0.248	NOT	585.025	9.72e-13	0.305754	6.79e-06	DIFF	508.664	7.69e-18	0.412083	0.00072	DIFF	F-box protein-related; Identical to Putative F-box/Kelch-repeat protein At3g20710 [Arabidopsis Thaliana] (GB:Q9LHQ0)
AT3G20975.1	AT3G20978.1	TU2166	159.521	0.0044164	197.384	2.94e-28	207.442	3.56e-16	172.835	0.0158096	0.922967	0.278	NOT	363.557	1.11e-62	0.542924	3.35e-07	DIFF	285.706	4e-34	0.726068	0.000105	DIFF	transposable element gene; copia-like retrotransposon family, has a 8.6e-08 P-value blast match to gb|AAO73529.1| gag-pol polyprotein (Glycine max) (SIRE1) (Ty1_Copia-family)
AT3G21010.1			237.594	1.59e-06	428.785	6.83e-16	323.783	3.36e-10	463.54	4.1e-14	0.512564	0.000373	DIFF	796.151	2.28e-18	0.538572	0.0105	DIFF	640.657	1.87e-25	0.505392	0.000401	DIFF	transposable element gene; copia-like retrotransposon family, has a 4.6e-15 P-value blast match to dbj|BAA78426.1| polyprotein (AtRE2-1) (Arabidopsis thaliana) (Ty1_Copia-element)
AT3G21020.1			324.605	1.14e-11	618.144	7.19e-15	504.307	9.93e-14	554.824	1.52e-21	0.585059	0.0063	NOT	1347.93	3.58e-26	0.458588	0.00566	DIFF	882.329	1.16e-18	0.571563	0.0203	NOT	transposable element gene; copia-like retrotransposon family, has a 5.4e-14 P-value blast match to gb|AAO73529.1| gag-pol polyprotein (Glycine max) (SIRE1) (Ty1_Copia-family)
AT3G21420.1			793.664	1.94e-11	1313.77	4.03e-18	626.342	1.1e-06	985.982	9.95e-20	0.804948	0.111	NOT	1375.35	9.6e-21	0.955226	0.216	NOT	1139.54	3.78e-23	0.549645	0.000706	DIFF	oxidoreductase, 2OG-Fe(II) oxygenase family protein; similar to oxidoreductase, 2OG-Fe(II) oxygenase family protein [Arabidopsis thaliana] (TAIR:AT4G25310.1)
AT3G22090.1			246.228	0.134402	1477.66	8.89e-20	847.288	3.32e-10	193.332	0.0198096	1.2736	0.254	NOT	4061.72	3.87e-23	0.363802	0.000226	DIFF	2220.13	1.4e-19	0.381639	0.000152	DIFF	similar to unknown protein [Arabidopsis thaliana] (TAIR:AT1G71470.1);
AT3G22100.1			836.45	1.32e-10	2318.85	1.1e-35	1906.57	1.71e-23	995.639	3.11e-12	0.840114	0.42	NOT	6063.32	1.06e-54	0.382439	6.36e-05	DIFF	2740.31	1.39e-39	0.69575	0.0257	NOT	basic helix-loop-helix (bHLH) family protein; contains InterPro domain Basic helix-loop-helix dimerisation region bHLH
AT3G22370.1		TU2181	3962.18	3.98e-39	21150.3	9.74e-60	5443.55	9.48e-40	11784.5	4.65e-59	0.33622	5.82e-08	DIFF	44118.4	2.96e-72	0.479399	1.34e-06	DIFF	11245.5	7.6e-63	0.484065	1.63e-05	DIFF	AOX1A (alternative oxidase 1A); alternative oxidase
AT3G22530.1			3870.06	4.46e-42	4110.25	7.47e-49	2939.78	2.52e-37	3985.73	2.52e-35	0.970979	0.357	NOT	8257.75	2.03e-52	0.497745	0.00865	DIFF	3274.94	1.19e-35	0.897659	0.405	NOT	similar to unknown protein [Arabidopsis thaliana] (TAIR:AT4G14830.1); similar to unnamed protein product [Vitis vinifera] (GB:CAO71186.1)
AT3G22600.1			4399.38	4.6e-35	8119.7	9.28e-40	3161.68	2.43e-28	6248.41	8.82e-39	0.70408	0.0265	NOT	11323.6	2.02e-42	0.71706	0.0593	NOT	6569.49	9.28e-40	0.481267	0.000521	DIFF	protease inhibitor/seed storage/lipid transfer protein (LTP) family protein; similar to protease inhibitor/seed storage/lipid transfer protein (LTP) family protein [Arabidopsis thaliana] (TAIR:AT4G14815.1)
AT3G22740.1			1729.13	1.11e-15	205.35	0.0342424	389.49	1.22e-05	2405.55	2.84e-19	0.718809	0.0347	NOT	942.438	4.42e-10	0.217892	5.15e-05	DIFF	666.678	6.9e-10	0.584225	0.0451	NOT	HMT3 (Homocysteine S-methyltransferase 3); homocysteine S-methyltransferase
AT3G22910.1			209.533	0.000246064	268.885	1.6e-05	247.85	1.97e-06	251.065	2.26e-05	0.834577	0.404	NOT	646.513	1.97e-13	0.4159	2.41e-06	DIFF	419.042	1.99e-15	0.591468	2.03e-05	DIFF	calcium-transporting ATPase, plasma membrane-type, putative / Ca(2+)-ATPase, putative (ACA13); Identical to Putative calcium-transporting ATPase 13, plasma membrane-type (ACA13) [Arabidopsis Thaliana] (GB:Q9LIK7)
AT3G23550.1			253.124	5.56e-06	266.377	4.42e-05	253.232	0.0036222	489.083	2.59e-14	0.517548	0.0168	NOT	762.75	1.19e-23	0.349232	1.52e-05	DIFF	321.95	9.65e-06	0.786557	0.184	NOT	MATE efflux family protein; similar to ALF5 (ABERRANT LATERAL ROOT FORMATION 5), antiporter/ transporter [Arabidopsis thaliana] (TAIR:AT3G23560.1)
AT3G23920.1		TU2199	6772.1	3.82e-73	17383.6	1.04e-87	6289.41	2.2e-77	7542.84	2.05e-78	0.897818	0.17	NOT	37813.1	3.85e-96	0.459724	7.92e-09	DIFF	11368.3	2.31e-86	0.553241	1.32e-05	DIFF	BAM1/BMY7/TR-BAMY (BETA-AMYLASE 1); beta-amylase
AT3G24020.1	AT3G24030.1	TU2203	1543.13	6.1e-53	381.996	1.15e-06	322.546	6.07e-07	1696.57	1.2e-43	0.909559	0.456	NOT	608.135	4.46e-16	0.628143	0.0173	NOT	886.948	1.39e-35	0.363658	7.98e-06	DIFF	disease resistance-responsive family protein; similar to disease resistance-responsive family protein [Arabidopsis thaliana] (TAIR:AT4G13580.1)
AT3G24090.1			506.467	3.04e-09	498.96	2.23e-07	652.312	1.3e-09	462.613	1.61e-05	1.0948	0.441	NOT	1549.15	3.06e-16	0.322086	9.91e-06	DIFF	492.706	4.7e-14	1.32394	0.264	NOT	transaminase; similar to glucosamine-fructose-6-phosphate aminotransferase, isomerizing family protein, expressed [Oryza sativa (japonica cultivar-group)] (GB:ABA91394.2)
AT3G24420.1			933.992	1.95e-10	333.536	3.99e-05	205.406	0.000438336	2446.7	1.72e-18	0.381735	0.000359	DIFF	1824.74	2.73e-14	0.182785	2.88e-09	DIFF	410.741	3.29e-07	0.500086	0.00148	DIFF	hydrolase, alpha/beta fold family protein; similar to hydrolase, alpha/beta fold family protein [Arabidopsis thaliana] (TAIR:AT4G37470.1)
AT3G24542.1			215.606	0.00141712	234.408	0.006538	224.521	0.000925988	752.123	9.36e-21	0.286663	1.81e-05	DIFF	282.947	3.21e-05	0.828452	0.474	NOT	371.911	6.45e-08	0.603696	0.023	NOT	other RNA;
AT3G25190.1			4791.88	2.64e-14	616.615	0.000144379	312.276	1.88e-05	6090.13	2.02e-16	0.786827	0.177	NOT	1762.04	2.94e-10	0.349944	0.0102	DIFF	587.741	1.88e-08	0.531316	0.00337	DIFF	nodulin, putative; similar to nodulin, putative [Arabidopsis thaliana] (TAIR:AT3G43660.1)
AT3G25760.1			4932.82	2.3e-25	5095.72	2.9e-29	5940.88	1.96e-26	12378.7	5.26e-32	0.398493	0.003	NOT	11727.4	6.26e-35	0.434514	0.00457	DIFF	14464.8	3.95e-37	0.410713	0.012	NOT	AOC1 (ALLENE OXIDE CYCLASE 1); encodes allene oxide cyclase. One of four genes in Arabidopsis that encode this enzyme, which catalyzes an essential step in jasmonic acid biosynthesis. Gene expression is induced during senescence, a process that involves jasmonic acid signalling pathway.
AT3G25900.1			672.023	2.4e-09	352.752	5.3e-05	382.21	2.18e-07	757.817	2.1e-09	0.886788	0.492	NOT	639.419	6.69e-09	0.551676	0.0062	DIFF	400.762	3.09e-08	0.953708	0.445	NOT	ATHMT-1/HMT-1; homocysteine S-methyltransferase
AT3G25910.1	AT3G25920.1	TU2227	4455.12	1.09e-42	5525.92	4.7e-39	4463.47	6.67e-44	5291.17	1.85e-41	0.841991	0.16	NOT	10113.9	7.62e-52	0.546369	0.0057	DIFF	8111.02	1.91e-56	0.550297	0.00216	DIFF	zinc ion binding; similar to unknown protein [Arabidopsis thaliana] (TAIR:AT3G24740.2)
AT3G26280.1			2638.36	9.82e-32	2281.21	2.48e-33	1174.7	2.26e-23	3100.75	2.07e-33	0.850878	0.3	NOT	1716.74	1.35e-21	1.3288	0.0444	NOT	2397.69	5.93e-28	0.48993	0.000319	DIFF	CYP71B4 (cytochrome P450, family 71, subfamily B, polypeptide 4); oxygen binding
AT3G26350.1			359.977	3.06e-09	317.202	9.77e-06	369.355	1.77e-07	561.103	2.11e-07	0.641552	0.329	NOT	603.831	2.36e-14	0.525316	0.0283	NOT	813.958	4.58e-15	0.453776	0.00469	DIFF	similar to unknown protein [Arabidopsis thaliana] (TAIR:AT1G13050.1); similar to hypothetical protein [Vitis vinifera] (GB:CAN70940.1)
AT3G26630.1		TU2240	1686.28	4.77e-28	2099.49	6.29e-36	1659.99	1.59e-31	1791.88	5.4e-33	0.941067	0.363	NOT	2744.75	7.67e-41	0.764911	0.14	NOT	3207.61	1.13e-42	0.517516	0.000111	DIFF	pentatricopeptide (PPR) repeat-containing protein; similar to pentatricopeptide (PPR) repeat-containing protein [Arabidopsis thaliana] (TAIR:AT5G66520.1)
AT3G26830.1			601.482	3.26e-19	466.724	1.92e-12	531.491	4.56e-09	765.733	2.64e-17	0.785498	0.495	NOT	728.431	3.36e-17	0.640725	0.216	NOT	1004.13	1.02e-24	0.529305	0.000607	DIFF	PAD3 (PHYTOALEXIN DEFICIENT 3); oxygen binding
AT3G27000.1			481.615	2.11e-15	484.028	8.98e-11	411.462	1.22e-12	471.627	3.16e-10	1.02118	0.284	NOT	458.299	1.02e-09	1.05614	0.367	NOT	816.194	5.49e-14	0.504123	0.00759	DIFF	ARP2 (ACTIN RELATED PROTEIN 2); structural constituent of cytoskeleton
AT3G27060.1			12815.7	1.07e-59	14036.5	8.21e-62	3778.79	3.95e-44	16676.5	7.75e-64	0.768489	0.0441	NOT	20024.7	3.77e-68	0.700959	0.018	NOT	6871.18	2.05e-52	0.549948	0.00253	DIFF	TSO2 (TSO MEANING 'UGLY' IN CHINESE); ribonucleoside-diphosphate reductase
AT3G27170.1	AT3G27180.1		1481.94	5.31e-36	2834.15	1.88e-53	1938.14	1.62e-57	1777.71	4.76e-44	0.833623	0.0518	NOT	3333.85	4.4e-63	0.850113	0.15	NOT	3492.94	2.15e-56	0.554874	5.17e-06	DIFF	CLC-B (chloride channel protein B); anion channel/ voltage-gated chloride channel
AT3G27620.1			222.254	0.000117265	374.358	2.69e-06	335.785	1.33e-09	581.702	3.7e-14	0.382075	0.000708	DIFF	622.487	1.34e-13	0.601391	0.0587	NOT	564.625	5.34e-16	0.594704	0.0544	NOT	AOX1C (alternative oxidase 1C); alternative oxidase
AT3G27630.1			658.858	9.3e-11	860.798	2.35e-11	353.031	1.21e-05	1059.31	1.77e-13	0.621969	0.0942	NOT	2131.15	7.73e-17	0.403912	0.00407	DIFF	978.403	1.51e-13	0.360824	0.00181	DIFF	similar to unknown protein [Arabidopsis thaliana] (TAIR:AT5G40460.1); similar to hypothetical protein [Vitis vinifera] (GB:CAN59885.1)
AT3G27930.1			1080.18	4.47e-13	1527.11	4.35e-19	1329.19	4.88e-13	1220.51	1.99e-16	0.885023	0.338	NOT	3639.59	7.95e-30	0.419583	5.82e-05	DIFF	1725.34	9.21e-19	0.770393	0.0776	NOT	similar to unnamed protein product [Vitis vinifera] (GB:CAO14767.1);
AT3G28210.1			273.304	0.0775078	1599.4	3.28e-27	647.373	5.15e-12	268.472	0.00870354	1.018	0.396	NOT	7230.39	1.79e-40	0.221205	0.00592	DIFF	1592.74	1.84e-27	0.406452	0.00499	DIFF	PMZ; zinc ion binding
AT3G28220.1			2643.41	1.89e-16	402.232	0.00130115	239.551	0.0180212	20415.8	5.94e-32	0.129479	1.95e-06	DIFF	3667.66	2.03e-17	0.10967	7.67e-12	DIFF	687.313	1.02e-08	0.348533	7e-05	DIFF	meprin and TRAF homology domain-containing protein / MATH domain-containing protein; similar to ZW9 [Arabidopsis thaliana] (TAIR:AT1G58270.1)
AT3G28310.1			1191.33	9.37e-07	194.712	0.150851	472.476	0.000297742	3410.39	4.16e-13	0.349324	0.000121	DIFF	676.97	0.0219173	0.287623	0.0284	NOT	487.956	4.36e-09	0.968276	0.284	NOT	similar to AT14A [Arabidopsis thaliana] (TAIR:AT3G28290.1); similar to AT14A [Arabidopsis thaliana] (TAIR:AT3G28300.1)
AT3G28320.1			976.912	3.55e-24	239.718	6.45e-06	417.275	7.28e-12	2408.69	1.96e-37	0.405578	7.64e-05	DIFF	615.576	1.16e-11	0.389421	0.000311	DIFF	451.952	3.86e-14	0.923273	0.47	NOT	Identical to UPF0496 protein At3g28310/At3g28320 [Arabidopsis Thaliana] (GB:Q6E240;GB:Q9LHD4
AT3G28500.1			419.095	0.000648192	468.935	8.2e-10	496.342	4.42e-05	1422.91	1.76e-18	0.294534	0.000108	DIFF	1129.01	8.07e-14	0.415351	0.00411	DIFF	1069.71	2.2e-16	0.463997	0.00665	DIFF	60S acidic ribosomal protein P2 (RPP2C); Identical to 60S acidic ribosomal protein P2-3 (RPP2C) [Arabidopsis Thaliana] (GB:Q9LH85)
AT3G28540.1			1026.78	6.24e-18	1041.95	2.33e-20	420.06	4.8e-13	697.393	1.26e-12	1.47231	0.0614	NOT	1104.71	2.23e-20	0.943189	0.484	NOT	923.49	8.13e-19	0.454861	0.00266	DIFF	AAA-type ATPase family protein; similar to AAA-type ATPase family protein [Arabidopsis thaliana] (TAIR:AT3G28510.1)
AT3G28740.1	AT3G28730.1		938.665	1.35e-13	1739.51	1.44e-17	1253.9	6.59e-17	1104.12	6.86e-13	0.850148	0.17	NOT	3399.5	5.52e-25	0.511696	0.00748	DIFF	1203.64	8.66e-20	1.04176	0.425	NOT	cytochrome P450 family protein; Encodes a member of the cytochrome p450 family. Expression is upregulated in response to cis-jasmonate treatment. Overexpression induces synthesis of volatile compounds that affect chemical ecology and insect interactions.
AT3G29250.1			952.108	7.66e-20	444.335	5.95e-10	350.137	1.29e-07	1497.7	2.19e-32	0.635713	0.0615	NOT	1157.45	8.53e-25	0.383891	0.00241	DIFF	822.453	1.15e-14	0.425723	0.0567	NOT	oxidoreductase; similar to short-chain dehydrogenase/reductase (SDR) family protein [Arabidopsis thaliana] (TAIR:AT3G29260.1)
AT3G29260.1			381.435	5.4e-05	1297.56	1.28e-23	753.708	3.17e-16	557.699	3.43e-07	0.683944	0.16	NOT	2467.41	2.18e-33	0.525879	0.0168	NOT	3060.68	1.49e-30	0.246255	1.29e-05	DIFF	short-chain dehydrogenase/reductase (SDR) family protein; similar to unknown protein [Arabidopsis thaliana] (TAIR:AT3G29250.2)
AT3G30775.1			555.567	7.72e-10	873.478	8.44e-12	401.767	2.14e-10	1536.31	1.95e-25	0.361624	3e-06	DIFF	1035.64	1.57e-18	0.843419	0.0464	NOT	463.188	8.22e-08	0.867395	0.24	NOT	ERD5 (EARLY RESPONSIVE TO DEHYDRATION 5); proline dehydrogenase
AT3G32415.1			175.075	3.05e-05	301.786	4.12e-08	195.516	0.00074487	128.921	0.000969779	1.358	0.013	NOT	479.757	2.65e-08	0.629039	0.0412	NOT	406.836	1.29e-10	0.480577	0.000117	DIFF	transposable element gene; copia-like retrotransposon family, has a 8.1e-225 P-value blast match to gb|AAO73529.1| gag-pol polyprotein (Glycine max) (SIRE1) (Ty1_Copia-family)
AT3G32980.1		TU2294	15371	3.19e-46	6900.33	5.95e-42	9357.53	1.19e-43	24197.7	5.68e-63	0.635226	0.00254	NOT	12456.6	4.51e-46	0.55395	0.00404	DIFF	12824.2	2.56e-50	0.729677	0.0807	NOT	peroxidase 32 (PER32) (P32) (PRXR3); Identical to Peroxidase 32 precursor (PER32) [Arabidopsis Thaliana] (GB:Q9LHB9
AT3G44260.1			1530.42	7.82e-20	1286.05	4.47e-23	805.98	7.82e-16	1616.49	4.42e-23	0.946755	0.478	NOT	1470.93	2.61e-26	0.874311	0.286	NOT	1462.63	1.06e-26	0.551048	0.00491	DIFF	CCR4-NOT transcription complex protein, putative; similar to CCR4-NOT transcription complex protein, putative [Arabidopsis thaliana] (TAIR:AT5G22250.1)
AT3G44690.1			180.493	0.00327524	231.936	3.88e-07	253.176	3.82e-11	297.473	3.8e-09	0.606754	0.00222	NOT	430.353	1.7e-14	0.538944	0.00147	DIFF	496.271	9.9e-28	0.510157	3.17e-06	DIFF	unknown protein;
AT3G45710.1			497.87	2.44e-10	194.948	0.0238264	222.757	0.000139198	601.597	1.06e-15	0.827581	0.236	NOT	422.381	5.54e-10	0.461545	0.00477	DIFF	267.367	3.28e-07	0.833151	0.234	NOT	proton-dependent oligopeptide transport (POT) family protein; similar to proton-dependent oligopeptide transport (POT) family protein [Arabidopsis thaliana] (TAIR:AT3G45680.1)
AT3G45730.1			413.939	2.14e-11	199.256	0.0425064	344.353	4.02e-07	4134.37	5.72e-34	0.100121	3.09e-09	DIFF	1509.91	8.65e-15	0.131965	6.52e-06	DIFF	942.992	1.53e-13	0.365171	0.000162	DIFF	unknown protein;
AT3G45970.1	AT3G45980.1		909.233	8.52e-15	2306.85	1.51e-23	1940.74	6.86e-22	811.209	7.14e-13	1.12084	0.274	NOT	5397.23	1.02e-39	0.427414	0.013	DIFF	3993.94	2.47e-32	0.485921	0.00365	DIFF	ATEXLA1 (ARABIDOPSIS THALIANA EXPANSIN-LIKE A1); member of EXPANSIN-LIKE. Naming convention from the Expansin Working Group (Kende et al, 2004. Plant Mol Bio)
AT3G46080.1			216.535	0.201381	549.072	5.34e-05	309.802	0.0621786	613.815	0.000602413	0.352769	0.0125	NOT	970.45	9e-11	0.565791	0.0643	NOT	844.088	6.7e-09	0.367026	0.00134	DIFF	zinc finger (C2H2 type) family protein; similar to ZAT7, nucleic acid binding / transcription factor/ zinc ion binding [Arabidopsis thaliana] (TAIR:AT3G46090.1)
AT3G46600.1			3123.93	3.27e-61	5391.32	1.91e-70	3785.67	2.34e-56	4674.81	8.6e-66	0.668247	0.00446	NOT	10761.2	3.52e-88	0.500996	2.65e-07	DIFF	4142.57	5.02e-69	0.913846	0.0509	NOT	scarecrow transcription factor family protein; similar to scarecrow-like transcription factor 11 (SCL11) [Arabidopsis thaliana] (TAIR:AT5G59450.1)
AT3G46660.1	AT3G46658.1		160.271	0.0765119	195.275	0.00186439	193.003	0.00991884	204.093	0.00230081	0.785284	0.42	NOT	662.006	1.26e-09	0.294975	6.21e-08	DIFF	352.006	3.86e-06	0.548295	0.128	NOT	UDP-glucoronosyl/UDP-glucosyl transferase family protein; similar to UDP-glucoronosyl/UDP-glucosyl transferase family protein [Arabidopsis thaliana] (TAIR:AT3G46670.1)
AT3G46670.1	AT3G46668.1		1286.72	4.87e-34	1339.55	1.93e-23	1087.87	5.96e-27	1302.27	9.01e-30	0.988059	0.418	NOT	3802.93	3.06e-47	0.352242	2.49e-05	DIFF	1100.95	9.3e-29	0.988119	0.384	NOT	UDP-glucoronosyl/UDP-glucosyl transferase family protein; similar to UDP-glucoronosyl/UDP-glucosyl transferase family protein [Arabidopsis thaliana] (TAIR:AT3G46660.1)
AT3G46930.1			512.089	5.59e-19	552.417	3.62e-15	713.143	8.16e-17	611.759	4.44e-19	0.837076	0.181	NOT	1256.32	1.25e-21	0.43971	8.22e-05	DIFF	1058.29	1.37e-29	0.673863	0.00163	DIFF	protein kinase family protein; similar to protein kinase family protein [Arabidopsis thaliana] (TAIR:AT5G58950.1)
AT3G47340.1			2871.13	4.67e-24	738.288	1.24e-14	429.96	6e-08	6713.94	6.61e-44	0.427637	4.48e-06	DIFF	1417.07	3.13e-20	0.520996	0.000575	DIFF	384.962	1.93e-07	1.11689	0.349	NOT	ASN1 (DARK INDUCIBLE 6); encodes a glutamine-dependent asparagine synthetase, the predicted ASN1 peptide contains a purF-type glutamine-binding domain, and is expressed predominantly in shoot tissues, where light has a negative effect on its mRNA accumulation. Expression is induced within 3 hours of dark treatment, in senescing leaves and treatment with exogenous photosynthesis inhibitor. Inducti…
AT3G48020.1			714.052	1.42e-11	1126.64	1.34e-17	566.696	2.01e-09	837.195	9.06e-15	0.85291	0.252	NOT	1009.22	1.56e-11	1.11635	0.457	NOT	1192.41	9.08e-24	0.475253	0.0042	DIFF	similar to F-box family protein-related [Arabidopsis thaliana] (TAIR:AT5G62860.1); similar to unknown [Populus trichocarpa] (GB:ABK95323.1)
AT3G48115.1	AT3G48120.1		10920.2	3.48e-46	2150.85	5.03e-24	864.38	6.99e-14	11006.7	2.82e-46	0.992141	0.248	NOT	4170.06	6.6e-31	0.515784	0.0505	NOT	1781.08	4.48e-26	0.485312	0.00749	DIFF	other RNA; Unknown gene
AT3G48720.1			2475.54	2.31e-39	485.23	1.86e-10	409.545	3.74e-16	1966.18	1.53e-38	1.25906	0.188	NOT	1047.45	3.49e-27	0.463249	0.00103	DIFF	450.917	4.68e-17	0.908249	0.365	NOT	transferase family protein; similar to transferase family protein [Arabidopsis thaliana] (TAIR:AT5G63560.1)
AT3G49160.1			261.779	2.15e-10	893.426	8.18e-28	472.413	2.78e-18	275.433	1.12e-08	0.950427	0.242	NOT	2333.19	1.57e-40	0.38292	9.34e-05	DIFF	1038.1	2.79e-33	0.455075	9.28e-05	DIFF	pyruvate kinase family protein; Expression of the gene is downregulated in the presence of paraquat, an inducer of photoxidative stress.
AT3G49680.1		TU2397,TU2398	15199.8	3.94e-40	4034.77	2.64e-30	6018.32	6.66e-33	15456	3.61e-40	0.983424	0.357	NOT	8550.94	1.29e-40	0.471851	0.000171	DIFF	6674.45	1.18e-39	0.901695	0.135	NOT	ATBCAT-3/BCAT3 (BRANCHED-CHAIN AMINOTRANSFERASE 3); branched-chain-amino-acid transaminase/ catalytic
AT3G50080.1			1706.72	1.13e-46	1899.66	5.41e-53	1585.75	4.58e-44	1889.04	3.66e-49	0.903485	0.151	NOT	3050.76	2.51e-59	0.622684	0.000375	DIFF	2870.46	5.21e-60	0.552438	9.16e-05	DIFF	VFB2 (VIER F-BOX PROTEINE 2); ubiquitin-protein ligase
AT3G50260.1		TU2403	649.568	9.7e-11	639.435	7.86e-17	643.1	4.76e-17	844.401	4.49e-13	0.769265	0.295	NOT	2102.51	1.2e-29	0.304129	0.00138	DIFF	893.137	1.09e-15	0.720046	0.319	NOT	ATERF#011/CEJ1 (COOPERATIVELY REGULATED BY ETHYLENE AND JASMONATE 1); DNA binding / transcription factor
AT3G50350.1			1036.27	5.7e-20	2372.46	2.24e-26	1446.71	1.78e-22	1159.07	5.72e-26	0.894053	0.275	NOT	3610.71	5.44e-32	0.657062	0.00912	DIFF	3640.38	2.26e-32	0.397406	0.000281	DIFF	similar to unknown protein [Arabidopsis thaliana] (TAIR:AT4G33985.1); similar to hypothetical protein [Vitis vinifera] (GB:CAN61779.1)
AT3G50740.1			12091.8	2.07e-66	6801.93	8.68e-59	9180.93	3.44e-67	15516.5	9.17e-69	0.779287	0.0211	NOT	13129.1	5.49e-71	0.51808	1.29e-06	DIFF	14513.2	7.64e-70	0.632592	0.000862	DIFF	UGT72E1 (UDP-glucosyl transferase 72E1); UDP-glycosyltransferase/ coniferyl-alcohol glucosyltransferase/ transferase, transferring glycosyl groups
AT3G50770.1			500.557	4.42e-13	307.06	0.000420168	215.095	0.0234931	803.323	1.05e-19	0.623108	0.0224	NOT	981.042	1.29e-15	0.312994	0.00725	DIFF	288.548	6.08e-07	0.745439	0.0579	NOT	calmodulin-related protein, putative; Identical to Calmodulin-like protein 41 (CML41) [Arabidopsis Thaliana] (GB:Q8L3R2
AT3G50920.1			3195.11	3.36e-28	4088.43	1.73e-30	6359.2	5.49e-35	3042.07	5.38e-24	1.05031	0.388	NOT	8392.22	7.21e-40	0.487169	6.63e-05	DIFF	5857.55	3.14e-36	1.08564	0.389	NOT	phosphatidic acid phosphatase-related / PAP2-related; similar to phosphatidic acid phosphatase-related / PAP2-related [Arabidopsis thaliana] (TAIR:AT5G66450.2)
AT3G50930.1		TU2413	396.27	4.53e-15	579.731	6.28e-22	366.047	9.69e-12	776.04	4.68e-29	0.510631	1.14e-05	DIFF	889.696	7.29e-35	0.651606	0.0506	NOT	757.076	6.91e-28	0.483501	2.1e-05	DIFF	AAA-type ATPase family protein; similar to AAA-type ATPase family protein [Arabidopsis thaliana] (TAIR:AT3G50940.1)
AT3G50940.1			233.825	2.33e-05	553.041	9.28e-14	340.005	1.54e-07	403.301	1.58e-14	0.579778	0.000801	DIFF	1169.89	3.26e-21	0.472729	5.92e-05	DIFF	523.162	3.15e-17	0.649904	0.0118	NOT	AAA-type ATPase family protein; similar to AAA-type ATPase family protein [Arabidopsis thaliana] (TAIR:AT3G50930.1)
AT3G50970.1		TU2414	1752.91	1.61e-24	4422.48	1.1e-40	631.086	1.14e-08	1622.63	5.49e-23	1.08029	0.28	NOT	14798.2	2.37e-55	0.298853	0.00108	DIFF	3347.93	3.3e-35	0.1885	1.38e-06	DIFF	LTI30 (LOW TEMPERATURE-INDUCED 30); Belongs to the dehydrin protein family, which contains highly conserved stretches of 7-17 residues that are repetitively scattered in their sequences, the K-, S-, Y- and lysine rich segments. LTI29 and LTI30 double overexpressors confer freeze tolerance. Located in membranes. mRNA upregulated by water deprivation and abscisic acid.
AT3G51090.1			823.322	2.72e-07	896.57	2.85e-07	737.073	1.16e-07	967.495	3.81e-09	0.850983	0.173	NOT	1492.93	3.74e-12	0.600544	0.0511	NOT	1493.08	5.31e-14	0.493659	0.00136	DIFF	similar to unknown protein [Arabidopsis thaliana] (TAIR:AT2G16460.1); similar to unnamed protein product [Vitis vinifera] (GB:CAO48264.1)
AT3G51450.1			2277.45	2.37e-25	1510.05	1.48e-23	2823.09	1.03e-30	3856.1	2.58e-35	0.59061	0.0135	NOT	2771.39	2.48e-25	0.544871	0.00979	DIFF	3313.27	1.32e-27	0.852056	0.246	NOT	strictosidine synthase family protein; similar to YLS2 (yellow-leaf-specific gene 2), strictosidine synthase [Arabidopsis thaliana] (TAIR:AT3G51430.1)
AT3G51500.1		TU2424	3168.3	3.36e-30	6330.32	6.26e-40	4526.76	1.35e-36	3821.32	9.74e-33	0.829111	0.227	NOT	12345	1.8e-52	0.512784	0.00147	DIFF	9453.02	2.64e-43	0.478869	0.00115	DIFF	unknown protein;
AT3G51790.1		TU2430	1715.92	8.08e-25	3712.51	1.62e-39	1915.92	1.66e-28	2077.54	3.23e-24	0.825938	0.227	NOT	7330.68	4.81e-52	0.506435	0.00194	DIFF	4163.85	2.62e-42	0.460132	4.38e-05	DIFF	ATG1 (G1p-related protein); putative transmembrane protein G1p (AtG1) mRNA, complete
AT3G51910.1			382.853	3.99e-15	1602.7	4.52e-15	1762.25	1.16e-18	560.972	1.62e-11	0.682481	0.23	NOT	7445.73	3.64e-35	0.215251	1.14e-07	DIFF	1515.46	5.46e-21	1.16285	0.381	NOT	AT-HSFA7A (Arabidopsis thaliana heat shock transcription factor A7A); DNA binding / transcription factor
AT3G51980.1			2586.1	2.13e-35	2477.65	6.17e-33	2336.79	4.31e-28	2356.75	4.95e-35	1.09732	0.447	NOT	6494.58	1.19e-41	0.381495	0.000252	DIFF	2737.94	8.2e-35	0.853485	0.211	NOT	binding; similar to armadillo/beta-catenin repeat family protein [Arabidopsis thaliana] (TAIR:AT3G09350.1)
AT3G52220.1	AT3G52210.1		3657.52	5.54e-39	4884.12	9.77e-35	3931.74	3.07e-42	4024.87	1.06e-36	0.90873	0.295	NOT	9893.6	1.78e-45	0.493665	0.00491	DIFF	4634.04	2.35e-40	0.848448	0.259	NOT	similar to unnamed protein product [Vitis vinifera] (GB:CAO62409.1); contains domain PTHR14580 (PTHR14580)
AT3G52630.1			2951.25	8.56e-22	445.317	5.75e-09	710.269	3.56e-16	2592.5	4.97e-27	1.13838	0.299	NOT	1428.64	5.22e-19	0.311707	8.89e-05	DIFF	1246.17	2.51e-18	0.569962	0.00941	NOT	similar to unknown protein [Arabidopsis thaliana] (TAIR:AT4G18590.1); similar to unknown [Populus trichocarpa] (GB:ABK94610.1)
AT3G53280.1		TU2457	3023.75	7.93e-42	4520.39	1.35e-53	2310.6	9.36e-41	3176.63	9.56e-46	0.951874	0.246	NOT	6649.11	3.45e-57	0.679849	0.016	NOT	5640.75	1.1e-56	0.409626	3.36e-06	DIFF	CYP71B5 (CYTOCHROME P450 71B5); oxygen binding
AT3G53668.1			4799.78	7.06e-32	2826	7.7e-27	2794.53	1.72e-28	5122.63	1.76e-34	0.936976	0.264	NOT	6696.92	4.24e-42	0.421985	5.95e-05	DIFF	4108.54	2.79e-35	0.680176	0.0291	NOT	CPuORF51 (Conserved peptide upstream open reading frame 51); Upstream open reading frames (uORFs) are small open reading frames found in the 5' UTR of a mature mRNA, and can potentially mediate translational regulation of the largest, or major, ORF (mORF). CPuORF51 represents a conserved upstream opening reading frame relative to major ORF AT3G53670.1
AT3G53670.1			4799.78	7.06e-32	2826	7.7e-27	2794.53	1.72e-28	5122.63	1.76e-34	0.936976	0.264	NOT	6696.92	4.24e-42	0.421985	5.95e-05	DIFF	4108.54	2.79e-35	0.680176	0.0291	NOT	similar to unknown protein [Arabidopsis thaliana] (TAIR:AT2G37480.1); similar to hypothetical protein [Vitis vinifera] (GB:CAN77855.1)
AT3G53690.1			410.107	3.5e-06	341.211	4.23e-05	363.354	8.54e-06	473.429	2.79e-09	0.866248	0.175	NOT	527.069	6.77e-10	0.647374	0.0614	NOT	683.698	9e-11	0.531454	0.00563	DIFF	zinc finger (C3HC4-type RING finger) family protein; similar to protein binding / zinc ion binding [Arabidopsis thaliana] (TAIR:AT3G14250.1)
AT3G53940.1			805.443	2.03e-11	1918.92	5.65e-18	2259.32	3.65e-21	1058.76	7.17e-17	0.760742	0.0316	NOT	4117.52	3.18e-27	0.466038	0.00264	DIFF	3705.02	2.93e-24	0.6098	0.0116	NOT	mitochondrial substrate carrier family protein; similar to mitochondrial substrate carrier family protein [Arabidopsis thaliana] (TAIR:AT2G37890.1)
AT3G54160.1			281.413	1.47e-08	298.978	0.000733009	365.936	1.89e-10	502.452	3.1e-14	0.560079	0.0056	NOT	348.647	3.44e-08	0.857538	0.342	NOT	1070.42	1.15e-21	0.341862	5.97e-08	DIFF	syntaxin-related family protein; similar to F-box family protein [Arabidopsis thaliana] (TAIR:AT3G62430.1)
AT3G54880.1			2358.92	1.9e-09	947.893	4.95e-06	842.138	6.69e-09	3101.01	4.4e-18	0.760694	0.133	NOT	2209.04	8.61e-10	0.429097	0.00814	DIFF	1465.17	4.1e-07	0.574772	0.033	NOT	similar to unknown protein [Arabidopsis thaliana] (TAIR:AT5G25360.1); similar to unnamed protein product [Vitis vinifera] (GB:CAO68874.1)
AT3G54950.1			841.665	4.37e-14	835.228	3.86e-18	813.413	7.64e-19	697.359	1.2e-19	1.20693	0.331	NOT	4465.75	8.6e-53	0.18703	3.33e-16	DIFF	1400.96	2.3e-27	0.580611	0.000346	DIFF	PLA IIIA/PLP7 (Patatin-like protein 7); similar to PLA IIB/PLP6 (Patatin-like protein 6), nutrient reservoir [Arabidopsis thaliana] (TAIR:AT2G39220.1)
AT3G55230.1			2942.52	3.74e-51	914.805	7.64e-26	553.138	1.88e-11	5422.49	1.1e-69	0.542651	8.27e-05	DIFF	1870.46	2.09e-45	0.48908	0.000567	DIFF	1840.23	1.59e-44	0.300581	9.26e-09	DIFF	disease resistance-responsive family protein; similar to disease resistance-responsive protein-related / dirigent protein-related [Arabidopsis thaliana] (TAIR:AT2G39430.1)
AT3G55940.1			258.374	7.36e-08	371.246	3.05e-09	268.397	3.05e-09	328.866	7.09e-09	0.785651	0.13	NOT	930.807	6.15e-20	0.398843	1.64e-06	DIFF	559.102	3.86e-14	0.48005	0.000212	DIFF	phosphoinositide-specific phospholipase C, putative; similar to ATPLC2 (PHOSPHOLIPASE C 2), phospholipase C [Arabidopsis thaliana] (TAIR:AT3G08510.1)
AT3G55970.1			297.387	0.000334634	334.845	0.0064427	377.378	0.000153222	1318.53	1.79e-10	0.225544	3.99e-07	DIFF	4687.2	1.07e-22	0.0714382	7.77e-15	DIFF	1379.2	2.85e-13	0.273621	1.06e-05	DIFF	oxidoreductase, 2OG-Fe(II) oxygenase family protein; similar to oxidoreductase, 2OG-Fe(II) oxygenase family protein [Arabidopsis thaliana] (TAIR:AT3G11180.1)
AT3G56200.1		TU2510	2194.33	1.99e-44	12275.6	4.65e-79	7078.81	2.48e-68	3491.89	4.6e-49	0.628408	0.00293	NOT	20306.5	2.66e-79	0.604516	7.9e-05	DIFF	13697.5	1.16e-78	0.516796	7.95e-07	DIFF	amino acid transporter family protein; similar to amino acid transporter family protein [Arabidopsis thaliana] (TAIR:AT2G40420.1)
AT3G56250.1			615.616	9.7e-11	1055.91	8.49e-12	879.621	5.15e-07	746	9.02e-09	0.825223	0.26	NOT	2379.33	7.99e-14	0.443785	0.00214	DIFF	1115.26	1.45e-07	0.788714	0.222	NOT	unknown protein;
AT3G56630.1			1591.17	1.79e-31	2429.24	1.45e-34	2045.52	4.51e-33	1825.81	2.1e-32	0.871487	0.233	NOT	2977.86	1.04e-38	0.815767	0.149	NOT	3878.68	8.19e-48	0.527375	1.05e-05	DIFF	CYP94D2 (cytochrome P450, family 94, subfamily D, polypeptide 2); oxygen binding
AT3G56980.1			2438.7	1.75e-28	246.147	8.71e-06	1128.55	3.82e-15	3466.97	7.76e-30	0.70341	0.057	NOT	358.337	1.08e-05	0.686915	0.022	NOT	2170.83	6.55e-26	0.51987	0.00145	DIFF	BHLH039/ORG3 (OBP3-RESPONSIVE GENE 3); DNA binding / transcription factor
AT3G57520.1			768.388	1.18e-14	1084.78	2.86e-21	1333.77	1.58e-26	1425.73	1.86e-23	0.538944	7.08e-06	DIFF	1643.94	5.61e-27	0.659866	0.00507	DIFF	1333.28	1.45e-23	1.00037	0.295	NOT	ATSIP2 (ARABIDOPSIS THALIANA SEED IMBIBITION 2); hydrolase, hydrolyzing O-glycosyl compounds
AT3G58270.1			212.01	0.00083667	454.755	3.15e-11	373.303	4.02e-07	518.39	3.56e-13	0.408978	0.000567	DIFF	615.467	2.92e-09	0.738878	0.147	NOT	682.659	2.48e-18	0.546837	0.00112	DIFF	meprin and TRAF homology domain-containing protein / MATH domain-containing protein; similar to meprin and TRAF homology domain-containing protein / MATH domain-containing protein [Arabidopsis thaliana] (TAIR:AT3G58210.1)
AT3G59150.1			1010.49	5.48e-20	1161.96	2.83e-33	1181.13	9.54e-28	1332.35	3.42e-27	0.758427	0.047	NOT	1592.19	5.95e-46	0.729787	0.0217	NOT	2135.92	3.48e-39	0.552984	1.72e-05	DIFF	F-box family protein; Identical to F-box protein At3g59150 [Arabidopsis Thaliana] (GB:Q9LX56
AT3G59190.1			248.469	5.74e-08	286.177	4e-05	328.933	2.49e-09	388.763	2.84e-10	0.639127	0.00141	DIFF	321.337	3.78e-08	0.890582	0.499	NOT	597.339	6.3e-17	0.550664	6.64e-05	DIFF	F-box family protein; Identical to F-box/LRR-repeat protein At3g59190 [Arabidopsis Thaliana] (GB:Q1PED9
AT3G59520.1			1775.17	1.42e-34	2420.51	1.91e-49	2429.26	3.03e-40	1694.89	7.49e-42	1.04737	0.354	NOT	6294.69	2.78e-66	0.384532	6.32e-07	DIFF	3004.17	2.03e-56	0.808629	0.0105	NOT	rhomboid family protein; similar to rhomboid family protein / ubiquitin-associated (UBA)/TS-N domain-containing protein [Arabidopsis thaliana] (TAIR:AT3G58460.1)
AT3G59640.1		TU2556	997.024	8.8e-17	1048.68	3.08e-20	921.065	1.36e-10	1187.97	3.34e-15	0.839267	0.364	NOT	2385.26	3.59e-28	0.43965	0.000966	DIFF	1390.65	4.74e-22	0.662327	0.00912	NOT	glycine-rich protein; similar to unknown protein [Arabidopsis thaliana] (TAIR:AT2G43630.1)
AT3G60140.1			295.052	9.39e-07	273.106	6.73e-05	263.234	9.92e-08	306.67	2.37e-06	0.962116	0.252	NOT	535.965	9.79e-11	0.509559	0.0148	DIFF	353.339	1.23e-08	0.74499	0.165	NOT	DIN2 (DARK INDUCIBLE 2); hydrolase, hydrolyzing O-glycosyl compounds
AT3G60540.1			2504.16	4.96e-08	2642.36	1.68e-10	3319.61	1.96e-12	2043.44	1.47e-06	1.22546	0.202	NOT	11564.4	3.11e-25	0.228491	0.0047	DIFF	4571.28	5.56e-13	0.726188	0.214	NOT	sec61beta family protein; similar to SEC61 BETA (suppressors of secretion-defective 61 Beta), protein transporter [Arabidopsis thaliana] (TAIR:AT2G45070.2)
AT3G60980.1			949.67	1.58e-27	1146.22	5.65e-26	833.345	2.14e-19	1785.55	9.19e-36	0.531864	0.00095	DIFF	4518.85	3.32e-63	0.253653	6.99e-11	DIFF	2358.29	4.76e-44	0.353368	8.31e-06	DIFF	pentatricopeptide (PPR) repeat-containing protein; similar to GRP23 (GLUTAMINE-RICH PROTEIN23), binding [Arabidopsis thaliana] (TAIR:AT1G10270.1)
AT3G61630.1		TU2581	900.584	8.36e-24	2572.42	7.43e-41	1649.88	2.62e-30	3722.65	1.14e-44	0.24192	2.26e-11	DIFF	6785.63	3.58e-56	0.379098	1.85e-05	DIFF	3592.51	1.44e-47	0.459256	0.000126	DIFF	CRF6 (CYTOKININ RESPONSE FACTOR 6); DNA binding / transcription factor
AT3G61790.1			3286.14	9.15e-19	4982.54	5.57e-24	3259.01	9.99e-20	3384.12	3.67e-26	0.971047	0.378	NOT	8980.91	6.15e-30	0.554792	0.00616	DIFF	5067.38	2.37e-24	0.643135	0.00541	DIFF	seven in absentia (SINA) family protein; Identical to E3 ubiquitin-protein ligase SINAT3 (SINAT3) [Arabidopsis Thaliana] (GB:Q84JL3
AT3G61920.1		TU2586	899.245	1.88e-14	1207.96	1.57e-24	1900.8	2.04e-29	2082.15	2.82e-26	0.431883	0.00117	DIFF	1971.35	1.56e-28	0.612758	0.0521	NOT	3100.8	1.31e-30	0.613003	0.0542	NOT	similar to unnamed protein product [Vitis vinifera] (GB:CAO24317.1);
AT3G62040.1	AT3G62030.1		5082.11	4.2e-28	1520.02	5.17e-19	960.25	3.37e-16	5326.54	2.66e-29	0.954111	0.319	NOT	2215.13	5.76e-19	0.686199	0.126	NOT	2260.65	5.91e-26	0.424767	0.000196	DIFF	hydrolase; similar to haloacid dehalogenase-like hydrolase family protein [Arabidopsis thaliana] (TAIR:AT5G59490.1)
AT3G62530.1			1978.97	1.51e-12	1455.9	1.28e-11	2865.75	2.14e-17	3305.65	7.98e-20	0.598663	0.0908	NOT	3570.39	1.58e-19	0.407771	0.0109	DIFF	4844.52	2.18e-23	0.591545	0.0564	NOT	PBS lyase HEAT-like repeat-containing protein; similar to PBS lyase HEAT-like repeat-containing protein [Arabidopsis thaliana] (TAIR:AT3G58180.1)
AT3G62600.1		TU2596	3464.17	1.52e-18	13038.7	1.01e-24	12955	4.5e-25	4036.78	3.78e-19	0.858152	0.444	NOT	27789.1	7.22e-31	0.469202	0.00228	DIFF	19240.8	1.1e-25	0.673309	0.0731	NOT	DNAJ heat shock family protein; similar to ATJ2 (Arabidopsis thaliana DnaJ homologue 2) [Arabidopsis thaliana] (TAIR:AT5G22060.1)
AT3G62770.1		TU2602	3428.42	8.18e-56	7023.24	1.62e-73	4351.19	1.15e-58	4352.29	1.75e-59	0.787728	0.0192	NOT	13360.5	3.05e-83	0.525672	5.45e-08	DIFF	7095.61	8.92e-73	0.613223	1.02e-05	DIFF	AtATG18a (Arabidopsis thaliana homolog of yeast autophagy 18 (ATG18) a); Required for autophagosome formation during nutrient deprivation and senescence.
AT3G62810.1			2983.95	2.04e-21	1774.8	2.21e-25	1722.21	3.2e-29	3870.62	2.03e-27	0.770923	0.191	NOT	3512.58	1.19e-36	0.50527	0.00361	DIFF	3362.23	3.5e-42	0.512223	0.00327	DIFF	complex 1 family protein / LVR family protein; similar to unknown [Picea sitchensis] (GB:ABK24187.1)
AT3G62930.1			653.582	8.1e-06	460.773	2.3e-05	267.089	1.57e-05	984.423	1.18e-16	0.663924	0.0301	NOT	1081.78	2.35e-13	0.42594	0.00359	DIFF	796.028	2.37e-12	0.335527	0.0131	NOT	glutaredoxin family protein; Identical to Monothiol glutaredoxin-S6 (GRXS6) [Arabidopsis Thaliana] (GB:Q9LYC8)
AT3G63060.1			187.055	0.00270002	228.808	0.00557075	199.885	0.000308767	162.325	0.141449	1.15235	0.483	NOT	447.57	7e-11	0.511223	0.0093	DIFF	246.432	6.37e-06	0.811116	0.048	NOT	EDL3 (EID1-LIKE 3); similar to EDL2 (EID1-LIKE 2) [Arabidopsis thaliana] (TAIR:AT5G39360.1)
AT3G63350.1		TU2609	382.229	2.16e-09	1467.57	1.51e-18	456.918	3.78e-10	293.275	1.12e-08	1.30331	0.448	NOT	4201.71	4.84e-33	0.349279	3.33e-09	DIFF	765.79	3.79e-12	0.596662	0.0212	NOT	AT-HSFA7B (Arabidopsis thaliana heat shock transcription factor A7B); DNA binding / transcription factor
AT4G00080.1			1009.02	3.94e-32	368.031	3.1e-06	289.873	0.00010044	698.81	9.3e-19	1.44391	0.162	NOT	593.96	3.73e-17	0.619623	0.182	NOT	656.617	1.52e-20	0.441464	6.89e-05	DIFF	UNE11 (unfertilized embryo sac 11); pectinesterase inhibitor
AT4G00355.1		TU2623	2908.81	3.01e-40	2391.12	3.07e-33	1800.59	1.65e-23	3472.89	2.82e-38	0.837576	0.196	NOT	4503.18	1.66e-45	0.530985	0.00341	DIFF	2983.69	8.81e-35	0.603478	0.00997	NOT	similar to unknown protein [Arabidopsis thaliana] (TAIR:AT2G45980.1); similar to unknown [Populus trichocarpa] (GB:ABK94390.1)
AT4G00550.1		TU2625	1579.9	2e-23	3862.06	2.24e-37	1760.94	1.83e-29	1675.81	4.34e-22	0.942768	0.395	NOT	8478.4	2.07e-47	0.455518	5.66e-05	DIFF	2668.18	1.1e-33	0.659978	0.00311	DIFF	DGD2 (digalactosyldiacylglycerol synthase 2); digalactosyldiacylglycerol synthase / transferase, transferring glycosyl groups
AT4G01026.1	AT4G01030.1		3482.15	2.66e-34	6954.65	5.42e-40	4026.87	1.56e-33	3718.46	5.1e-33	0.936449	0.428	NOT	13220	3.58e-51	0.52607	0.000574	DIFF	5413.44	6.55e-42	0.743865	0.0315	NOT	similar to unknown protein [Arabidopsis thaliana] (TAIR:AT1G01360.1); similar to hypothetical protein [Arabidopsis suecica] (GB:BAF63139.1)
AT4G01080.1			1305.49	7.99e-22	3934.14	1.1e-41	5081.02	2.76e-43	3326.18	1.87e-36	0.392489	9.07e-06	DIFF	8037.33	4.77e-53	0.489483	3.48e-06	DIFF	7014.74	3.11e-48	0.724335	0.00998	NOT	similar to unknown protein [Arabidopsis thaliana] (TAIR:AT1G01430.1); similar to unknown protein Cr17 [Brassica napus] (GB:AAX51387.1)
AT4G01390.1			6047.66	2.96e-27	973.651	7e-11	390.66	5.33e-05	4817.19	1.26e-24	1.25543	0.187	NOT	1519.62	1.19e-17	0.64072	0.0754	NOT	878	1.87e-11	0.444943	0.00681	DIFF	meprin and TRAF homology domain-containing protein / MATH domain-containing protein; similar to meprin and TRAF homology domain-containing protein / MATH domain-containing protein [Arabidopsis thaliana] (TAIR:AT4G00780.1)
AT4G01660.1	AT4G01670.1		1139.92	2.03e-23	1544.89	7.59e-28	1176.11	3.85e-19	1115.97	3.77e-18	1.02146	0.352	NOT	2783.18	1.46e-38	0.555081	6.55e-05	DIFF	1543.92	1.38e-29	0.761769	0.00335	DIFF	ABC1At (ARABIDOPSIS THALIANA ABC TRANSPORTER 1); Encodes an ABC1-like protein, member of the ATH subfamily
AT4G01750.1			791.043	3.84e-13	847.8	1.31e-13	1008.68	3.55e-15	1042.71	3.15e-13	0.758641	0.17	NOT	641.087	4.43e-09	1.32244	0.129	NOT	1889.32	2.72e-25	0.533885	0.00275	DIFF	RGXT2 (RHAMNOGALACTURONAN XYLOSYLTRANSFERASE 2); UDP-xylosyltransferase
AT4G01810.1			2158.6	1e-38	3082.84	2.12e-48	2715.72	5.92e-46	2023.64	1.48e-40	1.06669	0.498	NOT	6549.74	3.51e-61	0.470681	1.07e-06	DIFF	2852.71	1.55e-41	0.951979	0.234	NOT	protein transport protein-related; similar to transport protein, putative [Arabidopsis thaliana] (TAIR:AT2G21630.1)
AT4G01870.1			987.55	1.36e-30	2231.21	1.32e-44	827.08	2.61e-31	1281.98	6.55e-37	0.770332	0.0182	NOT	2482.78	1.02e-45	0.898674	0.324	NOT	2068.83	1.37e-47	0.399782	8.59e-07	DIFF	tolB protein-related; similar to unknown protein [Arabidopsis thaliana] (TAIR:AT1G21680.1)
AT4G02690.1			312.792	6.9e-05	590.883	1.3e-09	300.834	9.9e-05	311.803	1.84e-06	1.00317	0.14	NOT	1069.49	1.24e-19	0.55249	0.0119	DIFF	423.734	1.66e-09	0.70996	0.323	NOT	glutamate binding /; similar to glutamate binding / [Arabidopsis thaliana] (TAIR:AT1G03070.1)
AT4G02730.1			1006.75	1.51e-22	707.025	2.75e-22	792.675	4.12e-19	1491.85	1.82e-30	0.674833	0.0424	NOT	1941.67	2.17e-28	0.364132	0.000509	DIFF	2307.59	3.97e-32	0.343508	0.000202	DIFF	transducin family protein / WD-40 repeat family protein; similar to transducin family protein / WD-40 repeat family protein [Arabidopsis thaliana] (TAIR:AT3G49660.1)
AT4G03240.1			1109.08	1.13e-08	1478.56	2.2e-14	1193.47	3.21e-10	1230.4	5.81e-11	0.901398	0.205	NOT	2529.29	9.7e-21	0.584575	0.0204	NOT	2642.2	2.41e-20	0.451696	0.00531	DIFF	ATFH/FH (FRATAXIN HOMOLOG); Encodes AtFH, a frataxin homolog. Frataxin is required for the biogenesis of mitochondria in different organisms. AtFH knock-out mutants are lethal. Required for full activity of mitochondrial Fe-S proteins. Deficiency of AtFH induces oxidative stress.
AT4G03320.1		TU2673	238.997	3.84e-07	1973	2.58e-46	1460.55	3.05e-36	420.49	5.51e-15	0.568377	0.00325	NOT	6227.37	1.33e-74	0.316827	3.21e-08	DIFF	4316.05	6.22e-71	0.3384	1.71e-07	DIFF	TIC20-IV (TRANSLOCON AT THE INNER ENVELOPE MEMBRANE OF CHLOROPLASTS 20-IV); P-P-bond-hydrolysis-driven protein transmembrane transporter
AT4G03430.1		TU2678	1250.24	1.23e-31	5168.7	4.66e-55	3332.39	6.79e-46	2081.47	2.67e-37	0.600652	2.08e-05	DIFF	12538.5	2.61e-69	0.412226	8.1e-09	DIFF	6761.76	3.98e-56	0.492829	1.09e-05	DIFF	EMB2770/STA1 (STABILIZED1); RNA splicing factor, transesterification mechanism
AT4G04810.1		TU2701	617.199	1.24e-12	517.904	1.83e-06	554.332	6.01e-10	817.901	5.27e-13	0.754613	0.29	NOT	1006.7	9.96e-13	0.514457	0.0432	NOT	1199.04	2.1e-15	0.462313	0.00233	DIFF	methionine sulfoxide reductase domain-containing protein / SeIR domain-containing protein; similar to methionine sulfoxide reductase domain-containing protein / SeIR domain-containing protein [Arabidopsis thaliana] (TAIR:AT4G04830.1)
AT4G05010.1			854.269	1.64e-07	968.508	8.95e-13	906.645	9.81e-08	1241.99	1.71e-17	0.687823	0.156	NOT	1985.13	1.51e-19	0.487881	0.0124	DIFF	1069.41	2.58e-14	0.847799	0.135	NOT	F-box family protein; Identical to Putative F-box protein At4g05010 [Arabidopsis Thaliana] (GB:Q9S9T6)
AT4G05380.1			129.249	0.461495	258.011	0.00543871	183.913	0.070123	1526.76	1.32e-25	0.0846557	7.71e-11	DIFF	1002.95	3.24e-19	0.257252	1.73e-05	DIFF	377.122	1.88e-07	0.487675	0.0131	NOT	AAA-type ATPase family protein; similar to AAA-type ATPase family protein [Arabidopsis thaliana] (TAIR:AT1G43910.1)
AT4G05590.1			2697.7	1.48e-09	1327.55	2.27e-07	1287.27	5.59e-05	2722.56	4.92e-16	0.990869	0.456	NOT	2622.83	6.16e-14	0.506152	0.0154	NOT	2589.91	1.13e-18	0.497033	0.00185	DIFF	similar to unknown protein [Arabidopsis thaliana] (TAIR:AT4G22310.1); similar to unknown [Populus trichocarpa] (GB:ABK93494.1)
AT4G06746.1		TU2730	452.227	4.53e-15	1524.69	6.01e-23	687.674	9.64e-08	538.438	2.02e-09	0.839887	0.136	NOT	10535.5	6.48e-46	0.144719	1.79e-06	DIFF	1633.76	4.7e-29	0.420915	0.000804	DIFF	RAP2.9 (related to AP2 9); transcription factor
AT4G08555.1			477.045	0.00378833	1398.31	1.97e-06	257.067	0.00247944	782.935	0.000515919	0.609303	0.31	NOT	4854.81	4.9e-13	0.288026	0.0116	DIFF	732.977	0.000230074	0.350716	0.0641	NOT	unknown protein;
AT4G08770.1			876.529	5.17e-12	349.125	0.00100168	238.577	0.000825829	1260.89	3.02e-13	0.695167	0.242	NOT	350.192	0.00438558	0.996953	0.481	NOT	649.053	2.53e-10	0.367577	0.000303	DIFF	peroxidase, putative; Identical to Peroxidase 37 precursor (PER37) [Arabidopsis Thaliana] (GB:Q9LDN9
AT4G10120.1		TU2766,TU2767	2107.43	5.86e-49	891.678	6.94e-32	1028.45	5.28e-39	4119.04	2.12e-60	0.511631	1.93e-06	DIFF	1324.38	1.28e-42	0.67328	0.00612	DIFF	1118.99	7.26e-38	0.919088	0.0349	NOT	ATSPS4F; sucrose-phosphate synthase/ transferase, transferring glycosyl groups
AT4G11190.1			3139.58	6.6e-52	620.284	4.57e-22	1021.42	2.63e-19	4932.09	1.32e-52	0.636562	0.00823	NOT	2162.94	2.87e-47	0.286778	5.73e-09	DIFF	1646.35	4.23e-28	0.620415	0.00975	NOT	disease resistance-responsive family protein / dirigent family protein; similar to disease resistance-responsive family protein / dirigent family protein [Arabidopsis thaliana] (TAIR:AT4G11210.1)
AT4G11211.1			15416.1	2.74e-31	8625.68	6.56e-23	5329.54	9.51e-22	23357.9	1.26e-34	0.659995	0.109	NOT	19758.1	1.44e-31	0.436564	0.00435	DIFF	15159.1	2.87e-30	0.351574	0.0061	DIFF	unknown protein;
AT4G11290.1			1830.52	8.66e-18	687.349	8.01e-12	569.027	2.93e-08	1608.23	1.89e-18	1.13822	0.353	NOT	1095.85	4.99e-18	0.627229	0.0796	NOT	1298.98	3.25e-17	0.438057	0.000201	DIFF	peroxidase, putative; Identical to Peroxidase 39 precursor (PER39) [Arabidopsis Thaliana] (GB:Q9SUT2
AT4G11320.1			4341.92	5.81e-40	1256.28	1.3e-26	738.653	1.79e-12	4086.56	8.82e-35	1.06249	0.267	NOT	1537.37	1.64e-28	0.817162	0.146	NOT	1795.03	5.62e-26	0.411499	4.35e-06	DIFF	cysteine proteinase, putative; Identical to Probable cysteine proteinase At4g11320 precursor [Arabidopsis Thaliana] (GB:Q9SUS9)
AT4G11650.1			2153.72	2.63e-21	1926.5	1.33e-20	2735.47	2.92e-20	5382.2	1.24e-27	0.400156	6.62e-05	DIFF	4162.8	3.46e-21	0.462789	0.00494	DIFF	4198.91	1.02e-28	0.651471	0.00943	NOT	ATOSM34 (OSMOTIN 34); osmotin-like protein
AT4G12430.1			477.88	7.2e-09	396.196	3.44e-07	310.172	0.000138925	598.027	3e-09	0.799094	0.357	NOT	827.902	9.17e-10	0.478554	0.00823	DIFF	335.283	5.98e-09	0.925105	0.472	NOT	trehalose-6-phosphate phosphatase, putative; similar to trehalose-6-phosphate phosphatase, putative [Arabidopsis thaliana] (TAIR:AT4G22590.1)
AT4G12432.1			477.88	7.2e-09	396.196	3.44e-07	310.172	0.000138925	598.027	3e-09	0.799094	0.357	NOT	827.902	9.17e-10	0.478554	0.00823	DIFF	335.283	5.98e-09	0.925105	0.472	NOT	CPuORF26 (Conserved peptide upstream open reading frame 26); Upstream open reading frames (uORFs) are small open reading frames found in the 5' UTR of a mature mRNA, and can potentially mediate translational regulation of the largest, or major, ORF (mORF). CPuORF26 represents a conserved upstream opening reading frame relative to major ORF AT4G12430.1
AT4G12470.1			1482.79	6.53e-18	1334.65	8.51e-19	1188.33	4.19e-20	5935.02	1e-37	0.249837	0.000232	DIFF	4312.91	1.43e-34	0.309455	0.000681	DIFF	5806.71	8.24e-37	0.204648	2.32e-05	DIFF	protease inhibitor/seed storage/lipid transfer protein (LTP) family protein; similar to pEARLI 1, lipid binding [Arabidopsis thaliana] (TAIR:AT4G12480.1)
AT4G12480.1			1046.19	9.97e-14	1347.2	1.66e-17	2470.27	6.18e-29	2239.66	3.66e-26	0.46712	0.0611	NOT	2701.83	3.48e-31	0.498625	0.00941	DIFF	6455.65	1.82e-37	0.382652	0.00257	DIFF	pEARLI 1; lipid binding
AT4G12720.1			1697.55	2.33e-21	804.445	8.06e-17	544.788	6.48e-13	2054.05	7.27e-33	0.82644	0.323	NOT	2046.92	2.27e-25	0.393003	0.0127	DIFF	734.869	1.23e-19	0.74134	0.124	NOT	AtNUDT7 (ARABIDOPSIS THALIANA NUDIX HYDROLASE HOMOLOG 7); hydrolase/ nucleoside-diphosphatase
AT4G13580.1	AT4G13590.1		1382.54	1.07e-32	242.593	0.00133532	267.308	0.0231311	1966.36	1.81e-43	0.703096	0.0202	NOT	309.789	1.07e-05	0.783091	0.294	NOT	482.392	2.75e-09	0.55413	0.00446	DIFF	disease resistance-responsive family protein; similar to disease resistance-responsive family protein [Arabidopsis thaliana] (TAIR:AT3G24020.1)
AT4G14010.1			6509.91	8.05e-33	6267.47	1.54e-32	3617.91	1.81e-26	8004.89	4.16e-34	0.813242	0.158	NOT	6075.76	9.72e-31	1.03155	0.325	NOT	8692.11	1.05e-33	0.416229	0.00374	DIFF	RALFL32 (RALF-LIKE 32); Member of a diversely expressed predicted peptide family showing sequence similarity to tobacco Rapid Alkalinization Factor (RALF), and is believed to play an essential role in the physiology of Arabidopsis. Consists of a single exon and is characterized by a conserved C-terminal motif and N-terminal signal peptide.
AT4G14040.1		TU2834	25901.4	6.09e-74	7782.89	1.26e-52	14131.3	6.82e-68	31965.6	1.13e-74	0.81029	0.151	NOT	20758.5	4.65e-71	0.374925	3.26e-08	DIFF	13532.6	4.54e-62	1.04424	0.427	NOT	EDA38 (embryo sac development arrest 38); selenium binding
AT4G14300.1		TU2836	7066.87	3.08e-80	16214.5	1.28e-96	9327.56	2.91e-83	9392.21	6.09e-90	0.752418	0.00472	NOT	29318.5	2.33e-98	0.553047	2.24e-09	DIFF	14918.1	1.39e-96	0.625251	4.72e-06	DIFF	heterogeneous nuclear ribonucleoprotein, putative / hnRNP, putative; similar to heterogeneous nuclear ribonucleoprotein, putative / hnRNP, putative [Arabidopsis thaliana] (TAIR:AT2G33410.1)
AT4G14455.1			1217.84	1.69e-09	1437.87	2.07e-09	983.982	2.73e-07	1306.87	9.35e-10	0.931875	0.434	NOT	2462.23	6.26e-15	0.583971	0.0267	NOT	1977.8	2.31e-12	0.497513	0.00303	DIFF	ATBET12; SNAP receptor/ protein transporter
AT4G14680.1			6344.07	6.73e-49	7103.97	1.4e-51	7593.89	1.9e-52	9222.36	3.67e-51	0.687901	0.0471	NOT	15720.6	2.41e-52	0.451889	0.000331	DIFF	8489.38	1.68e-50	0.894516	0.357	NOT	APS3 (ATP sulfurylase 2); sulfate adenylyltransferase (ATP)
AT4G14690.1			252.25	0.00634908	700.9	3.37e-06	277.977	0.000112832	321.564	7.71e-07	0.784447	0.0717	NOT	2155.92	3.37e-25	0.325105	0.000672	DIFF	646.239	2.48e-13	0.430146	0.00449	DIFF	ELIP2 (EARLY LIGHT-INDUCIBLE PROTEIN 2); chlorophyll binding
AT4G14746.1			939.107	0.00025977	3208.96	2.69e-13	866.019	3.72e-05	1567.97	2.06e-07	0.598932	0.0509	NOT	1959.07	5.51e-10	1.638	0.128	NOT	3508.06	6.93e-11	0.246866	0.000133	DIFF	similar to unnamed protein product [Vitis vinifera] (GB:CAO71220.1); contains InterPro domain EGF (InterPro:IPR006210)
AT4G15210.1			153.959	0.116117	178.893	0.000956583	220.682	0.000143033	356.122	3.51e-08	0.432321	2.5e-06	DIFF	804.844	2.96e-18	0.22227	3.21e-10	DIFF	1119.78	9.13e-17	0.197076	7.77e-16	DIFF	ATBETA-AMY (BETA-AMYLASE); beta-amylase
AT4G15260.1			2085.87	3.77e-30	3281.02	6.3e-34	1746.02	1.47e-26	2313.2	7.06e-33	0.901725	0.17	NOT	4982.79	4.17e-45	0.65847	0.0227	NOT	4640.66	9.08e-46	0.376244	1.66e-08	DIFF	UDP-glucoronosyl/UDP-glucosyl transferase family protein; similar to UDP-glucoronosyl/UDP-glucosyl transferase family protein [Arabidopsis thaliana] (TAIR:AT4G15280.1)
AT4G15420.1		TU2851	1058.98	2.69e-31	5754.41	3.39e-59	2545.99	1.21e-36	1336.04	1.67e-29	0.792626	0.136	NOT	17051.8	1.24e-80	0.337466	1.28e-10	DIFF	4402.73	4.73e-61	0.578275	2.69e-06	DIFF	PRLI-interacting factor K; similar to ubiquitin fusion degradation UFD1 family protein [Arabidopsis thaliana] (TAIR:AT2G21270.2)
AT4G15490.1		TU2852	1066.07	1.94e-23	3476.65	6.47e-43	1583.87	6.85e-36	1045.37	5.84e-27	1.0198	0.235	NOT	5536.76	3.58e-48	0.627921	0.023	NOT	2904.43	2.02e-40	0.545329	0.00424	DIFF	UGT84A3; UDP-glycosyltransferase/ sinapate 1-glucosyltransferase/ transferase, transferring glycosyl groups
AT4G15680.1			386.719	4.76e-06	1179.96	1.61e-14	538.525	1.91e-08	557.257	1.91e-11	0.693969	0.0661	NOT	3644.22	1.06e-27	0.323789	0.00018	DIFF	1002.05	3.08e-14	0.537423	0.0558	NOT	glutaredoxin family protein; Identical to Monothiol glutaredoxin-S4 (GRXS4) [Arabidopsis Thaliana] (GB:O23419)
AT4G15830.1	AT4G15820.1		2404.8	1.19e-17	191.841	0.00971447	411.44	0.00100014	2533.29	1.7e-17	0.949279	0.452	NOT	459.502	4.62e-09	0.417498	0.00325	DIFF	268.545	8.05e-05	1.53211	0.0665	NOT	binding; similar to binding [Arabidopsis thaliana] (TAIR:AT3G01450.1)
AT4G15990.1			301.697	0.000134873	158.23	0.077503	309.367	0.00133536	405.528	4.21e-05	0.743961	0.192	NOT	1091.97	8.38e-09	0.144903	0.00127	DIFF	513.123	1.99e-07	0.60291	0.151	NOT	similar to unknown protein [Arabidopsis thaliana] (TAIR:AT4G16024.1);
AT4G16008.1			2359.41	8.19e-28	1119.32	3.37e-19	875.803	2.03e-14	4938.12	8.65e-33	0.477795	0.0222	NOT	2365.37	1.9e-25	0.473211	0.00901	DIFF	2050.99	2.05e-31	0.427015	0.00115	DIFF	unknown protein;
AT4G16215.1		TU2864	972.183	1.52e-15	1194.27	1.14e-16	715.413	7.1e-10	2746.53	1.84e-31	0.353968	0.000154	DIFF	2215.2	1.84e-23	0.539125	0.0144	DIFF	2576.97	9.01e-27	0.277618	7.99e-05	DIFF	unknown protein;
AT4G16250.1			670.402	2.93e-31	636.731	3.04e-27	658.112	3.47e-23	708.245	3.98e-21	0.946568	0.338	NOT	1243.73	2.8e-30	0.511953	3.39e-07	DIFF	762.403	3.69e-25	0.863208	0.0581	NOT	PHYD (PHYTOCHROME DEFECTIVE D); G-protein coupled photoreceptor/ signal transducer
AT4G16660.1		TU2873	2114.5	7.77e-25	10694	2.14e-55	10616.3	2.28e-55	1840.96	4.97e-26	1.14859	0.365	NOT	19680.8	2.96e-66	0.543372	5.35e-05	DIFF	13617.7	2.19e-61	0.779596	0.0507	NOT	heat shock protein 70, putative / HSP70, putative; similar to heat shock protein, putative [Arabidopsis thaliana] (TAIR:AT1G11660.1)
AT4G17250.1		TU2885	763.783	2.5e-24	4166.8	6.46e-56	1087.44	5.68e-36	654.442	2.17e-19	1.16708	0.139	NOT	8861.72	1.92e-78	0.470202	2.54e-12	DIFF	2309.84	4.07e-46	0.470786	7.43e-09	DIFF	similar to unknown protein [Arabidopsis thaliana] (TAIR:AT5G47580.1); similar to hypothetical protein 40.t00008 [Brassica oleracea] (GB:ABD65133.1)
AT4G17260.1		TU2885	2900.04	3.22e-36	3172.38	3.09e-42	2180.83	1.01e-32	3364.38	2.82e-38	0.861983	0.171	NOT	5968.45	4.09e-51	0.531525	7.13e-06	DIFF	3411.69	3.76e-44	0.639223	0.00347	DIFF	L-lactate dehydrogenase, putative; similar to PMDH2 (PEROXISOMAL NAD-MALATE DEHYDROGENASE 2), malate dehydrogenase [Arabidopsis thaliana] (TAIR:AT5G09660.1)
AT4G17340.1			13696.5	2.14e-56	12103.7	2.54e-51	13545.9	1.7e-52	23970.6	6.68e-58	0.571387	0.00508	NOT	16809.9	8.19e-53	0.720034	0.0295	NOT	26133.7	4.96e-55	0.518331	0.000193	DIFF	DELTA-TIP2/TIP2;2 (tonoplast intrinsic protein 2
AT4G17420.1			1712.02	1.06e-17	1870.13	2.58e-18	1479.34	1.48e-17	1657.73	2.29e-20	1.03275	0.398	NOT	5977.76	3.22e-36	0.312848	2.85e-05	DIFF	2105.55	5.9e-20	0.702591	0.106	NOT	similar to unknown protein [Arabidopsis thaliana] (TAIR:AT5G47420.1); similar to hypothetical protein 31.t00054 [Brassica oleracea] (GB:ABD65092.1)
AT4G17616.1		TU2891	1037.67	1.77e-28	1433.58	1.63e-33	1339.67	2.95e-40	1039.59	4.27e-33	0.998153	0.487	NOT	3507.11	2.12e-61	0.408764	2.2e-11	DIFF	2010.79	1.33e-44	0.666241	0.000183	DIFF	similar to pentatricopeptide (PPR) repeat-containing protein [Arabidopsis thaliana] (TAIR:AT1G03100.1); similar to pentatricopeptide (PPR) repeat-containing protein [Brassica oleracea] (GB:ABD65179.1)
AT4G18340.1		TU2900	1089.49	2.93e-31	1778.98	7.63e-37	770.728	9e-22	1857.91	2.58e-33	0.586406	0.0458	NOT	5956.5	2.3e-51	0.298662	2.15e-06	DIFF	1379.18	2.34e-34	0.558831	0.0138	NOT	glycosyl hydrolase family 17 protein; similar to glycosyl hydrolase family 17 protein [Arabidopsis thaliana] (TAIR:AT1G30080.1)
AT4G18425.1			1318.06	8.31e-24	2026.01	1.26e-27	803.157	7.21e-11	1843.67	4.33e-21	0.714911	0.289	NOT	2574.67	2.38e-25	0.786901	0.377	NOT	1934.72	3.46e-24	0.415128	0.0036	DIFF	similar to unknown protein [Arabidopsis thaliana] (TAIR:AT5G46090.1); similar to unnamed protein product [Vitis vinifera] (GB:CAO64139.1)
AT4G18950.1			1991.64	8.92e-20	2467.86	7.23e-21	1866.34	4.51e-16	1888.49	1.42e-24	1.05462	0.385	NOT	4465.54	2.24e-29	0.552645	0.00384	DIFF	2242.61	1.73e-21	0.832218	0.034	NOT	ankyrin protein kinase, putative; similar to ankyrin protein kinase, putative [Arabidopsis thaliana] (TAIR:AT3G58760.1)
AT4G19150.1	AT4G19140.1		2147.41	2.79e-23	2327.26	7.31e-25	2372.83	2.28e-20	2595.85	1.21e-23	0.827247	0.229	NOT	4465.89	2.8e-30	0.521119	0.0106	DIFF	2567.97	6.57e-24	0.92401	0.23	NOT	ankyrin repeat family protein; similar to ankyrin repeat family protein [Arabidopsis thaliana] (TAIR:AT3G09890.1)
AT4G19200.1			19756.3	1.63e-51	26197.1	1.69e-63	14139.3	1.51e-50	24818.5	3.99e-55	0.796031	0.158	NOT	27839.1	1.41e-61	0.941018	0.358	NOT	28676.2	2.17e-59	0.493067	0.000466	DIFF	proline-rich family protein; contains InterPro domain XYPPX repeat (InterPro:IPR006031)
AT4G19570.1			176.842	0.0177684	154.095	0.0236611	194.568	0.000738194	206.649	0.000556618	0.85576	0.298	NOT	292.781	1.2e-10	0.526315	0.000793	DIFF	270.96	2.51e-07	0.718069	0.141	NOT	DNAJ heat shock N-terminal domain-containing protein; similar to DNAJ heat shock N-terminal domain-containing protein [Arabidopsis thaliana] (TAIR:AT4G19590.1)
AT4G19640.1		TU2920	9826	1.2e-23	15234.6	4.12e-27	8834.5	8.16e-26	11308.2	1.98e-26	0.868927	0.266	NOT	17197.1	7.36e-31	0.885882	0.318	NOT	15913.8	1.7e-30	0.555147	0.00355	DIFF	ARA7; GTP binding
AT4G19690.1		TU2922	10952.5	1.55e-64	349.832	5.7e-06	260.216	0.0101408	15150.1	6.89e-73	0.722933	0.162	NOT	2803.99	4.63e-39	0.124762	1.69e-08	DIFF	881.242	4.3e-22	0.295283	0.00011	DIFF	IRT1 (IRON-REGULATED TRANSPORTER 1); cadmium ion transmembrane transporter/ iron ion transmembrane transporter/ manganese ion transmembrane transporter/ zinc ion transmembrane transporter
AT4G19870.1			807.477	1.4e-19	642.112	7.53e-21	607.36	1.55e-15	1101.6	2.15e-26	0.733004	0.018	NOT	880.386	1.88e-22	0.729353	0.201	NOT	1224.26	8.24e-26	0.496104	0.00225	DIFF	kelch repeat-containing F-box family protein; Identical to F-box/kelch-repeat protein At4g19870 [Arabidopsis Thaliana] (GB:Q8GXF6
AT4G20070.1			2082.08	3.92e-23	1173.4	5.02e-20	636.746	3.98e-16	2030.45	1.13e-27	1.02543	0.418	NOT	2513.14	6.56e-27	0.466906	7.34e-06	DIFF	1143.8	8.32e-20	0.556693	0.00274	DIFF	ATAAH (ARABIDOPSIS THALIANA ALLANTOATE AMIDOHYDROLASE); allantoate deiminase/ metallopeptidase
AT4G20410.1			6286.39	4.63e-18	1386.34	1.27e-14	863.195	1.11e-09	6155.5	3.43e-19	1.02126	0.492	NOT	3095.13	5.21e-14	0.44791	0.00553	DIFF	1634.52	4.52e-16	0.528103	0.0206	NOT	GSNAP (GAMMA-SOLUBLE NSF ATTACHMENT PROTEIN); transporter
AT4G20730.1			253.232	1.15e-05	401.803	1.56e-06	316.693	4.22e-06	398.611	2.01e-11	0.635286	0.0265	NOT	1414.44	3.99e-12	0.284072	0.00525	DIFF	707.193	5.17e-09	0.447817	0.0225	NOT	transposable element gene; similar to ASY2, DNA binding [Arabidopsis thaliana] (TAIR:AT4G32200.1)
AT4G20820.1			784.82	4.1e-27	1405.27	4.08e-31	849.979	2.82e-27	1437.39	1.86e-27	0.546004	0.00739	NOT	1431.73	8.43e-29	0.981519	0.358	NOT	1976.93	7.51e-34	0.429949	9.98e-05	DIFF	FAD-binding domain-containing protein; similar to FAD-binding domain-containing protein [Arabidopsis thaliana] (TAIR:AT5G44440.1)
AT4G20860.1			498.068	1.27e-16	430.768	2.21e-16	296.964	1.47e-09	700.029	2.06e-23	0.711496	0.0685	NOT	900.696	1.64e-26	0.478261	0.0236	NOT	649.787	1.65e-20	0.457017	0.00112	DIFF	FAD-binding domain-containing protein; similar to FAD-binding domain-containing protein [Arabidopsis thaliana] (TAIR:AT5G44360.1)
AT4G21320.1		TU2939	757.072	1.06e-11	47797	6.76e-60	13426.3	4.23e-47	472.825	1.31e-09	1.60117	0.0165	NOT	43923.1	1.61e-64	1.0882	0.275	NOT	27004	7.2e-60	0.497197	0.00106	DIFF	HSA32 (HEAT-STRESS-ASSOCIATED 32); catalytic
AT4G21580.1		TU2941	1782.02	1.27e-16	12130.8	3.27e-43	3894.17	4.46e-24	1701.67	6.57e-23	1.04722	0.498	NOT	10364.2	1.22e-45	1.17045	0.323	NOT	8199.8	3.2e-40	0.47491	0.000177	DIFF	oxidoreductase, zinc-binding dehydrogenase family protein; similar to NADP-dependent oxidoreductase, putative [Arabidopsis thaliana] (TAIR:AT5G61510.1)
AT4G21680.1	AT4G21670.1		319.425	7.52e-12	335.154	7.97e-09	269.905	4.66e-06	310.296	1.09e-09	1.02942	0.491	NOT	559.322	1.08e-19	0.599215	0.00889	DIFF	690.609	5.18e-17	0.390822	2.22e-05	DIFF	proton-dependent oligopeptide transport (POT) family protein; similar to proton-dependent oligopeptide transport (POT) family protein [Arabidopsis thaliana] (TAIR:AT1G32450.1)
AT4G21940.1			636.998	2.31e-11	573.61	1.01e-11	510.257	1.81e-07	761.639	7.53e-15	0.836352	0.177	NOT	1128.9	1.57e-14	0.508114	9.68e-05	DIFF	478.813	7.7e-10	1.06567	0.365	NOT	CPK15 (calcium-dependent protein kinase 15); calmodulin-dependent protein kinase/ kinase
AT4G22380.1			7957.31	3.26e-27	7567.32	7.57e-24	10959.9	3.12e-28	7940.18	2.2e-25	1.00216	0.428	NOT	14061.6	1.35e-28	0.538155	0.0088	DIFF	12973.2	1.73e-29	0.844811	0.209	NOT	ribosomal protein L7Ae/L30e/S12e/Gadd45 family protein; similar to ribosomal protein L7Ae/L30e/S12e/Gadd45 family protein [Arabidopsis thaliana] (TAIR:AT5G20160.1)
AT4G22390.1		TU2952	189.31	0.00144038	7030.74	2.6e-53	4537.9	6.68e-48	173.8	0.0058121	1.08924	0.467	NOT	24095.2	8.71e-68	0.29179	3.96e-07	DIFF	17988	4.54e-62	0.252274	1.97e-07	DIFF	F-box family protein-related; Identical to F-box protein At4g22390 [Arabidopsis Thaliana] (GB:Q9SUY0)
AT4G23600.1			9212.11	8.54e-42	18364.6	1.74e-48	17123.7	1.01e-48	18847.7	5.82e-48	0.488766	0.000204	DIFF	29829.9	3.42e-54	0.615644	0.00386	DIFF	37200.7	5.13e-54	0.460306	5.45e-06	DIFF	CORI3 (CORONATINE INDUCED 1, JASMONIC ACID RESPONSIVE 2); transaminase
AT4G23860.1			1156.32	2.56e-20	820.502	3e-18	734.745	3.44e-16	1487.37	3.64e-22	0.777426	0.222	NOT	1838.52	1.27e-25	0.446284	0.00142	DIFF	1739.42	6.78e-27	0.422408	0.000166	DIFF	PHD finger protein-related; similar to unknown [Populus trichocarpa] (GB:ABK93774.1)
AT4G24190.1		TU2975	14487.6	1.27e-58	37661.8	2.36e-59	45643.5	2.65e-60	15287.1	6.75e-59	0.947701	0.227	NOT	72673.2	7.17e-69	0.518235	2.47e-10	DIFF	56485.5	2.28e-59	0.808057	0.0123	NOT	SHD (SHEPHERD); ATP binding
AT4G24240.1			1373.06	1.84e-27	1049.31	3.18e-25	1428.22	7.66e-32	1292.58	4.6e-29	1.06226	0.351	NOT	3257.45	1.08e-45	0.322126	4.15e-07	DIFF	1970.86	1.81e-35	0.724668	0.012	NOT	WRKY7 (WRKY DNA-binding protein 7); transcription factor
AT4G24380.1	AT4G24390.1		724.106	6.25e-11	1623.23	1.87e-11	1443.3	4.49e-12	1415.45	1.79e-13	0.511573	0.0278	NOT	3147.43	2.48e-18	0.515732	0.0145	DIFF	2975.24	4.64e-23	0.485104	0.0181	NOT	hydrolase, acting on ester bonds; similar to unknown protein [Arabidopsis thaliana] (TAIR:AT5G65400.1)
AT4G24420.1			5550.29	2.39e-42	7487.13	6.26e-47	12907.8	1.31e-51	12177.1	2.79e-54	0.455797	5.1e-05	DIFF	16558.4	6.79e-56	0.452165	4.77e-05	DIFF	25021.7	9.03e-62	0.515864	0.000101	DIFF	RNA recognition motif (RRM)-containing protein; contains domain PTHR10432:SF61 (PTHR10432:SF61)
AT4G24960.1			3654.79	1.09e-18	3130.48	2.04e-20	1966.6	2.3e-14	3602.45	1.38e-19	1.01453	0.494	NOT	6648.01	1.23e-25	0.47089	0.00424	DIFF	2457.9	9.13e-19	0.800114	0.215	NOT	ATHVA22D (Arabidopsis thaliana HVA22 homologue D); Homologous to a eukaryote specific ABA- and stress-inducible gene first isolated from barley. Groups in one subfamily with ATHVA22E.
AT4G25020.1			368.924	6.86e-06	380.984	8.46e-08	441.607	1.02e-07	613.722	2e-13	0.601126	0.00037	DIFF	915.198	3.44e-16	0.416286	0.000808	DIFF	695.775	1.49e-16	0.634698	0.00446	DIFF	KOW domain-containing protein / D111/G-patch domain-containing protein; similar to MOS2 (MODIFIER OF SNC1, 2), RNA binding / nucleic acid binding / protein binding [Arabidopsis thaliana] (TAIR:AT1G33520.1)
AT4G25210.1		TU2999	3287.63	2.02e-33	1486.85	4.96e-25	827.305	2.57e-17	3550.22	7.05e-36	0.926036	0.287	NOT	2832	5.39e-39	0.525018	0.00138	DIFF	2150.27	8.24e-33	0.384745	0.000824	DIFF	transcription regulator; similar to unknown protein [Arabidopsis thaliana] (TAIR:AT4G00130.1)
AT4G25500.1			3830.22	4.39e-49	1830.25	5.29e-39	1864.63	2.9e-36	5868.63	2.86e-58	0.65266	0.00414	NOT	3361.28	1.72e-48	0.54451	0.000548	DIFF	2499.5	1.68e-49	0.746001	0.0124	NOT	ATRSP35 (Arabidopsis thaliana arginine/serine-rich splicing factor 35); RNA binding
AT4G25680.1			4105.16	1.32e-26	2856.07	3.3e-24	2433.24	2.55e-21	3930.47	5.37e-26	1.04445	0.424	NOT	5393.47	5.52e-33	0.529542	0.00138	DIFF	2705.63	1.22e-25	0.899325	0.171	NOT	similar to unknown protein [Arabidopsis thaliana] (TAIR:AT4G25660.1); similar to unnamed protein product [Vitis vinifera] (GB:CAO49475.1)
AT4G26360.1			202.687	0.000409496	265.665	1.61e-06	301.865	3.61e-06	255.828	7.63e-06	0.792278	0.156	NOT	288.092	4.57e-08	0.922153	0.368	NOT	716.263	2.79e-17	0.421444	9.07e-06	DIFF	transposable element gene; non-LTR retrotransposon family (LINE), has a 4.9e-40 P-value blast match to GB:NP_038603 L1 repeat, Tf subfamily, member 23 (LINE-element) (Mus musculus)
AT4G26730.1			243.98	0.00142389	183.383	0.00727826	209.458	2.44e-05	339.805	9.17e-09	0.718	0.181	NOT	322.08	2.03e-06	0.569371	0.144	NOT	451.135	3.18e-10	0.464291	0.00523	DIFF	methyltransferase; similar to methyltransferase [Arabidopsis thaliana] (TAIR:AT2G16030.1)
AT4G26980.1	AT4G26970.1		1220.13	1.34e-25	1177.69	3.73e-26	896.717	4.39e-22	1420.4	1.57e-23	0.859005	0.234	NOT	3076.46	2.93e-36	0.382807	0.000185	DIFF	1115.99	3.99e-27	0.803517	0.122	NOT	similar to unnamed protein product [Vitis vinifera] (GB:CAO38952.1); contains domain SSF52047 (SSF52047)
AT4G27020.1			1000.8	2.09e-12	5191.54	2.12e-31	2459.96	2.02e-21	1563.57	1.83e-18	0.640074	0.00719	NOT	8286.5	4.48e-37	0.626506	0.000804	DIFF	8160.7	5.82e-35	0.30144	4.45e-12	DIFF	similar to unknown protein [Arabidopsis thaliana] (TAIR:AT1G70160.1); similar to unknown protein [Arabidopsis thaliana] (TAIR:AT5G54870.1)
AT4G27070.1			1645.03	1.39e-25	1622.95	4.21e-22	1804.45	1.86e-26	1757.88	2.5e-24	0.935803	0.398	NOT	4395.56	2.41e-45	0.369225	1.05e-05	DIFF	1862.09	3.21e-32	0.969046	0.301	NOT	TSB2 (TRYPTOPHAN SYNTHASE BETA-SUBUNIT); tryptophan synthase
AT4G27350.1			1591.86	3.01e-38	2513.97	5.54e-42	1259.56	1.21e-14	2112.57	1.05e-35	0.753518	0.0717	NOT	7230.39	2.15e-53	0.347695	2.07e-07	DIFF	3505.31	4.77e-46	0.359329	3.76e-07	DIFF	similar to unknown protein [Arabidopsis thaliana] (TAIR:AT5G54240.1); similar to unnamed protein product [Vitis vinifera] (GB:CAO39196.1)
AT4G27400.1			341.642	3.2e-06	190.647	0.0116608	193.406	1.99e-06	825.307	7.36e-12	0.413957	0.000885	DIFF	229.502	0.012274	0.830699	0.202	NOT	259.073	0.000202989	0.746531	0.197	NOT	late embryogenesis abundant protein-related / LEA protein-related; similar to late embryogenesis abundant protein-related / LEA protein-related [Arabidopsis thaliana] (TAIR:AT5G54370.1)
AT4G27560.1			2788.9	1.45e-23	2406.09	9.85e-24	2555.77	2.79e-25	3197.33	1.23e-25	0.872259	0.202	NOT	7620.56	1.75e-38	0.315737	3e-05	DIFF	5171.06	3.76e-29	0.494245	0.00996	NOT	glycosyltransferase family protein; similar to glycosyltransferase family protein [Arabidopsis thaliana] (TAIR:AT4G27570.1)
AT4G27670.1		TU3046	204.185	0.0293459	91353.2	6.99e-59	37494	1.15e-49	278.139	0.000124582	0.734111	0.0334	NOT	92413.4	2.15e-59	0.988528	0.363	NOT	68523	4.78e-51	0.547174	0.000382	DIFF	HSP21 (HEAT SHOCK PROTEIN 21); chloroplast located small heat shock protein.
AT4G27860.1		TU3050	1554.13	3.56e-20	347.41	7.16e-05	559.955	4.07e-12	1865.07	1.04e-25	0.833282	0.172	NOT	704.215	5.34e-16	0.493329	0.000241	DIFF	389.67	4.86e-14	1.437	0.127	NOT	integral membrane family protein; similar to integral membrane family protein [Arabidopsis thaliana] (TAIR:AT4G27870.1)
AT4G27940.1			894.948	3.13e-12	1474.32	1.48e-23	1133.97	2.04e-23	1136.3	2.83e-15	0.787598	0.023	NOT	3227.51	2.62e-39	0.456798	2.78e-05	DIFF	1098.8	1.68e-21	1.03201	0.361	NOT	mitochondrial substrate carrier family protein; similar to mitochondrial substrate carrier family protein [Arabidopsis thaliana] (TAIR:AT2G46320.1)
AT4G28140.1		TU3055	370.473	1.5e-07	709.776	1.85e-11	471.902	2.14e-10	460.503	9.4e-11	0.804496	0.439	NOT	1486.35	1.44e-31	0.47753	0.000288	DIFF	986.78	2.68e-25	0.478224	0.000297	DIFF	AP2 domain-containing transcription factor, putative; encodes a member of the DREB subfamily A-6 of ERF/AP2 transcription factor family. The protein contains one AP2 domain. There are 8 members in this subfamily including RAP2.4.
AT4G28200.1		TU3058	2523.18	1.93e-29	5724.33	1.73e-41	4730.56	1.45e-39	3549.58	6.19e-38	0.710839	0.0132	NOT	6437.68	1.39e-45	0.889191	0.254	NOT	9171.81	1.19e-45	0.515772	6.55e-05	DIFF	similar to unnamed protein product [Vitis vinifera] (GB:CAO21222.1); contains InterPro domain RNA-processing protein, HAT helix
AT4G28480.1	AT4G28485.1		2961.47	7.37e-30	5697.24	5.47e-33	3841.16	5.21e-28	3370.08	3.29e-28	0.878754	0.221	NOT	12243.8	2.74e-44	0.465316	0.000172	DIFF	5811.76	2.08e-33	0.660929	0.00438	DIFF	DNAJ heat shock family protein; similar to DNAJ heat shock family protein [Arabidopsis thaliana] (TAIR:AT2G20560.1)
AT4G29110.1			637.123	3.86e-10	1038.74	8.69e-18	514.04	4.49e-12	995	1.18e-19	0.640325	0.0968	NOT	1643.28	3.94e-28	0.632114	0.0382	NOT	1063.8	9.52e-21	0.483211	0.00388	DIFF	unknown protein;
AT4G29330.1			3521.39	1.76e-21	9397.6	3.42e-38	8445.26	2.91e-31	4205.64	7.77e-31	0.837302	0.203	NOT	20066.8	1.82e-55	0.468316	0.00156	DIFF	8795.92	2.72e-38	0.960134	0.113	NOT	DER1 (DERLIN-1); Identical to Derlin-1 (DER1) [Arabidopsis Thaliana] (GB:Q8VZU9
AT4G29520.1	AT4G29510.1		1783.19	1.36e-13	5890.7	6.44e-21	6100.32	8.38e-23	1987.19	1.5e-13	0.897342	0.212	NOT	16006.6	1.31e-27	0.368017	0.000332	DIFF	7138.48	1.32e-23	0.854568	0.224	NOT	similar to unnamed protein product [Vitis vinifera] (GB:CAO65389.1); contains InterPro domain Saposin B (InterPro:IPR008139)
AT4G29570.1			103.739	0.526818	124.505	0.0273861	189.651	0.00241531	155.088	0.49509	0.668904	0.0787	NOT	578.138	1.53e-13	0.215355	6.12e-05	DIFF	389.802	8.55e-10	0.486532	0.00765	DIFF	cytidine deaminase, putative / cytidine aminohydrolase, putative; similar to cytidine deaminase, putative / cytidine aminohydrolase, putative [Arabidopsis thaliana] (TAIR:AT4G29580.1)
AT4G29700.1		TU3079	1514.32	1.38e-31	538.131	1.43e-17	672.028	5.52e-21	3504.69	6.22e-45	0.432084	2.03e-07	DIFF	1610.11	2.46e-33	0.33422	4.15e-08	DIFF	2036.12	2.06e-37	0.330053	1.63e-06	DIFF	type I phosphodiesterase/nucleotide pyrophosphatase family protein; similar to type I phosphodiesterase/nucleotide pyrophosphatase family protein [Arabidopsis thaliana] (TAIR:AT4G29690.1)
AT4G29960.1			3827.14	3.96e-19	5026.79	4.51e-20	3560.11	1.24e-18	4277.53	5.6e-19	0.894708	0.427	NOT	12291.5	1.58e-25	0.408965	0.000549	DIFF	5858.68	1.13e-23	0.607664	0.0429	NOT	similar to unnamed protein product [Vitis vinifera] (GB:CAO15556.1);
AT4G30150.1			351.794	1.13e-17	590.452	2.1e-28	733.547	1.12e-27	384.761	3.39e-21	0.914318	0.298	NOT	1068.6	3.71e-38	0.552547	8.06e-07	DIFF	1002.14	3.56e-40	0.731981	0.000299	DIFF	similar to unnamed protein product [Vitis vinifera] (GB:CAO47310.1);
AT4G30180.1			666.203	4.68e-14	348.078	3.83e-06	181.183	0.100492	1170.27	9.7e-12	0.569273	0.145	NOT	315.165	5.98e-05	1.10443	0.494	NOT	415.724	3.58e-09	0.435825	0.00161	DIFF	transcription factor/ transcription regulator; similar to transcription regulator [Arabidopsis thaliana] (TAIR:AT2G18969.1)
AT4G30290.1			2131.48	1.28e-22	1554.46	4.01e-19	843.405	5.87e-15	5163	5.65e-36	0.412837	0.00048	DIFF	3032.76	1.18e-27	0.512556	0.00066	DIFF	1942.42	4.9e-20	0.434203	0.00684	DIFF	ATXTH19 (XYLOGLUCAN ENDOTRANSGLUCOSYLASE/HYDROLASE 19); hydrolase, acting on glycosyl bonds
AT4G30460.1		TU3094	1626.07	1.61e-15	10991.9	3.25e-44	5240.72	1.1e-27	3688.83	1.04e-23	0.440809	0.0488	NOT	14331.2	2.27e-51	0.766991	0.0888	NOT	12406.3	7.6e-46	0.422424	0.00248	DIFF	glycine-rich protein; contains InterPro domain Eggshell protein (InterPro:IPR002952)
AT4G30650.1			18678.8	2.16e-48	979.309	2.08e-15	1386.74	2.47e-18	13580	1.67e-44	1.37546	0.0523	NOT	4517.55	2.55e-32	0.216779	1.78e-07	DIFF	3759.31	4.46e-31	0.368882	0.000241	DIFF	hydrophobic protein, putative / low temperature and salt responsive protein, putative; Identical to UPF0057 membrane protein At4g30650 [Arabidopsis Thaliana] (GB:Q9M095
AT4G30750.1		TU3101	1047.43	4e-14	914.667	9.67e-16	1156.82	5.45e-18	1445.11	4.97e-21	0.72481	0.12	NOT	1808.32	2.35e-23	0.50581	0.0366	NOT	2869.77	2.92e-27	0.403105	0.00478	DIFF	similar to unknown protein [Arabidopsis thaliana] (TAIR:AT4G30730.1);
AT4G31140.1			2288.23	9.35e-47	2946.19	6.09e-46	1809.23	7.37e-41	2960.89	8.02e-42	0.772818	0.157	NOT	4791.76	8.65e-57	0.614845	0.000453	DIFF	3683.6	7.65e-56	0.491158	1.64e-06	DIFF	glycosyl hydrolase family 17 protein; Identical to Putative glucan endo-1,3-beta-glucosidase 5 precursor [Arabidopsis Thaliana] (GB:Q9M088
AT4G31330.1			1323.15	7.33e-27	1629.29	1.24e-30	996.367	2.46e-25	1639.62	2.89e-24	0.806986	0.119	NOT	1378.37	2.65e-27	1.18204	0.218	NOT	1951.78	1.07e-28	0.510491	0.0046	DIFF	similar to unknown protein [Arabidopsis thaliana] (TAIR:AT5G10580.1); similar to hypothetical protein [Vitis vinifera] (GB:CAN79714.1)
AT4G31500.1			12106.8	1.96e-76	5564.62	8.91e-67	4095.34	6.48e-50	16503.9	1.41e-89	0.733572	0.00213	NOT	10688	1.65e-79	0.520642	4.75e-07	DIFF	7213.38	2.89e-73	0.567742	1.45e-05	DIFF	CYP83B1 (CYTOCHROME P450 MONOOXYGENASE 83B1); oxygen binding
AT4G31800.1			516.215	5.65e-06	1293.25	1.8e-12	1120.62	2.35e-14	830.289	3.19e-10	0.621729	0.0169	NOT	5063.16	1.23e-32	0.255423	2.02e-05	DIFF	2085.8	5.85e-22	0.537261	0.00226	DIFF	WRKY18 (WRKY DNA-binding protein 18); transcription factor
AT4G31940.1			3258.91	1.56e-25	251.321	2.99e-06	240.119	3.48e-05	2536.04	1.17e-22	1.28504	0.272	NOT	768.637	2.03e-15	0.32697	0.00194	DIFF	291.035	2.26e-07	0.825052	0.151	NOT	CYP82C4 (cytochrome P450, family 82, subfamily C, polypeptide 4); oxygen binding
AT4G32950.1			273.395	0.00780254	285.035	1.82e-06	232.901	0.0157437	257.721	0.0075927	1.06082	0.123	NOT	353.696	1.58e-08	0.805876	0.187	NOT	440.711	8.96e-09	0.528467	0.00309	DIFF	protein phosphatase 2C, putative / PP2C, putative; similar to protein serine/threonine phosphatase [Arabidopsis thaliana] (TAIR:AT5G26010.1)
AT4G33070.1			465.372	1.24e-11	491.613	1.53e-11	358.609	1.66e-07	439.004	1.56e-09	1.06006	0.371	NOT	925.847	1.65e-19	0.530987	0.00168	DIFF	1298.93	7.32e-26	0.27608	3.06e-10	DIFF	pyruvate decarboxylase, putative; similar to PDC3 (PYRUVATE DECARBOXYLASE-3), pyruvate decarboxylase [Arabidopsis thaliana] (TAIR:AT5G01330.1)
AT4G33220.1		TU3150	4635.54	2.04e-41	1836.12	5.16e-27	3691.56	3.03e-34	8518.36	1.63e-50	0.544182	0.000152	DIFF	2408.47	6.73e-32	0.76236	0.0622	NOT	3453.54	6.27e-38	1.06892	0.429	NOT	pectinesterase family protein; similar to pectinesterase family protein [Arabidopsis thaliana] (TAIR:AT3G43270.1)
AT4G33420.1		TU3151	5349.14	2.24e-57	8640.12	8.83e-60	4111.05	9.72e-54	7001.76	2.18e-58	0.763971	0.0457	NOT	12342.5	4.48e-61	0.70003	0.0268	NOT	8026.09	5.41e-59	0.512211	0.000144	DIFF	peroxidase, putative; Identical to Peroxidase 47 precursor (PER47) [Arabidopsis Thaliana] (GB:Q9SZB9)
AT4G33565.1			1484.76	1.46e-35	1217.22	4.09e-27	797.646	1.92e-21	1408.47	3.53e-36	1.05417	0.497	NOT	2297.07	1.03e-36	0.529901	0.00584	DIFF	1971.31	1.39e-35	0.404627	0.000719	DIFF	zinc finger (C3HC4-type RING finger) family protein; similar to zinc finger (C3HC4-type RING finger) family protein [Arabidopsis thaliana] (TAIR:AT1G72220.1)
AT4G33720.1			407.223	2.92e-07	504.213	2.25e-11	515.764	1.39e-07	1620.16	2.09e-28	0.251347	3.33e-05	DIFF	2126.37	2.73e-28	0.237124	5.15e-05	DIFF	1461.77	8.86e-30	0.352835	0.00132	DIFF	pathogenesis-related protein, putative; similar to ATPRB1 (Arabidopsis thaliana basic pathogenesis-related protein 1) [Arabidopsis thaliana] (TAIR:AT2G14580.1)
AT4G33780.1			4694.87	2.88e-27	3306.71	9.06e-25	2957.94	1.1e-20	4589.38	1.45e-25	1.02299	0.408	NOT	4661.28	2.72e-28	0.7094	0.0601	NOT	6181.34	1.15e-30	0.478527	0.00343	DIFF	similar to unknown protein [Arabidopsis thaliana] (TAIR:AT1G69935.1); similar to unnamed protein product [Vitis vinifera] (GB:CAO49867.1)
AT4G33905.1			443.132	1.02e-06	836	2.73e-06	525.512	0.000384424	340.899	0.00261704	1.29989	0.273	NOT	2236.77	6.7e-12	0.373753	1.13e-05	DIFF	827.017	2.96e-05	0.635431	0.0738	NOT	peroxisomal membrane protein 22 kDa, putative; similar to peroxisomal membrane protein 22 kDa, putative [Arabidopsis thaliana] (TAIR:AT2G14860.1)
AT4G33930.1			298.652	0.000337839	302.892	1.16e-05	474.881	7.82e-12	244.024	0.0104274	1.22386	0.246	NOT	828.96	7.11e-12	0.365388	0.00122	DIFF	551.917	1.01e-10	0.860421	0.222	NOT	glycine-rich protein; Encodes a protein with 14.6% glycine residues, similar to hyphally regulated protein from Candida albicans, PIR2:S58135
AT4G33940.1			1781.57	2.28e-17	4207.42	7.33e-27	3127.68	7.21e-26	1922.1	3.3e-27	0.926887	0.262	NOT	6732.86	6.3e-32	0.624908	0.031	NOT	5759.25	4.44e-26	0.543071	0.00238	DIFF	zinc finger (C3HC4-type RING finger) family protein; similar to zinc finger (C3HC4-type RING finger) family protein [Arabidopsis thaliana] (TAIR:AT1G72175.1)
AT4G34230.1		TU3175	4953.17	1.93e-39	12640.3	6.49e-48	6081.61	9.26e-41	6691.72	2.45e-36	0.740194	0.103	NOT	20064.1	5.91e-50	0.629996	0.0339	NOT	15649.5	1.64e-51	0.388614	0.00163	DIFF	CAD5 (CINNAMYL ALCOHOL DEHYDROGENASE 5); cinnamyl-alcohol dehydrogenase
AT4G34300.1			465.37	2.76e-12	362.327	9.37e-08	460.517	4.13e-10	332.793	0.000125477	1.39838	0.362	NOT	874.238	8.96e-20	0.414449	0.000322	DIFF	613.126	3.62e-18	0.751097	0.104	NOT	glycine-rich protein; Encodes protein with 14.7% glycine residues, similar to auxin response factor 30 (GI:20145855) {Arabidopsis thaliana}
AT4G34630.1		TU3187	9141.71	4.61e-52	9043.08	1.09e-49	8818.61	2.78e-49	7628.93	2.1e-49	1.1983	0.337	NOT	19915.7	4.61e-65	0.454068	0.00222	DIFF	8006.46	1.58e-51	1.10144	0.37	NOT	similar to CM0216.450.nc [Lotus japonicus] (GB:BAF98581.1);
AT4G34710.1		TU3192	15125.4	3.83e-77	24734.5	3.38e-81	15640.4	2.59e-82	18753.6	8.93e-81	0.806533	0.0293	NOT	30350.6	9.13e-87	0.814959	0.0222	NOT	33700.3	1.01e-88	0.464103	9.16e-12	DIFF	ADC2 (ARGININE DECARBOXYLASE 2); encodes a arginine decarboxylase (ADC), a rate-limiting enzyme that catalyzes the first step of polyamine (PA) biosynthesis via ADC pathway in Arabidopsis thaliana. Arabidopsis genome has two ADC paralogs, ADC1 and ADC2. ADC2 is stress-inducible (osmotic stress). Double mutant analysis showed that ADC genes are essential for the production of PA, and are required …
AT4G35070.1			531.621	2.5e-15	501.056	4.87e-22	489.725	8.26e-09	513.327	1.47e-12	1.03564	0.101	NOT	1033.39	1.61e-27	0.484866	0.000667	DIFF	494.03	1.09e-19	0.991286	0.228	NOT	similar to SBP1 (S-RIBONUCLEASE BINDING PROTEIN 1), protein binding / zinc ion binding [Arabidopsis thaliana] (TAIR:AT1G45976.1); similar to unknown [Populus trichocarpa] (GB:ABK93023.1)
AT4G35295.1		TU3206	159.857	0.0369045	253.634	3.61e-09	169.198	0.000748176	258.79	0.01086	0.617709	0.118	NOT	489.718	7.65e-17	0.517918	0.00691	DIFF	486.1	7.44e-12	0.348072	0.00751	DIFF	homoserine kinase, putative / HSK, putative; similar to HSK (HOMOSERINE KINASE), homoserine kinase [Arabidopsis thaliana] (TAIR:AT2G17265.1)
AT4G35500.1			732.545	1.12e-15	701.883	2.28e-11	641.925	7.8e-14	763.531	1.16e-12	0.959417	0.37	NOT	1127.89	3.68e-20	0.622297	0.028	NOT	1264.29	2.78e-16	0.507736	0.0071	DIFF	protein kinase family protein; similar to protein kinase family protein [Arabidopsis thaliana] (TAIR:AT2G17530.1)
AT4G35630.1	AT4G35640.1		6419.71	9.24e-60	4465.1	1.92e-52	5506.52	8.49e-61	7230.29	5.13e-66	0.887891	0.253	NOT	10512.1	6.7e-70	0.424758	9.28e-06	DIFF	8674.29	3.9e-61	0.634809	0.019	NOT	PSAT (phosphoserine aminotransferase); phosphoserine transaminase
AT4G35720.1			1006.49	9.11e-20	306.675	0.000149156	354.864	2.84e-07	2860.66	1e-41	0.351838	5.49e-07	DIFF	559.771	1.87e-14	0.547858	0.00604	DIFF	539.615	1.13e-11	0.657624	0.00732	DIFF	similar to unknown protein [Arabidopsis thaliana] (TAIR:AT4G35690.1); similar to unnamed protein product [Vitis vinifera] (GB:CAO23717.1)
AT4G35730.1			693.025	8.79e-16	562.098	3.8e-13	497.429	2.53e-17	756.052	3.88e-22	0.916637	0.277	NOT	1120.69	6.42e-25	0.501564	0.000515	DIFF	850.779	5.54e-23	0.584675	0.00342	DIFF	similar to unknown protein [Arabidopsis thaliana] (TAIR:AT1G34220.2); similar to unnamed protein product [Vitis vinifera] (GB:CAO23719.1)
AT4G35770.1		TU3212	4685.87	2.99e-26	1508.03	3.06e-15	603.269	9.71e-17	5970.37	3.2e-40	0.784854	0.0898	NOT	3162.78	5.1e-33	0.476805	0.000346	DIFF	1386.34	1.44e-23	0.435152	0.000673	DIFF	SEN1 (DARK INDUCIBLE 1); Senescence-associated gene that is strongly induced by phosphate starvation. Transcripts are differentially regulated at the level of mRNA stability at different times of day. mRNAs are targets of the mRNA degradation pathway mediated by the downstream (DST) instability determinant.
AT4G35985.1			570.746	1.87e-08	1923.73	4.43e-28	845.688	5.08e-20	549.042	7.91e-11	1.03953	0.467	NOT	6629.03	8.32e-58	0.290198	2.23e-08	DIFF	2141.16	2.14e-30	0.394967	2.56e-05	DIFF	senescence/dehydration-associated protein-related; similar to ERD7 (EARLY-RESPONSIVE TO DEHYDRATION 7) [Arabidopsis thaliana] (TAIR:AT2G17840.1)
AT4G36010.1			741.235	7.01e-14	3568.55	5.57e-35	1862.06	1.09e-22	843.877	2.16e-10	0.878369	0.411	NOT	24675.6	2.61e-69	0.144619	4.77e-15	DIFF	7500.54	8.02e-50	0.248257	2.62e-07	DIFF	pathogenesis-related thaumatin family protein; similar to pathogenesis-related thaumatin family protein [Arabidopsis thaliana] (TAIR:AT2G17860.1)
AT4G36410.1			1252.64	2.43e-19	667.37	1.17e-08	858.105	5.36e-16	2715.43	7.2e-31	0.461304	0.000133	DIFF	1850.4	6.63e-22	0.360663	0.00023	DIFF	1171.43	1.81e-17	0.732528	0.0262	NOT	UBC17 (UBIQUITIN-CONJUGATING ENZYME 17); ubiquitin-protein ligase
AT4G36450.1			327.899	1.51e-14	363.135	5.42e-14	282.837	1.6e-11	472.556	8.12e-18	0.693884	0.144	NOT	390.47	3.07e-15	0.929995	0.421	NOT	632.488	1.17e-18	0.447182	0.00401	DIFF	ATMPK14 (MITOGEN-ACTIVATED PROTEIN KINASE 14); MAP kinase/ kinase
AT4G36600.1			187.804	0.00867745	311.272	0.000222108	256.179	0.000781127	261.191	0.000427091	0.719029	0.0655	NOT	425.822	8.2e-12	0.730991	0.0523	NOT	529.141	1.24e-15	0.484141	1.87e-05	DIFF	late embryogenesis abundant domain-containing protein / LEA domain-containing protein; similar to late embryogenesis abundant domain-containing protein / LEA domain-containing protein [Arabidopsis thaliana] (TAIR:AT2G18340.1)
AT4G36880.1		TU3242	567.788	3.06e-09	920.953	3.08e-22	505.763	1.21e-09	670.475	7.54e-17	0.846844	0.294	NOT	5845.26	6.62e-46	0.157556	4.89e-12	DIFF	8704.84	6.76e-47	0.0581014	0	DIFF	CP1 (CYSTEINE PROTEINASE1); cysteine-type peptidase
AT4G36900.1		TU3243	1396.98	6.67e-24	2321.37	1.61e-27	1503.83	8.59e-23	2035.57	1.96e-31	0.686284	0.179	NOT	4734.75	6.88e-38	0.490284	0.000956	DIFF	3408.69	1.7e-31	0.441175	0.00607	DIFF	RAP2.10 (related to AP2 10); DNA binding / transcription factor
AT4G36950.1			227.062	7.87e-06	167.474	0.000840852	162.674	0.0972051	278.581	1.17e-07	0.815066	0.147	NOT	234.241	0.076484	0.714965	0.0879	NOT	450.313	5.34e-11	0.361247	0.000302	DIFF	MAPKKK21; ATP binding / protein kinase
AT4G37370.1			605.794	7.91e-19	2716.39	9.9e-37	393.541	1.08e-19	1217.68	8.69e-25	0.497499	0.00429	NOT	3197.97	2.94e-36	0.849411	0.333	NOT	1214.09	1.07e-29	0.324145	0.000128	DIFF	CYP81D8 (cytochrome P450, family 81, subfamily D, polypeptide 8); oxygen binding
AT4G37490.1			1355.48	9.42e-25	454.535	2.32e-08	502.432	4.01e-09	1866.67	2.08e-26	0.726149	0.0118	NOT	1686.5	1.04e-30	0.269514	1.46e-09	DIFF	825.154	1.83e-14	0.608895	0.0018	DIFF	CYC1 (CYCLIN 1); cyclin-dependent protein kinase regulator
AT4G37610.1	AT4G37608.1		931.83	2.03e-23	892.806	1.34e-15	656.239	1.17e-16	3182.78	1.01e-33	0.292772	1.89e-05	DIFF	2211.56	2.55e-30	0.4037	0.000576	DIFF	1002.73	1.68e-20	0.654452	0.00335	DIFF	BT5 (BTB and TAZ domain protein 5); protein binding / transcription regulator
AT4G37990.1			315.294	1.19e-07	319.381	9.42e-08	268.508	1.72e-07	392.375	8.29e-10	0.803553	0.34	NOT	6022.6	1.64e-46	0.0530304	3.8e-12	DIFF	2902.05	2.09e-35	0.0925236	1.64e-11	DIFF	ELI3-2 (ELICITOR-ACTIVATED GENE 3); Encodes an aromatic alcohol:NADP+ oxidoreductase whose mRNA levels are increased in response to treatment with a variety of phytopathogenic bacteria. Though similar to mannitol dehydrogenases, this enzyme does not have mannitol dehydrogenase activity.
AT4G38400.1			1335.7	7.56e-13	2248.14	1.34e-18	1260.21	5.04e-14	1369.21	1.84e-14	0.975526	0.36	NOT	4850.34	3.6e-39	0.463502	0.00151	DIFF	1451.84	3.31e-19	0.868009	0.492	NOT	ATEXLA2 (ARABIDOPSIS THALIANA EXPANSIN-LIKE A2); member of EXPANSIN-LIKE. Naming convention from the Expansin Working Group (Kende et al, 2004. Plant Mol Bio)
AT4G38540.1	AT4G38545.1		1570.99	9.36e-24	1118.22	1.13e-22	1178.38	1.66e-25	2512.13	2.1e-29	0.625362	0.0202	NOT	2247.81	3.3e-30	0.497471	0.00102	DIFF	2752.46	6.07e-37	0.428119	0.000497	DIFF	monooxygenase, putative (MO2); similar to monooxygenase, putative (MO3) [Arabidopsis thaliana] (TAIR:AT5G05320.1)
AT4G38810.1			3124.59	4.31e-25	2489.79	5.38e-23	1884.01	5.07e-20	4457.5	2.54e-26	0.700974	0.126	NOT	4739.83	9.05e-29	0.525291	0.037	NOT	3690.41	2.01e-27	0.510515	0.00441	DIFF	calcium-binding EF hand family protein; similar to calcium-binding EF hand family protein [Arabidopsis thaliana] (TAIR:AT5G28830.1)
AT4G38940.1			1005.87	2.24e-19	1460.86	2.63e-22	1040.79	1.55e-19	1172.22	6.21e-22	0.85809	0.308	NOT	4046.09	1.56e-46	0.361055	2.87e-07	DIFF	1651.4	3.01e-28	0.630247	0.0023	DIFF	kelch repeat-containing F-box family protein; Identical to F-box/Kelch-repeat protein At4g38940 [Arabidopsis Thaliana] (GB:Q9SVJ9)
AT4G39030.1	AT4G39040.1	TU3283	1021.79	2.3e-17	1095.68	1.13e-19	764.236	3.64e-15	1159.16	9.08e-21	0.881492	0.149	NOT	2080.59	2.08e-27	0.52662	2.67e-05	DIFF	1067.11	5.68e-15	0.716174	0.0381	NOT	EDS5 (ENHANCED DISEASE SUSCEPTIBILITY 5); antiporter/ transporter
AT4G39500.1			200.787	0.0026842	245.304	5.36e-06	206.804	0.00279272	199.369	0.0262211	1.00711	0.448	NOT	646.258	3.36e-19	0.379576	5.37e-05	DIFF	329.821	7.76e-09	0.627019	0.0512	NOT	CYP96A11 (cytochrome P450, family 96, subfamily A, polypeptide 11); oxygen binding
AT4G39510.1		TU3295	3194.19	1.09e-38	4057.87	7.97e-42	2156.21	5.61e-33	4680.3	3.42e-42	0.682475	0.029	NOT	6187.27	6.83e-51	0.655842	0.0216	NOT	3918.32	2.22e-44	0.550289	0.000208	DIFF	CYP96A12 (cytochrome P450, family 96, subfamily A, polypeptide 12); oxygen binding
AT4G39670.1			383.921	5.56e-10	602.581	5.07e-15	272.036	8.58e-05	428.114	1.03e-09	0.896773	0.316	NOT	1543.86	1.66e-34	0.390308	1.66e-05	DIFF	697.067	1.5e-18	0.390258	0.000573	DIFF	glycolipid binding / glycolipid transporter; similar to ACD11 (ACCELERATED CELL DEATH 11) [Arabidopsis thaliana] (TAIR:AT2G34690.1)
AT4G39675.1			2548.33	3.85e-12	8203.28	3.96e-27	3070.62	1.13e-25	5413.65	5.49e-19	0.470723	0.0594	NOT	27436.6	2.46e-31	0.29899	0.00997	DIFF	27810.7	9.27e-31	0.110411	0.000326	DIFF	unknown protein;
AT4G39890.1			550.562	1.74e-09	301.655	1.85e-07	235.739	8.28e-05	575.541	2.05e-06	0.956599	0.295	NOT	522.67	2.79e-09	0.577142	0.0481	NOT	464.446	7.31e-12	0.50757	0.00292	DIFF	AtRABH1c (Arabidopsis Rab GTPase homolog H1c); GTP binding
AT4G40065.1			5223.34	1.82e-59	2064.89	3.14e-45	3786.99	1.37e-56	4494.6	2.59e-60	1.16214	0.188	NOT	4322.74	2.92e-63	0.477681	7.27e-05	DIFF	4200.84	6.92e-62	0.901484	0.204	NOT	other RNA;
AT5G01100.1			273.144	7.57e-06	364.7	2.69e-11	248.642	4.32e-07	293.566	1.02e-06	0.930435	0.437	NOT	662.714	1.78e-20	0.550313	0.00217	DIFF	330.061	2.71e-13	0.753321	0.137	NOT	similar to unknown protein [Arabidopsis thaliana] (TAIR:AT2G37980.1); similar to unknown protein [Arabidopsis thaliana] (TAIR:AT3G54100.1)
AT5G01180.1	AT5G01175.1		577.229	2.84e-25	9466.67	2.34e-76	351.052	1.77e-11	741.378	4.9e-25	0.778589	0.101	NOT	17137.4	7.97e-77	0.552398	4.31e-05	DIFF	1769.6	2.62e-50	0.198379	0	DIFF	proton-dependent oligopeptide transport (POT) family protein; similar to ATPTR2-B (NITRATE TRANSPORTER 1), transporter [Arabidopsis thaliana] (TAIR:AT2G02040.1)
AT5G01200.1			695.083	7.93e-12	1168.45	1.51e-17	766.67	1.55e-14	862.796	3.37e-13	0.805617	0.329	NOT	1080.93	8.42e-16	1.08097	0.314	NOT	1382.48	9.2e-21	0.554561	0.00292	DIFF	myb family transcription factor; similar to myb family transcription factor [Arabidopsis thaliana] (TAIR:AT2G38090.1)
AT5G01260.1			1102.86	4.55e-20	1232.38	3.72e-28	818.323	2.22e-22	1247.84	3.08e-30	0.883815	0.379	NOT	2288.09	1.22e-35	0.538606	0.00318	DIFF	899.02	2.43e-28	0.910239	0.112	NOT	glycoside hydrolase starch-binding domain-containing protein; similar to PWD (PHOSPHOGLUCAN WATER DIKINASE), catalytic [Arabidopsis thaliana] (TAIR:AT5G26570.1)
AT5G01340.1			1373.48	1.55e-22	1142	2.65e-17	943.137	1.25e-12	1510.56	5.43e-25	0.909252	0.216	NOT	2001.76	6.66e-18	0.570498	0.022	NOT	1930.79	2.24e-20	0.488472	0.00247	DIFF	mitochondrial substrate carrier family protein; similar to mitochondrial substrate carrier family protein [Arabidopsis thaliana] (TAIR:AT2G37890.1)
AT5G01500.1			2347.48	1.63e-16	893.566	1.6e-18	1467.38	1.21e-14	2408.65	4.48e-13	0.974604	0.241	NOT	1689.55	7.01e-16	0.528878	0.00424	DIFF	1627.05	4.73e-16	0.901865	0.377	NOT	mitochondrial substrate carrier family protein; encodes an ATP/ADP carrier that is located to the thylakoid membrane involved in providing ATP during thylakoid biogenesis and turnover
AT5G02100.1			1583.24	7.9e-16	1634.86	2.16e-18	1299.76	2.49e-11	1899.32	9.88e-18	0.833583	0.107	NOT	2815.26	2.6e-24	0.580714	0.00225	DIFF	3314.15	2.21e-25	0.392185	3.03e-05	DIFF	UNE18 (unfertilized embryo sac 18); oxysterol binding
AT5G02220.1			390.289	7.45e-05	430.31	0.000203035	374.792	6.55e-09	776.529	1.03e-06	0.502607	0.141	NOT	1690.5	2.21e-17	0.254546	0.0137	DIFF	726.302	4.07e-13	0.516028	0.0513	NOT	similar to unknown [Picea sitchensis] (GB:ABK23883.1); similar to hypothetical protein [Vitis vinifera] (GB:CAN70860.1)
AT5G02270.1			1413.8	6.21e-18	1227.4	2.38e-12	1306.62	2.27e-13	1469.44	5.45e-12	0.962135	0.208	NOT	2356.7	1.28e-20	0.520813	0.00118	DIFF	1388.7	9.45e-21	0.940894	0.174	NOT	ATNAP9 (Non-intrinsic ABC protein 9); member of NAP subfamily
AT5G02320.1			405.344	1.8e-10	851.872	1.88e-17	558.941	1.73e-10	479.847	2.51e-09	0.844736	0.162	NOT	1804.14	1.14e-23	0.472176	0.000209	DIFF	645.511	1.54e-13	0.865889	0.0877	NOT	MYB3R-5 (myb domain protein 3R-5); DNA binding / transcription factor
AT5G02430.1		TU3325	359.338	5.25e-09	918.499	1.85e-29	963.015	1.26e-22	319.17	3.18e-10	1.12585	0.435	NOT	1745.73	1e-31	0.52614	0.00443	DIFF	743.097	3.17e-19	1.29595	0.305	NOT	WD-40 repeat family protein; similar to WD-40 repeat family protein [Arabidopsis thaliana] (TAIR:AT2G37670.1)
AT5G02820.1	AT5G02830.1		894.64	7.21e-25	1294.18	1.68e-23	1209.6	4.78e-24	1093.77	5.42e-36	0.817942	0.0895	NOT	3068.69	8.53e-47	0.421737	0.000154	DIFF	2062.16	1.43e-41	0.586569	0.00553	DIFF	RHL2 (ROOT HAIRLESS 2); ATP binding / DNA binding / DNA topoisomerase (ATP-hydrolyzing)
AT5G03010.1			271.906	0.0012106	331.792	0.000196064	432.042	1.36e-08	348.625	4.76e-06	0.779938	0.104	NOT	725.488	1.25e-14	0.457336	0.0126	DIFF	714.594	2.21e-15	0.604598	0.0199	NOT	kelch repeat-containing protein; similar to kelch repeat-containing F-box family protein [Arabidopsis thaliana] (TAIR:AT5G03020.1)
AT5G03030.1	AT5G03020.1		6242.82	7.22e-13	22664.3	2.62e-17	8647.64	7.6e-12	8219.05	2.48e-15	0.759555	0.21	NOT	41398.8	2e-34	0.547463	0.0019	DIFF	23395.5	5.13e-19	0.369628	0.000841	DIFF	DNAJ heat shock N-terminal domain-containing protein; similar to DNAJ heat shock N-terminal domain-containing protein [Arabidopsis thaliana] (TAIR:AT2G35795.1)
AT5G03050.1			1123.97	4.52e-15	585.704	3.36e-07	757.806	2.59e-09	1553.13	4.08e-14	0.723681	0.413	NOT	1236.7	3.63e-13	0.473602	0.00491	DIFF	1145.41	4.95e-16	0.661602	0.203	NOT	similar to hypothetical protein [Vitis vinifera] (GB:CAN67127.1);
AT5G03080.1			4982.53	8.32e-41	4360.53	1.98e-43	3198.3	4.71e-34	4974.64	3.65e-47	1.00159	0.406	NOT	10577.2	7.78e-65	0.412257	3.8e-05	DIFF	4953.42	7.33e-51	0.645675	0.00654	DIFF	phosphatidic acid phosphatase-related / PAP2-related; similar to unnamed protein product [Vitis vinifera] (GB:CAO18122.1)
AT5G03090.1			289.469	1.36e-06	548.183	3.03e-14	622.837	1.37e-08	666.764	5.55e-12	0.43414	0.0156	NOT	1856.93	1.11e-16	0.295209	0.105	NOT	2826.95	3.39e-24	0.220321	0.00334	DIFF	similar to unknown protein [Arabidopsis thaliana] (TAIR:AT1G53480.1);
AT5G03160.1	AT5G03170.1		777.874	2.25e-12	1327.79	7.04e-16	1854.73	8.65e-17	790.63	8.29e-12	0.983866	0.431	NOT	3979.71	1.51e-26	0.33364	1.03e-05	DIFF	1568.11	1.76e-22	1.18278	0.277	NOT	DNAJ heat shock N-terminal domain-containing protein; similar to DNAJ heat shock protein, putative [Arabidopsis thaliana] (TAIR:AT5G01390.1)
AT5G03630.1			14564.9	5.91e-53	13944.8	1.98e-51	11357	5.24e-49	17607.7	5.14e-54	0.827189	0.198	NOT	15580.7	3.64e-53	0.895005	0.318	NOT	21837	2.75e-57	0.520081	0.00373	DIFF	ATMDAR2; monodehydroascorbate reductase (NADH)
AT5G03720.1		TU3346	459.605	2.77e-18	3258.61	3.44e-36	1646.63	2.38e-36	480.152	2.15e-18	0.957207	0.442	NOT	11478.6	4.74e-55	0.283886	1.71e-10	DIFF	3563.46	1.66e-37	0.462087	0.000219	DIFF	AT-HSFA3 (Arabidopsis thaliana heat shock transcription factor A3); DNA binding / transcription factor
AT5G04080.1			1991.89	4.45e-10	2028.83	3.13e-11	1249.83	1.01e-07	2474.77	1.47e-16	0.804879	0.236	NOT	2534.38	5.33e-12	0.800523	0.394	NOT	2519.84	2.98e-17	0.495996	0.00426	DIFF	similar to unknown protein [Oryza sativa (japonica cultivar-group)] (GB:BAD87214.1);
AT5G04220.1			425.49	8.22e-11	477.242	1.02e-14	412.875	1.77e-11	492.923	1.57e-13	0.863198	0.152	NOT	907.968	1.26e-15	0.525615	0.000397	DIFF	541.77	4.51e-12	0.762085	0.131	NOT	ATSYTC/NTMC2T1.3/NTMC2TYPE1.3/SYTC; similar to ATSYTA/NTMC2T1.1/NTMC2TYPE1.1/SYTA [Arabidopsis thaliana] (TAIR:AT2G20990.1)
AT5G04250.1	AT5G04260.1		551.296	3.05e-09	920.988	4.9e-13	747.004	3.68e-10	691.713	2.65e-10	0.797001	0.0888	NOT	2746.06	5.19e-21	0.335385	4.69e-05	DIFF	850.978	2.21e-14	0.877818	0.0669	NOT	OTU-like cysteine protease family protein; similar to OTU-like cysteine protease family protein [Arabidopsis thaliana] (TAIR:AT5G03330.2)
AT5G04340.1		TU3355	1276.45	5.06e-25	3266.21	4.84e-45	1745.95	2.9e-28	1928.36	1.57e-34	0.661936	0.0937	NOT	12860.2	2.39e-68	0.253978	4.36e-08	DIFF	2685.53	7.6e-37	0.650132	0.0233	NOT	C2H2 (ZINC FINGER OF ARABIDOPSIS THALIANA 6); nucleic acid binding / transcription factor/ zinc ion binding
AT5G04610.1	AT5G04600.1		255.96	0.000104883	689.517	1.09e-16	571.612	1.7e-21	360.663	3.88e-09	0.709693	0.0408	NOT	1610.63	3.47e-46	0.428104	3.94e-07	DIFF	760.075	2.49e-36	0.752047	0.0226	NOT	spermidine synthase-related / putrescine aminopropyltransferase-related; similar to methyltransferase [Arabidopsis thaliana] (TAIR:AT2G31740.1)
AT5G04850.1			2004.93	6.15e-13	2086.53	4.93e-11	2777.61	1.04e-14	2416.71	5.29e-12	0.829611	0.435	NOT	3043.71	1.18e-14	0.685522	0.232	NOT	5642.89	2.5e-17	0.492232	0.00461	DIFF	VPS60.2; similar to VPS60.1 [Arabidopsis thaliana] (TAIR:AT3G10640.1)
AT5G05220.1		TU3379	236.228	0.0313689	560.994	1.84e-12	194.605	0.21877	226.608	0.0340933	1.04245	0.41	NOT	1061.18	1.32e-18	0.528651	0.00738	DIFF	293.143	0.0032112	0.663857	0.183	NOT	similar to hypothetical protein [Vitis vinifera] (GB:CAN82940.1);
AT5G05410.1			439.564	3.58e-12	2253.32	6.97e-49	2123.26	1.29e-42	542.256	1.05e-18	0.810621	0.106	NOT	6678.46	5.52e-59	0.337401	6.57e-05	DIFF	2433.02	2.46e-56	0.872685	0.0477	NOT	DREB2A (DRE-BINDING PROTEIN 2A); DNA binding / transcription activator/ transcription factor
AT5G05435.1	AT5G05430.1		1493.43	2.13e-22	2387.52	6.23e-22	1404.92	2.77e-16	1379.14	8.78e-21	1.08287	0.4	NOT	2491.9	1.18e-24	0.958112	0.286	NOT	2765.61	6.51e-28	0.507996	0.00708	DIFF	other RNA; Potential natural antisense gene, locus overlaps with AT5G05430
AT5G05440.1			1591.7	4.55e-20	3025.23	3.14e-38	1454.68	8.21e-27	2399.78	9.1e-28	0.663269	0.0171	NOT	10010.7	1.05e-54	0.3022	1.9e-05	DIFF	3222.56	9.99e-34	0.451405	0.0327	NOT	similar to unknown protein [Arabidopsis thaliana] (TAIR:AT2G38310.1); similar to unnamed protein product [Vitis vinifera] (GB:CAO48777.1)
AT5G05600.1			511.124	1.6e-05	659.184	6.8e-08	598.391	3.92e-06	1745.31	1.24e-13	0.292856	2.13e-06	DIFF	5003.01	7.16e-29	0.131757	2.69e-12	DIFF	3272.42	2.1e-23	0.182859	6.74e-10	DIFF	oxidoreductase, 2OG-Fe(II) oxygenase family protein; similar to oxidoreductase, 2OG-Fe(II) oxygenase family protein [Arabidopsis thaliana] (TAIR:AT3G11180.1)
AT5G05640.1			337.393	6.3e-06	255.248	0.00663353	355.615	1.9e-07	1129.28	1.51e-18	0.298768	0.00118	DIFF	465.34	4.76e-08	0.548519	0.0103	DIFF	560.225	1.04e-14	0.634772	0.0185	NOT	nucleoprotein-related;
AT5G06370.1		TU3395	6857.43	4.35e-52	13992.3	8.79e-64	7431.15	2.8e-55	8163.93	3.03e-54	0.839967	0.154	NOT	20202.8	7.97e-77	0.692592	0.0229	NOT	17755.2	1.83e-72	0.418534	1.35e-05	DIFF	NC domain-containing protein; similar to NC domain-containing protein [Arabidopsis thaliana] (TAIR:AT3G02700.1)
AT5G07010.1			894.328	1.39e-17	578.059	3.6e-18	484.481	5.41e-15	2305.51	2.27e-23	0.387909	0.00215	NOT	1609.34	4.65e-19	0.35919	0.00152	DIFF	749.308	6.39e-14	0.646571	0.128	NOT	sulfotransferase family protein; similar to sulfotransferase family protein [Arabidopsis thaliana] (TAIR:AT5G07000.1)
AT5G07060.1			331.371	1.57e-05	328.403	1.03e-06	494.671	4.5e-06	310.784	1.02e-06	1.06624	0.279	NOT	480.718	6.33e-08	0.683151	0.119	NOT	1090.3	3.87e-18	0.453702	7.3e-05	DIFF	zinc finger (CCCH-type) family protein; similar to zinc finger (CCCH-type) family protein / RNA recognition motif (RRM)-containing protein [Arabidopsis thaliana] (TAIR:AT1G07360.1)
AT5G07330.1		TU3409	365.267	3.71e-09	16101.9	4.13e-58	1753.02	9.51e-27	235.381	1.43e-05	1.55181	0.175	NOT	35359	4.28e-72	0.455383	0.000196	DIFF	4850.09	1.09e-45	0.361441	4.28e-06	DIFF	similar to unknown protein [Arabidopsis thaliana] (TAIR:AT1G63060.1); similar to unknown [Xerophyta humilis] (GB:AAT45004.1)
AT5G07340.1		TU3410	3953.02	1.84e-41	10820.6	9.98e-75	16753.8	1.46e-75	4289.84	1.49e-50	0.921484	0.313	NOT	26383.7	1.22e-84	0.410124	5.61e-08	DIFF	17124.8	4.91e-82	0.978336	0.186	NOT	calnexin, putative; Identical to Calnexin homolog 2 precursor [Arabidopsis Thaliana] (GB:Q38798
AT5G07572.1	AT5G07571.1		171.219	0.321871	540.402	4.34e-13	291.437	2.21e-06	177.038	0.202563	0.967131	0.457	NOT	433.493	3.55e-14	1.24662	0.338	NOT	1030.7	4.12e-16	0.282756	9.38e-06	DIFF	unknown protein;
AT5G07720.1			491.086	9.15e-15	305.46	3.06e-09	255.248	1.94e-05	421.531	1.98e-10	1.16501	0.125	NOT	592.264	1.7e-17	0.51575	0.00519	DIFF	503.436	1.74e-13	0.507012	0.000748	DIFF	galactosyl transferase GMA12/MNN10 family protein; Identical to Putative glycosyltransferase 3 (GT3) [Arabidopsis Thaliana] (GB:Q9LF80)
AT5G08100.1			6046.07	5.67e-47	2230.95	4.15e-36	689.902	3.28e-14	4532.59	4.17e-45	1.33391	0.103	NOT	2594.82	2.83e-34	0.859771	0.191	NOT	1398.52	2.23e-25	0.493309	0.00205	DIFF	L-asparaginase / L-asparagine amidohydrolase; Identical to L-asparaginase 1 precursor [Arabidopsis Thaliana] (GB:P50287
AT5G08350.1			601.733	1.95e-10	2641.01	2.67e-36	1339.26	2.65e-29	1262.76	5.8e-24	0.476522	0.00809	NOT	6133.05	3.33e-51	0.430619	0.000572	DIFF	2247.79	2.18e-34	0.595812	0.0292	NOT	GRAM domain-containing protein / ABA-responsive protein-related; Identical to GEM-like protein 4 [Arabidopsis Thaliana] (GB:Q9FTA0
AT5G08790.1	AT5G08780.1	TU3435	3185.99	6.47e-33	3823.75	1.96e-37	2585.21	1.2e-31	4280.87	2.04e-39	0.744239	0.0888	NOT	7078.95	5.09e-41	0.540158	0.0118	DIFF	2791.65	9.23e-38	0.926051	0.254	NOT	ATAF2 (Arabidopsis NAC domain containing protein 81); induced by wounding, belongs to a large family of putative transcriptional activators with NAC domain.
AT5G09390.1			1351.84	7.8e-12	2317.84	1.44e-15	1815.46	1.06e-16	1757.13	1.59e-12	0.769345	0.273	NOT	4865.6	2.21e-19	0.476373	0.00292	DIFF	2286.29	1.9e-21	0.794064	0.0149	NOT	CD2-binding protein-related; similar to unnamed protein product [Vitis vinifera] (GB:CAO43254.1)
AT5G09440.1			4319.27	5.2e-43	6776.03	7.11e-51	5473.64	1.69e-45	8078.28	4.09e-59	0.534677	0.000331	DIFF	13570.5	1.8e-64	0.499321	0.000393	DIFF	13924.7	1.31e-68	0.393089	2.09e-07	DIFF	phosphate-responsive protein, putative; similar to phosphate-responsive protein, putative [Arabidopsis thaliana] (TAIR:AT5G64260.1)
AT5G10210.1	AT5G10220.1		322.402	0.000639952	316.931	9.85e-07	319.731	2.64e-05	300.8	3.15e-05	1.07182	0.384	NOT	781.874	2.95e-17	0.405348	0.00231	DIFF	413.727	3.76e-07	0.772807	0.0702	NOT	similar to unknown protein [Arabidopsis thaliana] (TAIR:AT5G65030.1); similar to 80A08_18 [Brassica rapa subsp. pekinensis] (GB:AAZ67603.1)
AT5G10300.1			465.3	1.59e-06	849.034	2.44e-08	623.487	1.09e-05	588.735	9.23e-10	0.790339	0.436	NOT	2796.21	5.69e-20	0.303637	0.000484	DIFF	1321.22	1.03e-13	0.471902	0.00493	DIFF	hydrolase, alpha/beta fold family protein; similar to esterase, putative [Arabidopsis thaliana] (TAIR:AT2G23620.1)
AT5G11100.1			290.765	1.6e-06	2512.97	1.39e-26	966.583	4.43e-12	173.977	0.00872336	1.67128	0.0283	NOT	3287.09	1.35e-37	0.764497	0.148	NOT	2589.12	9.39e-32	0.373325	3.82e-08	DIFF	ATSYTD/NTMC2T2.2/NTMC2TYPE2.2/SYTD; similar to ATSYTE/NTMC2T2.1/NTMC2TYPE2.1/SYTE [Arabidopsis thaliana] (TAIR:AT1G05500.1)
AT5G11150.1			4590.38	6.74e-27	1104.51	1.58e-13	2507.47	1.24e-22	5009.41	1.15e-28	0.916351	0.271	NOT	2883.35	1.52e-25	0.383065	0.00134	DIFF	2995.71	3.27e-22	0.83702	0.432	NOT	ATVAMP713 (Arabidopsis thaliana vesicle-associated membrane protein 713); Member of Synaptobrevin-like AtVAMP7C, v-SNARE protein family.
AT5G11230.1			1633.67	4.63e-33	692.114	7.69e-20	773.656	2.55e-19	1798.46	6.33e-33	0.908372	0.328	NOT	1318.87	3.8e-29	0.524778	0.00369	DIFF	1640.38	1.07e-34	0.471632	0.00179	DIFF	phosphate translocator-related; similar to phosphate translocator-related [Arabidopsis thaliana] (TAIR:AT5G25400.1)
AT5G11310.1			364.046	1.31e-07	364.43	2.87e-08	431.444	5.95e-14	419.037	2.63e-08	0.868768	0.245	NOT	701.482	5.23e-20	0.519514	0.000841	DIFF	605.845	1.3e-16	0.712136	0.0334	NOT	pentatricopeptide (PPR) repeat-containing protein; similar to pentatricopeptide (PPR) repeat-containing protein [Arabidopsis thaliana] (TAIR:AT1G71060.1)
AT5G12010.1			1884.5	5.77e-31	2665.79	2.12e-41	1663.2	8.42e-33	1595.75	8.19e-32	1.18095	0.398	NOT	4810.62	5.32e-45	0.554147	0.000805	DIFF	2545.98	3.65e-34	0.653265	0.00162	DIFF	similar to unknown protein [Arabidopsis thaliana] (TAIR:AT4G29780.1); similar to unnamed protein product [Vitis vinifera] (GB:CAO43835.1)
AT5G12940.1			6411.84	1.77e-66	1212.18	2.94e-30	857.544	1.29e-20	9394.49	1.82e-71	0.682511	0.00446	NOT	2276.88	2.95e-46	0.532386	6.35e-06	DIFF	1540.73	1.1e-38	0.556583	0.000111	DIFF	leucine-rich repeat family protein; similar to leucine-rich repeat family protein [Arabidopsis thaliana] (TAIR:AT3G20820.1)
AT5G13070.1			3963.13	1.9e-21	7160.1	4.44e-28	4319.77	1.22e-24	4215.93	5.09e-22	0.940037	0.448	NOT	14019.7	1.43e-28	0.510717	0.0107	DIFF	8495.04	2.17e-28	0.508505	0.00518	DIFF	MSF1-like family protein; similar to unnamed protein product [Vitis vinifera] (GB:CAO21938.1)
AT5G13110.1			1878.88	6.89e-27	1556.55	5.42e-23	1512.94	3.34e-21	1679.57	2.34e-25	1.11867	0.355	NOT	3009.12	1.43e-27	0.517277	0.00326	DIFF	1381.03	1.8e-16	1.09552	0.313	NOT	G6PD2 (GLUCOSE-6-PHOSPHATE DEHYDROGENASE 2); glucose-6-phosphate dehydrogenase
AT5G13150.1			207.37	0.000208274	459.698	2.8e-17	307.274	4.42e-07	236.118	0.000179593	0.878247	0.299	NOT	1168.58	8.73e-30	0.393382	1.92e-05	DIFF	381.689	2.05e-10	0.805038	0.0402	NOT	ATEXO70C1 (exocyst subunit EXO70 family protein C1); protein binding
AT5G13170.1			483.068	6.79e-06	1845.11	7.37e-19	673.513	2.92e-13	558.441	1.81e-09	0.86503	0.313	NOT	1837.29	4.79e-19	1.00426	0.451	NOT	1559.46	1.82e-17	0.431889	0.00786	DIFF	nodulin MtN3 family protein; similar to MTN3 (ARABIDOPSIS HOMOLOG OF MEDICAGO TRUNCATULA MTN3) [Arabidopsis thaliana] (TAIR:AT5G23660.1)
AT5G13200.1			1184.05	9.48e-18	5908.93	1.57e-40	1331.67	2.47e-23	995.873	2.57e-20	1.18896	0.289	NOT	14030.7	1.77e-51	0.421143	0.000292	DIFF	3501.99	1.78e-33	0.380261	0.000605	DIFF	GRAM domain-containing protein / ABA-responsive protein-related; Identical to GEM-like protein 5 [Arabidopsis Thaliana] (GB:Q9LYV6)
AT5G13210.1			249.232	9.59e-07	364.525	1.11e-11	232.023	5.06e-06	691.348	4.71e-22	0.360502	4.72e-08	DIFF	3697.94	4.76e-39	0.0985752	1.11e-16	DIFF	1224.46	2.83e-24	0.18949	6.57e-14	DIFF	similar to unknown protein [Arabidopsis thaliana] (TAIR:AT3G24780.1); similar to unknown protein [Arabidopsis thaliana] (TAIR:AT5G43400.1)
AT5G13220.1			1140.73	1.26e-20	832.449	1.35e-15	744.036	4.63e-18	1819.03	4.74e-17	0.627109	0.0828	NOT	1957.86	6.49e-23	0.425183	0.00154	DIFF	1094.42	1.65e-18	0.679845	0.225	NOT	JAS1/JAZ10/TIFY9 (JASMONATE-ZIM-DOMAIN PROTEIN 10); Identical to Protein TIFY 9 (TIFY9) [Arabidopsis Thaliana] (GB:Q93ZM9
AT5G13310.1			579.901	3.56e-20	766.931	4.43e-27	707.868	7.64e-25	767.989	6.63e-28	0.75509	0.104	NOT	3296.4	6.6e-48	0.232657	1.61e-11	DIFF	1188.27	6.97e-41	0.595713	0.00327	DIFF	similar to unknown protein [Arabidopsis thaliana] (TAIR:AT5G13970.1); similar to unnamed protein product [Vitis vinifera] (GB:CAO68687.1)
AT5G13700.1	AT5G13690.1		262.507	2.89e-05	483.759	4.07e-10	375.45	2.03e-11	344.464	6.48e-05	0.762074	0.166	NOT	1784.81	1.86e-20	0.271042	5.28e-10	DIFF	662.028	3.14e-09	0.567121	0.00945	NOT	APAO/ATPAO1 (POLYAMINE OXIDASE 1); FAD binding / polyamine oxidase
AT5G13780.1	AT5G13770.1		12405.4	7.02e-39	13736	9.4e-42	12903.5	1.04e-40	19054.8	9.64e-40	0.651038	0.0125	NOT	18098.7	1.9e-44	0.75895	0.106	NOT	23425.3	3.72e-47	0.550836	0.00274	DIFF	GCN5-related N-acetyltransferase, putative; similar to GCN5-related N-acetyltransferase (GNAT) family protein [Arabidopsis thaliana] (TAIR:AT1G03150.1)
AT5G13810.1		TU3505	4258.56	1.12e-49	5360.01	6.15e-55	3127.97	2.53e-46	5164.89	3.92e-55	0.824521	0.257	NOT	8106.01	1.1e-63	0.661239	0.044	NOT	6014.27	9.39e-57	0.520091	0.00107	DIFF	glutaredoxin family protein; similar to glutaredoxin family protein [Arabidopsis thaliana] (TAIR:AT3G57070.1)
AT5G13970.1			1362.52	7.41e-23	2083.91	4.13e-27	1607.61	4.23e-27	1623.98	2.78e-25	0.839	0.354	NOT	3989.13	1.85e-39	0.522397	0.000286	DIFF	2465.14	1.37e-28	0.652137	0.074	NOT	similar to unknown protein [Arabidopsis thaliana] (TAIR:AT5G13310.1); similar to OSJNBa0039C07.6 [Oryza sativa (japonica cultivar-group)] (GB:CAE05150.2)
AT5G14200.1	AT5G14210.1		21867.8	3.59e-43	6119.23	1.54e-28	10636	5.78e-41	21386.3	3.57e-43	1.02251	0.488	NOT	14444.8	1.27e-43	0.423629	0.000621	DIFF	11770.1	7.25e-40	0.903646	0.269	NOT	3-isopropylmalate dehydrogenase, chloroplast, putative; The AtIMD1 is one out of 3 genes encoding the enzyme 3-isopropylmalate dehydrogenase involved in leucine biosynthesis in Arabidopsis. Its subcellular location has been targeted to plastids.
AT5G14760.1			1211.13	1.36e-22	3297.61	4.82e-38	1041.43	5.43e-25	971.818	3.18e-15	1.24625	0.0205	NOT	7405.33	1.36e-51	0.445302	6.11e-07	DIFF	1503.38	4.62e-27	0.692726	0.000569	DIFF	AO (L-ASPARTATE OXIDASE); L-aspartate oxidase
AT5G15250.1			126.288	0.241551	4125.88	1.71e-44	430.333	9.95e-14	150.794	0.0962643	0.837487	0.073	NOT	4017.81	8.14e-42	1.0269	0.419	NOT	1138.81	1.09e-23	0.37788	1.21e-10	DIFF	ATFTSH6/FTSH6 (FtsH protease 6); ATP-dependent peptidase/ ATPase/ metallopeptidase/ peptidase/ zinc ion binding
AT5G15450.1	AT5G15440.1	TU3526	2899.75	1.23e-39	18480	1.96e-68	5597.91	8.62e-40	2821.06	1.57e-36	1.02789	0.388	NOT	33979.2	6.49e-70	0.543862	1.33e-06	DIFF	8477.8	1.48e-50	0.660302	0.00269	DIFF	APG6/CLPB-P/CLPB3 (ALBINO AND PALE GREEN 6); ATP binding / ATPase
AT5G15870.1			1401.77	3.85e-36	1491.51	3.53e-33	861.159	3.7e-27	1188.3	1.48e-31	1.17964	0.217	NOT	3052.18	3.25e-43	0.48867	0.000658	DIFF	1529.71	2.89e-30	0.562956	0.0142	NOT	glycosyl hydrolase family 81 protein; similar to glycosyl hydrolase family 81 protein [Arabidopsis thaliana] (TAIR:AT1G18310.1)
AT5G16250.1			11655	1.51e-63	1810.55	3.81e-29	1438.96	6.45e-24	13828	3.47e-77	0.842855	0.108	NOT	3702.2	9.3e-47	0.489047	0.00583	DIFF	1181.12	9.57e-22	1.2183	0.417	NOT	similar to unknown protein [Arabidopsis thaliana] (TAIR:AT3G02640.1); similar to unnamed protein product [Vitis vinifera] (GB:CAO50168.1)
AT5G16360.1			708.034	4.59e-17	978.856	3.65e-23	713.961	1.48e-19	897.206	5.93e-18	0.789154	0.309	NOT	2975.5	6.19e-32	0.328972	0.000138	DIFF	1568.06	1.7e-32	0.455315	0.000216	DIFF	NC domain-containing protein; similar to NC domain-containing protein [Arabidopsis thaliana] (TAIR:AT3G02700.1)
AT5G16380.1			3083.89	1.32e-24	4898.29	5.47e-31	3348.88	8.42e-33	3765.86	7.34e-25	0.818907	0.191	NOT	9605.54	9.58e-33	0.509944	0.00144	DIFF	9435.55	7.23e-31	0.354922	0.00135	DIFF	similar to unknown protein [Arabidopsis thaliana] (TAIR:AT3G07470.1); similar to unnamed protein product [Vitis vinifera] (GB:CAO22944.1)
AT5G16510.1			4724.53	7.17e-51	1743.2	4.54e-37	2213.09	2.27e-40	4800.54	2.14e-50	0.984166	0.423	NOT	3431.22	2.47e-46	0.508041	3.77e-05	DIFF	2998.93	1.83e-45	0.73796	0.00555	DIFF	reversibly glycosylated polypeptide, putative; similar to RGP1 (REVERSIBLY GLYCOSYLATED POLYPEPTIDE 1) [Arabidopsis thaliana] (TAIR:AT3G02230.1)
AT5G17160.1			938.175	6.57e-20	235.057	0.000167556	535.882	1.53e-12	1041.81	4.24e-19	0.900524	0.284	NOT	427.334	6.37e-09	0.550055	0.00241	DIFF	352.05	1.97e-09	1.52218	0.00318	DIFF	similar to unknown protein [Arabidopsis thaliana] (TAIR:AT3G03130.1); similar to unnamed protein product [Vitis vinifera] (GB:CAO62214.1)
AT5G17360.1			410.873	1.02e-13	323.185	1.33e-07	404.313	1.56e-09	491.978	3.87e-15	0.835145	0.257	NOT	668.517	3.01e-20	0.483436	9.62e-05	DIFF	452.292	5.79e-19	0.89392	0.0653	NOT	similar to ATP dependent DNA ligase family protein [Arabidopsis thaliana] (TAIR:AT1G66730.1); similar to unnamed protein product [Vitis vinifera] (GB:CAO68778.1)
AT5G17380.1		TU3551	3918.21	2.5e-49	6502.82	4.7e-57	3132.1	3.08e-43	4366.75	4.17e-45	0.897283	0.168	NOT	15966.6	3.56e-70	0.407276	5.24e-11	DIFF	7125.51	7.12e-59	0.439562	3.39e-09	DIFF	pyruvate decarboxylase family protein; similar to CSR1 (CHLORSULFURON/IMIDAZOLINONE RESISTANT 1) [Arabidopsis thaliana] (TAIR:AT3G48560.1)
AT5G17390.1			248.553	1.59e-06	248.57	8.44e-09	135.744	0.0803425	206.913	6.73e-05	1.20124	0.0831	NOT	575.919	1.11e-12	0.431606	0.00866	DIFF	234.322	0.00024576	0.579305	0.181	NOT	universal stress protein (USP) family protein; similar to universal stress protein (USP) family protein [Arabidopsis thaliana] (TAIR:AT3G03290.1)
AT5G17760.1			886.749	2.46e-18	3429.58	2.97e-37	2072.16	2.31e-30	1179.9	1.32e-20	0.751546	0.155	NOT	6793.54	1.3e-49	0.50483	0.000666	DIFF	2998.64	3.29e-36	0.691033	0.0117	NOT	AAA-type ATPase family protein; similar to AAA-type ATPase family protein [Arabidopsis thaliana] (TAIR:AT5G17740.1)
AT5G17780.1			492.379	1.22e-08	746.909	4.54e-13	333.458	4.89e-05	589.943	4.67e-08	0.834621	0.168	NOT	1032.06	1.82e-14	0.723707	0.0516	NOT	616.687	8.25e-14	0.540725	0.00554	DIFF	hydrolase, alpha/beta fold family protein; similar to hydrolase, alpha/beta fold family protein [Arabidopsis thaliana] (TAIR:AT5G17720.1)
AT5G17850.1			1172.1	8.45e-28	2204.75	4.03e-42	1671.57	6.49e-29	1240.02	1.87e-27	0.945227	0.419	NOT	5597.47	7.87e-65	0.393883	6.04e-11	DIFF	2663.2	2e-55	0.627655	2.71e-05	DIFF	cation exchanger, putative (CAX8); similar to CAX7 (CALCIUM EXCHANGER 7), calcium:sodium antiporter/ cation:cation antiporter [Arabidopsis thaliana] (TAIR:AT5G17860.1)
AT5G17860.1			571.408	1.22e-15	715.653	3.52e-20	341.663	8.2e-12	982.328	2.89e-26	0.581688	0.00268	NOT	2632.2	6.52e-50	0.271884	1.04e-14	DIFF	1001.62	1.17e-32	0.34111	1.14e-06	DIFF	CAX7 (CALCIUM EXCHANGER 7); calcium:sodium antiporter/ cation:cation antiporter
AT5G18130.1		TU3565	1900.52	3.55e-36	3356.44	3.89e-51	2301.69	8.58e-42	2341.3	9.39e-37	0.811737	0.233	NOT	7061.39	7.97e-59	0.475323	9.27e-05	DIFF	4835.01	3.81e-57	0.476047	2.02e-06	DIFF	similar to unknown protein [Arabidopsis thaliana] (TAIR:AT3G03870.2); similar to unknown [Medicago truncatula] (GB:ABK28852.1)
AT5G18170.1			2481.63	3.65e-20	665.062	1.47e-09	564.847	1.26e-10	2509.43	7.28e-22	0.988922	0.411	NOT	1413.33	2.04e-17	0.470564	7.75e-05	DIFF	644.891	3.22e-10	0.87588	0.0634	NOT	GDH1 (GLUTAMATE DEHYDROGENASE 1); oxidoreductase
AT5G18270.1			550.845	6.33e-15	915.482	7.92e-25	488.305	4.82e-13	984.233	1.13e-31	0.559669	0.000485	DIFF	1843.38	1.37e-35	0.496632	0.00272	DIFF	881.315	8.66e-29	0.554064	0.0112	NOT	ANAC087; transcription factor
AT5G18290.1		TU3566	539.135	7.44e-12	788.443	5.45e-15	615.543	4.97e-16	1081.12	4.55e-19	0.498682	0.00153	DIFF	739.945	1.13e-08	1.06554	0.355	NOT	745.744	5.21e-13	0.825408	0.255	NOT	SIP1;2 (SMALL AND BASIC INTRINSIC PROTEIN1B)
AT5G18340.1			370.612	3.8e-12	599.375	6.04e-17	657.134	6.2e-19	449.39	3.6e-14	0.8247	0.193	NOT	1642.18	1.42e-27	0.364987	0.00192	DIFF	807.246	9.39e-20	0.814044	0.00381	DIFF	U-box domain-containing protein; similar to armadillo/beta-catenin repeat family protein / U-box domain-containing protein [Arabidopsis thaliana] (TAIR:AT5G18320.1)
AT5G18470.1	AT5G18475.1	TU3568	357.178	1.08e-16	493.234	7.33e-10	274.801	7.51e-08	443.533	2.98e-10	0.805302	0.237	NOT	732.838	9.33e-21	0.673046	0.13	NOT	795.083	1.79e-21	0.345626	2.77e-05	DIFF	curculin-like (mannose-binding) lectin family protein; similar to lectin protein kinase family protein [Arabidopsis thaliana] (TAIR:AT1G67520.1)
AT5G18600.1			5169.81	4.52e-38	776.643	7.57e-12	672.518	1.89e-10	6818.32	1.58e-36	0.758223	0.2	NOT	2777.9	1.72e-30	0.279579	7.02e-05	DIFF	828.232	6.34e-13	0.811992	0.282	NOT	glutaredoxin family protein; Identical to Monothiol glutaredoxin-S2 (GRXS2) [Arabidopsis Thaliana] (GB:Q8L8Z8)
AT5G19110.1			595.976	4.27e-12	346.953	8.5e-08	439.425	4.39e-08	591.695	3.93e-12	1.00724	0.118	NOT	2959.32	2.32e-38	0.117241	1.11e-16	DIFF	1848.7	5.92e-27	0.237694	7.87e-07	DIFF	extracellular dermal glycoprotein-related / EDGP-related; similar to extracellular dermal glycoprotein-related / EDGP-related [Arabidopsis thaliana] (TAIR:AT5G19100.1)
AT5G19470.1			619.343	1.39e-09	747.506	1.05e-11	1873.33	1.58e-19	1804.03	4.56e-13	0.343311	0.000254	DIFF	1595.82	1.11e-10	0.468415	0.0135	DIFF	1618.41	7.03e-20	1.15751	0.424	NOT	ATNUDT24 (Arabidopsis thaliana Nudix hydrolase homolog 24); hydrolase
AT5G19870.1			469.553	3.98e-12	756.348	2.16e-16	465.065	3.08e-08	536.489	3.67e-16	0.875233	0.357	NOT	797.789	1.96e-20	0.948055	0.421	NOT	838.757	7.13e-23	0.554469	0.00392	DIFF	similar to unknown protein [Arabidopsis thaliana] (TAIR:AT1G55230.1); similar to unnamed protein product [Vitis vinifera] (GB:CAO63741.1)
AT5G19970.1			1654.8	4.61e-29	752.952	1.29e-14	378.484	6.91e-08	1862.27	1.31e-26	0.888593	0.494	NOT	1412.86	4.4e-26	0.532928	0.00234	DIFF	1930.14	1.51e-30	0.196091	4.92e-09	DIFF	similar to unnamed protein product [Vitis vinifera] (GB:CAO65601.1);
AT5G20230.1			1014.44	2.66e-14	1805.56	1.35e-28	1131.92	1.56e-16	1870.42	3.74e-27	0.542359	0.00497	NOT	4162.58	2.7e-45	0.43376	0.00658	DIFF	6458.93	8.76e-50	0.175249	1.65e-08	DIFF	ATBCB (ARABIDOPSIS BLUE-COPPER-BINDING PROTEIN); copper ion binding
AT5G20250.1		TU3595	2807.01	4.08e-43	2457.92	8.34e-33	2525.89	8.69e-39	6032.71	7.39e-59	0.465298	1.57e-07	DIFF	3778.7	3.11e-46	0.650467	0.00847	DIFF	2318.24	9.1e-40	1.08957	0.421	NOT	DIN10 (DARK INDUCIBLE 10); hydrolase, hydrolyzing O-glycosyl compounds
AT5G20400.1			890.184	1.74e-13	489.708	1.57e-07	473.888	7.17e-08	846.453	7.35e-10	1.05166	0.331	NOT	430.645	8.26e-05	1.13715	0.315	NOT	921.54	7.34e-12	0.514235	0.00711	DIFF	oxidoreductase, 2OG-Fe(II) oxygenase family protein; encodes a protein whose sequence is similar to flavanone 3 hydroxylase from Malus.
AT5G20790.1			354.393	5.09e-05	283.893	0.0004483	344.571	3.96e-05	275.381	0.0035123	1.28692	0.17	NOT	1109.11	7.57e-12	0.255965	0.00328	DIFF	422.169	6.24e-12	0.816192	0.199	NOT	similar to unknown protein [Arabidopsis thaliana] (TAIR:AT3G43110.1);
AT5G20880.1			1296.53	2.45e-23	1552.68	5.42e-32	1267.01	2.01e-28	1762.39	4.78e-32	0.735666	0.0452	NOT	3038.9	3.58e-41	0.510935	0.000812	DIFF	2335.7	3.08e-40	0.542454	0.00114	DIFF	transposable element gene; retrotransposon family
AT5G20910.1	AT5G20900.1		1373.36	6.93e-13	4304.72	3.28e-23	2232.19	9.46e-23	1669.87	1.31e-14	0.822435	0.137	NOT	8596.77	4.52e-38	0.500737	0.00525	DIFF	3346.12	1.7e-30	0.667098	0.00613	DIFF	zinc finger (C3HC4-type RING finger) family protein; similar to zinc finger (C3HC4-type RING finger) family protein [Arabidopsis thaliana] (TAIR:AT3G19950.1)
AT5G21280.1			1090.06	5.78e-23	1506.01	7.63e-26	1005.07	1.99e-24	1375.5	3.75e-22	0.792483	0.262	NOT	3596.05	8.31e-41	0.418796	0.000477	DIFF	1960.07	8.53e-34	0.512773	0.00584	DIFF	hydroxyproline-rich glycoprotein family protein; similar to unnamed protein product [Vitis vinifera] (GB:CAO43916.1)
AT5G21990.1			2504.41	1.05e-28	3730.72	8.03e-35	2263.03	1.87e-25	2517	4.79e-27	0.994998	0.491	NOT	6794.15	9.46e-41	0.549108	4.19e-05	DIFF	2608.21	9.95e-32	0.867656	0.0612	NOT	tetratricopeptide repeat (TPR)-containing protein; similar to peptidyl-prolyl cis-trans isomerase, putative / FK506-binding protein, putative [Arabidopsis thaliana] (TAIR:AT5G48570.1)
AT5G22290.1			1269.23	8.75e-30	2188.53	1.22e-38	1703.81	1.66e-42	1069.77	2.06e-27	1.18645	0.498	NOT	5824.01	2.27e-46	0.375777	3.56e-05	DIFF	3073.54	2.1e-48	0.554348	0.00535	DIFF	ANAC089 (Arabidopsis NAC domain containing protein 89); transcription factor
AT5G23010.1			33006.5	7.16e-39	12558.8	9.16e-33	17750.1	8.69e-33	41338.2	7.14e-39	0.79845	0.038	NOT	27760.6	2.75e-39	0.452397	5.08e-07	DIFF	18577.9	9.63e-38	0.955442	0.168	NOT	MAM1 (2-isopropylmalate synthase 3); 2-isopropylmalate synthase
AT5G23220.1			1280.38	5.66e-19	863.458	2.37e-13	463.611	7.86e-07	1673.91	6.46e-19	0.764904	0.128	NOT	2495.25	2.83e-27	0.346041	0.000187	DIFF	836.064	6.61e-11	0.554516	0.0274	NOT	NIC3 (NICOTINAMIDASE 3); catalytic/ nicotinamidase
AT5G23230.1			217.097	0.0011592	213.392	0.0233274	200.01	1.6e-05	217.83	0.000318477	0.996635	0.498	NOT	582.627	6.69e-10	0.366258	0.00228	DIFF	364.414	4.81e-08	0.548854	0.008	DIFF	NIC2 (NICOTINAMIDASE 2); catalytic/ nicotinamidase
AT5G23350.1	AT5G23340.1		688.609	7.29e-13	3066	1.59e-31	1535.53	1.45e-24	988.336	2.55e-19	0.696736	0.11	NOT	6450.73	8.11e-48	0.475295	0.00157	DIFF	1742.42	1.56e-24	0.881263	0.33	NOT	GRAM domain-containing protein / ABA-responsive protein-related; Identical to GEM-like protein 6 [Arabidopsis Thaliana] (GB:Q9FMW6
AT5G23380.1			1596.91	2.66e-10	1054.09	9.89e-08	984.497	8.43e-06	1041.66	1.15e-09	1.53304	0.0287	NOT	2003.28	1.15e-09	0.526182	0.00801	DIFF	1277.09	3.7e-10	0.770891	0.141	NOT	similar to unknown protein [Arabidopsis thaliana] (TAIR:AT1G03610.1); similar to unnamed protein product [Vitis vinifera] (GB:CAO45300.1)
AT5G23590.1		TU3638	1085.71	6.26e-18	2990.64	3.37e-28	1903.1	5.2e-23	1293.42	7.69e-17	0.83941	0.125	NOT	4961.13	9.56e-35	0.602814	0.0228	NOT	3653.58	1.61e-34	0.520886	0.000536	DIFF	DNAJ heat shock N-terminal domain-containing protein; similar to GFA2 (GAMETOPHYTIC FACTOR 2), heat shock protein binding / unfolded protein binding [Arabidopsis thaliana] (TAIR:AT5G48030.1)
AT5G24380.1	AT5G24390.1		1966.74	1.33e-37	4372.54	2.51e-58	3697.59	4.17e-50	2628.22	1.31e-45	0.748316	0.0149	NOT	9055.98	7.21e-76	0.482835	3.6e-08	DIFF	7103.96	4.74e-70	0.520497	8.06e-08	DIFF	YSL2 (YELLOW STRIPE LIKE 2); oligopeptide transporter
AT5G24420.1			2889.09	3e-34	1572.96	1.78e-28	1212.91	9.91e-25	3974.99	1.66e-41	0.726817	0.0656	NOT	3082.88	6.55e-35	0.510224	0.00959	DIFF	1734.33	4.37e-29	0.699354	0.14	NOT	glucosamine/galactosamine-6-phosphate isomerase-related; Identical to Probable 6-phosphogluconolactonase 3 [Arabidopsis Thaliana] (GB:Q8LEV7
AT5G24770.1			845.656	1.46e-10	2017.12	5.87e-17	7278.89	1.83e-29	9221.09	2.27e-29	0.0917089	3.97e-07	DIFF	14553.5	9.73e-34	0.1386	0.000255	DIFF	20446.5	1.28e-33	0.355997	0.00584	DIFF	VSP2 (VEGETATIVE STORAGE PROTEIN 2); acid phosphatase
AT5G24780.1		TU3648	845.63	2.55e-10	1619.2	1.42e-17	5819.73	1.83e-29	13110.9	5.81e-31	0.0644982	1.02e-09	DIFF	18003.3	1.57e-37	0.0899391	9.72e-09	DIFF	21523.1	1.01e-34	0.270395	1.42e-05	DIFF	VSP1 (VEGETATIVE STORAGE PROTEIN 1); acid phosphatase
AT5G25790.1			308.782	3.05e-09	239.267	0.000167556	346.571	2.69e-09	339.757	9.38e-06	0.908832	0.404	NOT	446.677	2.11e-10	0.53566	0.0097	DIFF	320.532	2.53e-07	1.08124	0.442	NOT	transcription factor; similar to tesmin/TSO1-like CXC domain-containing protein [Arabidopsis thaliana] (TAIR:AT4G29000.1)
AT5G26220.1			1337.09	1.13e-11	1105	3.13e-14	1499.84	7.17e-13	3171.61	1.35e-22	0.421581	0.000309	DIFF	1500.95	7.53e-13	0.7362	0.0949	NOT	1423.38	1.12e-13	1.05372	0.225	NOT	ChaC-like family protein; similar to ChaC-like family protein [Arabidopsis thaliana] (TAIR:AT4G31290.1)
AT5G26290.1			4480.91	1.2e-20	2161.95	2.62e-13	986.384	6.69e-10	6521.72	3.42e-21	0.687075	0.147	NOT	3885.88	1.29e-20	0.55636	0.0492	NOT	2545.62	6.98e-18	0.387483	0.0057	DIFF	meprin and TRAF homology domain-containing protein / MATH domain-containing protein; similar to meprin and TRAF homology domain-containing protein / MATH domain-containing protein [Arabidopsis thaliana] (TAIR:AT5G26280.1)
AT5G26600.1			2686.88	3.45e-56	2732.05	1.01e-60	2039.57	1.64e-38	3582.74	8.25e-60	0.749951	0.0882	NOT	6371.13	2e-59	0.428817	1.63e-06	DIFF	3366.6	1.89e-54	0.605825	0.00398	DIFF	catalytic/ pyridoxal phosphate binding; similar to epimerase-related [Arabidopsis thaliana] (TAIR:AT3G62130.1)
AT5G27750.1			603.124	1.55e-14	376.098	4.16e-12	533.112	1.31e-15	991.511	1.06e-24	0.608288	0.00084	DIFF	647.93	1.67e-20	0.580461	0.000944	DIFF	1083.94	5.66e-28	0.491828	0.00037	DIFF	F-box family protein; Identical to FBD-associated F-box protein At5g27750 [Arabidopsis Thaliana] (GB:Q0V7P8
AT5G31122.1			180.531	0.00649502	374.142	5.43e-05	454.502	1.41e-06	176.353	0.00932371	1.02369	0.185	NOT	679.022	5.63e-13	0.551001	0.0515	NOT	1352.79	5.18e-12	0.335974	0.00188	DIFF	transposable element gene; pseudogene, similar to Putative copia-type polyprotein, blastp match of 56% identity and 1.5e-39 P-value to GP|15209144|gb|AAK91877.1|AC091665_3|AC091665 Putative copia-type polyprotein {Oryza sativa}
AT5G32112.1			165.742	0.187373	275.049	8.2e-08	231.404	0.00269598	116.519	0.374701	1.42245	0.229	NOT	308.601	1.17e-05	0.891277	0.381	NOT	416.983	3.88e-11	0.554948	0.00443	DIFF	transposable element gene; pseudogene, replication protein A1 -related, similar to putative replication protein A1
AT5G33303.1			139.469	0.42662	188	0.0326254	178.399	0.0507368	141.957	0.000489643	0.982474	0.411	NOT	1710.97	3.67e-16	0.109879	0.000976	DIFF	447.663	3.06e-08	0.398512	0.0188	NOT	transposable element gene; similar to unknown protein [Arabidopsis thaliana] (TAIR:AT2G04135.1)
AT5G35320.1			1471.9	9.6e-15	8926.64	2.88e-51	5927.09	1.15e-32	1207.07	1.38e-20	1.2194	0.358	NOT	20147.7	6.54e-56	0.44306	3.33e-05	DIFF	7936.4	7.29e-38	0.746823	0.0231	NOT	similar to hypothetical protein [Vitis vinifera] (GB:CAN60849.1);
AT5G35460.1		TU3738	7305.3	7.96e-43	16505.4	3.34e-43	4865.82	2.99e-33	7062.17	8.11e-46	1.03443	0.47	NOT	18276.9	3.32e-43	0.903074	0.315	NOT	9823.56	5.75e-43	0.495321	4.59e-05	DIFF	similar to unknown [Populus trichocarpa] (GB:ABK95300.1); contains domain Acetyl-CoA synthetase-like (SSF56801)
AT5G35777.1			316.151	7.8e-12	300.419	3.13e-14	247.464	6.6e-06	799.171	2.98e-39	0.395599	1.64e-05	DIFF	545.586	1.77e-25	0.550635	9.1e-06	DIFF	483.555	2.48e-27	0.51176	2.85e-08	DIFF	transposable element gene; copia-like retrotransposon family, has a 2.0e-67 P-value blast match to GB:CAA72989 open reading frame 1 (Ty1_Copia-element) (Brassica oleracea)
AT5G37400.1			216.841	0.00312394	275.267	6.57e-06	224.558	0.00105705	246.047	6.57e-06	0.881299	0.17	NOT	499.975	2.42e-18	0.550562	4.69e-05	DIFF	513.562	1.04e-16	0.437256	1.1e-07	DIFF	binding; similar to unknown protein [Arabidopsis thaliana] (TAIR:AT5G37650.1)
AT5G37750.1			408.276	4.65e-05	583.754	3.7e-10	425.184	6.55e-08	567.44	4.35e-08	0.719505	0.049	NOT	2287.04	3.13e-21	0.255244	0.000202	DIFF	1458.7	1.16e-15	0.291481	0.000196	DIFF	heat shock protein binding / unfolded protein binding; similar to DNAJ heat shock N-terminal domain-containing protein [Arabidopsis thaliana] (TAIR:AT5G37440.1)
AT5G38110.1			2190.46	2.88e-34	2042.7	1e-44	1603.39	3.57e-41	2803.61	7.79e-48	0.7813	0.0523	NOT	7174.29	4.12e-60	0.284725	6.07e-09	DIFF	3580	7.63e-51	0.447874	5.6e-07	DIFF	ASF1B/SGA01/SGA1 (ANTI- SILENCING FUNCTION 1B); This gene is predicted to encode a silencing group A protein. Plant lines expressing RNAi constructs directed against SGA1 have reduced levels of agrobacterium-mediated root transformation.
AT5G38200.1		TU3767	985.204	4.32e-12	2587.36	5.32e-18	1190.42	3.74e-15	1281.11	2.56e-13	0.769024	0.0571	NOT	3783.03	8.41e-24	0.683939	0.0247	NOT	2607.6	1.15e-20	0.456519	4.98e-05	DIFF	hydrolase; similar to hydrolase [Arabidopsis thaliana] (TAIR:AT1G66860.1)
AT5G39670.1	AT5G39680.1		355.664	7.04e-12	243.153	9.38e-05	274.996	8.86e-07	684.645	9.68e-12	0.519487	0.0967	NOT	572.986	2.35e-10	0.424361	0.000342	DIFF	478.339	1.06e-10	0.574898	0.0725	NOT	calcium-binding EF hand family protein; similar to calcium-binding EF hand family protein [Arabidopsis thaliana] (TAIR:AT3G29000.1)
AT5G40010.1			170.877	0.120945	239.412	2.52e-05	201.131	3.81e-05	185.549	0.011801	0.920927	0.397	NOT	603.228	9.44e-12	0.396885	8.07e-06	DIFF	304.727	0.000260833	0.660037	0.0128	NOT	AATP1 (AAA-ATPASE 1); ATP binding / ATPase
AT5G40170.1		TU3783	2828.79	2.95e-50	1309.64	1.58e-36	1744.44	1.06e-41	5196.8	2.51e-56	0.544333	5.72e-06	DIFF	2044.1	4.2e-40	0.640693	0.00393	DIFF	3349.5	4.88e-55	0.520806	7.17e-09	DIFF	disease resistance family protein; similar to leucine-rich repeat family protein [Arabidopsis thaliana] (TAIR:AT2G33060.1)
AT5G40650.1			4208.84	1.29e-28	6390.46	1.04e-44	3265.88	1.03e-27	4029.87	8.81e-35	1.04441	0.373	NOT	12546.8	1.94e-59	0.50933	0.00165	DIFF	7044.86	5.04e-41	0.463583	0.000883	DIFF	SDH2-2 (succinate dehydrogenase 2-2); One of three isoforms of the iron-sulfur component of the succinate dehydrogenase complex, a component of the mitochondrial respiratory chain complex II. The product of the nuclear encoded gene is imported into the mitochondrion. Expressed during germination and post-germinative growth.
AT5G40690.1			642.696	8.03e-14	840.535	2.57e-16	376.216	7.48e-08	777.351	3.09e-14	0.826777	0.374	NOT	2963.28	9.38e-31	0.28365	0.00184	DIFF	717.688	7.49e-22	0.524206	0.00657	DIFF	similar to unknown protein [Arabidopsis thaliana] (TAIR:AT2G41730.1); similar to unnamed protein product [Vitis vinifera] (GB:CAO14635.1)
AT5G40700.1			669.499	9.19e-09	516.235	1.48e-05	480.115	1.39e-07	616.96	1.54e-08	1.08516	0.486	NOT	986.955	7.57e-12	0.523058	0.00342	DIFF	622.357	1.23e-08	0.771446	0.117	NOT	similar to unknown protein [Arabidopsis thaliana] (TAIR:AT3G27350.1); similar to unnamed protein product [Vitis vinifera] (GB:CAO14633.1)
AT5G40880.1			580.241	2.63e-13	1054.56	8.82e-21	896.192	2.68e-18	686.353	8.75e-21	0.845397	0.0212	NOT	2102.68	1.41e-30	0.501531	0.000106	DIFF	1221	1.22e-26	0.733982	0.016	NOT	WD-40 repeat family protein / zfwd3 protein (ZFWD3); similar to WD-40 repeat family protein / zfwd4 protein (ZFWD4) [Arabidopsis thaliana] (TAIR:AT5G49200.1)
AT5G40980.1			1216.93	3.95e-13	1569.1	8.43e-15	1782.61	5.69e-13	1499.84	7.3e-14	0.811373	0.288	NOT	3398.56	8.83e-17	0.461696	0.0144	DIFF	2225.91	1.34e-15	0.800845	0.215	NOT	similar to unknown protein [Arabidopsis thaliana] (TAIR:AT3G27027.1); similar to unnamed protein product [Vitis vinifera] (GB:CAO49032.1)
AT5G41830.1			207.639	1.92e-05	260.812	1.79e-05	236.772	4.01e-05	591.994	2.44e-15	0.350745	5.52e-08	DIFF	896.548	4.9e-18	0.290907	6.68e-08	DIFF	878.328	5.92e-20	0.269571	9.07e-09	DIFF	F-box family protein-related; similar to F-box family protein [Arabidopsis thaliana] (TAIR:AT4G00320.1)
AT5G41990.1	AT5G41980.1	TU3806	3685.99	3.61e-31	4230.81	4.75e-31	2503.47	1.22e-28	4728.49	4.14e-33	0.779528	0.121	NOT	7241.78	3.72e-48	0.584222	0.000162	DIFF	6284.6	4.56e-43	0.39835	1.2e-06	DIFF	WNK8 (Arabidopsis WNK kinase 8); kinase
AT5G41992.1	AT5G41980.1	TU3806	3685.99	3.61e-31	4230.81	4.75e-31	2503.47	1.22e-28	4728.49	4.14e-33	0.779528	0.121	NOT	7241.78	3.72e-48	0.584222	0.000162	DIFF	6284.6	4.56e-43	0.39835	1.2e-06	DIFF	CPuORF58 (Conserved peptide upstream open reading frame 58); Upstream open reading frames (uORFs) are small open reading frames found in the 5' UTR of a mature mRNA, and can potentially mediate translational regulation of the largest, or major, ORF (mORF). CPuORF58 represents a conserved upstream opening reading frame relative to major ORF AT5G41990.1
AT5G42090.1		TU3810	14458.4	1.83e-78	11616.2	3.95e-79	10290.3	3.59e-79	17314.6	1.82e-78	0.835041	0.108	NOT	18416.8	3.93e-79	0.630739	0.000814	DIFF	23818.9	7.19e-86	0.432022	2.03e-07	DIFF	similar to unknown protein [Arabidopsis thaliana] (TAIR:AT3G09570.1); similar to unnamed protein product [Vitis vinifera] (GB:CAO62906.1)
AT5G42650.1		TU3823	10421	1.95e-72	10037.6	1.9e-77	11584.5	4.01e-72	21469	4.46e-78	0.485398	7.42e-09	DIFF	20603.3	1.25e-86	0.487184	1.14e-09	DIFF	18963.8	2.28e-78	0.610874	1.13e-05	DIFF	AOS (ALLENE OXIDE SYNTHASE); hydro-lyase/ oxygen binding
AT5G42760.1	AT5G42765.1		2787.05	2.73e-36	4069.4	4.92e-48	2355.9	3.36e-33	2946.63	1.7e-42	0.945843	0.294	NOT	9312.84	5.72e-66	0.436967	2.77e-05	DIFF	1906.64	3.39e-35	1.23563	0.393	NOT	similar to unknown [Populus trichocarpa] (GB:ABK95091.1); contains InterPro domain O-methyltransferase, N-terminal (InterPro:IPR003455)
AT5G42860.1			1509.56	2.32e-22	370.577	0.000104368	481.975	1.5e-08	1681.55	2.26e-26	0.897719	0.343	NOT	696.717	1.47e-13	0.53189	0.00269	DIFF	588.41	2.52e-12	0.819114	0.176	NOT	similar to unknown protein [Arabidopsis thaliana] (TAIR:AT1G45688.1); similar to H0814G11.12 [Oryza sativa (indica cultivar-group)] (GB:CAJ86345.1)
AT5G42900.1		TU3830	2381.31	8.42e-24	964.668	5.29e-15	4323.66	3e-27	4819.24	7.41e-23	0.494126	0.0273	NOT	2789.09	5.66e-20	0.345872	0.00177	DIFF	6254.89	1.48e-31	0.691245	0.084	NOT	similar to unknown protein [Arabidopsis thaliana] (TAIR:AT4G33980.1); similar to hypothetical protein [Vitis vinifera] (GB:CAN75496.1)
AT5G43170.1			768.154	1.98e-10	2324.73	7.93e-18	791.331	1.49e-11	1248.06	6.11e-12	0.615478	0.0926	NOT	7753.06	9.65e-31	0.299847	0.00212	DIFF	1782.75	1.43e-14	0.443882	0.0517	NOT	AZF3 (ARABIDOPSIS ZINC-FINGER PROTEIN 3); nucleic acid binding / transcription factor/ zinc ion binding
AT5G43450.1			2493.03	1.62e-25	9447.74	6.21e-41	1470.85	9.7e-19	4770.89	3.49e-36	0.52255	0.0103	NOT	8256.89	3.02e-41	1.14423	0.314	NOT	3212.68	8.07e-32	0.457826	0.00634	DIFF	2-oxoglutarate-dependent dioxygenase, putative; encodes a protein whose sequence is similar to ACC oxidase
AT5G43620.1			352.334	6.76e-08	788.59	7.6e-16	574.21	8.44e-11	397.143	1.31e-07	0.887172	0.475	NOT	2962.93	3.23e-26	0.266152	2.02e-05	DIFF	1099.2	2.73e-19	0.522389	0.00425	DIFF	S-locus protein-related; similar to zinc finger (C2H2-type) family protein [Arabidopsis thaliana] (TAIR:AT1G66500.1)
AT5G43860.1			975.253	1.45e-17	1470.64	1.77e-24	633.585	3.9e-14	1124.57	1.51e-18	0.867223	0.412	NOT	3571.5	3.54e-40	0.411771	0.000164	DIFF	1116.55	2.35e-25	0.567449	0.0162	NOT	ATCLH2 (Chlorophyll-chlorophyllido hydrolase 2); Encodes a chlorophyllase, the first enzyme in chlorophyll degradation. It catalyzes the hydrolysis of the ester bond to chlorophyllide and phytol. AtCLH2 has a typical signal sequence for the chloroplast. Gene expression does not respond to methyljasmonate, a known promoter of senescence and chlorophyll degradation.
AT5G43950.1	AT5G43940.1		1098.36	5.64e-34	3234.5	1.28e-44	1634.22	8.22e-45	1085.42	1.02e-29	1.01192	0.358	NOT	7887.58	6.41e-76	0.410075	4.49e-08	DIFF	4398.78	1.11e-61	0.371517	1.24e-08	DIFF	similar to unknown protein [Arabidopsis thaliana] (TAIR:AT1G04090.1); similar to unknown protein [Arabidopsis thaliana] (TAIR:AT3G04350.1)
AT5G43980.1			313.802	0.000716507	389.691	1.76e-05	350.98	1.78e-06	275.543	2.89e-05	1.13885	0.399	NOT	816.643	1.54e-15	0.477186	0.0112	DIFF	384.361	3.49e-07	0.913152	0.425	NOT	receptor-like protein kinase-related; Identical to Cysteine-rich repeat secretory protein 56 precursor (CRRSP56) [Arabidopsis Thaliana] (GB:Q8GXV7
AT5G44080.1		TU3843	2318.75	4.02e-19	2804.68	1.76e-24	2205.88	6.21e-18	2575.81	7.2e-27	0.900202	0.367	NOT	5219.8	9.13e-40	0.537316	0.0131	DIFF	2822.98	7.23e-31	0.781401	0.0237	NOT	bZIP transcription factor family protein; similar to GBF4 (G-box binding factor 4), transcription factor [Arabidopsis thaliana] (TAIR:AT1G03970.1)
AT5G44320.1		TU3849	6582.65	1.08e-56	7809.51	3.25e-67	6404.62	4.32e-58	8446.68	2.14e-61	0.779318	0.0161	NOT	11203.5	5.58e-71	0.69706	0.0016	DIFF	13297.1	2.42e-71	0.481655	2.72e-08	DIFF	eukaryotic translation initiation factor 3 subunit 7, putative / eIF-3 zeta, putative / eIF3d, putative; similar to eukaryotic translation initiation factor 3 subunit 7, putative / eIF-3 zeta, putative / eIF3d, putative [Arabidopsis thaliana] (TAIR:AT4G20980.2)
AT5G44340.1		TU3850	55009.2	1.84e-63	27226.2	1.89e-64	18931.4	2.47e-60	59817	1.11e-63	0.919625	0.122	NOT	41384.8	7.12e-65	0.657879	0.000218	DIFF	35651	1.11e-64	0.53102	9.21e-07	DIFF	TUB4 (tubulin beta-4 chain); beta tubulin gene
AT5G44440.1			505.545	1.79e-10	346.304	2.84e-10	278.743	6.07e-07	4120.12	1.41e-43	0.122702	0	DIFF	1286.14	6.43e-32	0.269258	7.22e-09	DIFF	759.326	3.36e-21	0.367093	1.64e-06	DIFF	FAD-binding domain-containing protein; similar to FAD-binding domain-containing protein [Arabidopsis thaliana] (TAIR:AT5G44410.1)
AT5G46920.1			1248.83	1.01e-36	2121.7	7.77e-33	2228.52	2.87e-39	1924.96	2.71e-38	0.648756	0.0129	NOT	3118.26	3.27e-39	0.680412	0.011	DIFF	4305.37	2.65e-46	0.517614	1.18e-05	DIFF	intron maturase, type II family protein; similar to intron maturase, type II family protein [Arabidopsis thaliana] (TAIR:AT1G30010.1)
AT5G47090.1		TU3886	1138.05	8.2e-27	2281.69	3.83e-31	2436.16	3.69e-30	1550.88	7.86e-23	0.733809	0.217	NOT	6136.1	3.86e-42	0.371847	4.72e-05	DIFF	4370.29	2.25e-36	0.557437	0.00148	DIFF	similar to hypothetical protein 26.t00106 [Brassica oleracea] (GB:ABD65045.1);
AT5G47420.1			1466.48	8.38e-15	2089	4.53e-17	2100.35	1.47e-21	1302.78	6.36e-14	1.12565	0.473	NOT	4925.54	7.13e-30	0.424116	5.9e-05	DIFF	1734.34	3.96e-20	1.21104	0.455	NOT	similar to unknown protein [Arabidopsis thaliana] (TAIR:AT4G17420.1); similar to hypothetical protein 31.t00054 [Brassica oleracea] (GB:ABD65092.1)
AT5G47610.1		TU3896	5243.71	5.76e-38	18151.8	5.72e-59	6807.35	3.6e-48	5343.5	2.67e-36	0.981325	0.444	NOT	31612.9	1.05e-65	0.57419	0.00298	DIFF	12453.5	7.12e-50	0.546621	0.00712	DIFF	zinc finger (C3HC4-type RING finger) family protein; Identical to RING-H2 finger protein ATL5M precursor (ATL5M) [Arabidopsis Thaliana] (GB:Q9FGJ6)
AT5G47810.1			635.724	8.82e-17	579.921	1.69e-16	575.464	1.27e-11	714.378	1.48e-14	0.889899	0.429	NOT	1412.69	3.21e-25	0.410508	0.00377	DIFF	1213.81	2.4e-21	0.474097	0.00161	DIFF	phosphofructokinase family protein; similar to phosphofructokinase family protein [Arabidopsis thaliana] (TAIR:AT4G26270.1)
AT5G47920.1			326.26	4.74e-05	539.165	7.19e-12	527.724	1.52e-10	435.926	1.1e-06	0.74843	0.252	NOT	1067.34	1.53e-28	0.505148	0.00768	DIFF	657.185	4.35e-17	0.803007	0.0984	NOT	similar to unknown protein [Arabidopsis thaliana] (TAIR:AT5G13880.1); similar to hypothetical protein [Vitis vinifera] (GB:CAN74736.1)
AT5G48220.1	AT5G48230.1		2422.35	6.61e-20	1948.7	1.33e-18	1505.87	1.29e-17	3456.48	4.31e-25	0.700814	0.0167	NOT	2741.07	2.56e-28	0.710927	0.0773	NOT	2712.49	4.07e-29	0.555161	0.00634	DIFF	indole-3-glycerol phosphate synthase, putative; similar to indole-3-glycerol phosphate synthase (IGPS) [Arabidopsis thaliana] (TAIR:AT2G04400.1)
AT5G48850.1			986.49	5.14e-14	2211.97	5.23e-28	1717.18	6.26e-20	2071.03	8.61e-29	0.476328	0.000427	DIFF	2453.28	1.07e-30	0.901638	0.27	NOT	1970.25	6.98e-32	0.871554	0.0714	NOT	male sterility MS5 family protein; similar to male sterility MS5 family protein [Arabidopsis thaliana] (TAIR:AT1G04770.1)
AT5G48900.1			4544.45	4.1e-39	1205.37	1.78e-16	2285.2	5.94e-26	8983.61	5.33e-46	0.50586	0.00538	NOT	2290.86	3.23e-26	0.526165	0.0149	DIFF	1735.92	8.45e-28	1.31642	0.243	NOT	pectate lyase family protein; Identical to Probable pectate lyase 20 precursor [Arabidopsis Thaliana] (GB:Q93WF1
AT5G49560.1		TU3927	1639.96	3.55e-22	265.418	1.03e-06	404.29	5.4e-07	1728.95	2.64e-21	0.948529	0.264	NOT	642.565	9.8e-19	0.41306	0.00155	DIFF	432.345	2.23e-08	0.93511	0.181	NOT	similar to unknown protein [Arabidopsis thaliana] (TAIR:AT3G50850.1); similar to unknown [Picea sitchensis] (GB:ABK22976.1)
AT5G49690.1			178.675	0.0440351	232.823	0.00123746	263.94	0.000593276	167	0.0670971	1.06991	0.475	NOT	589.864	5.14e-19	0.394706	0.000617	DIFF	322.517	5.82e-06	0.818375	0.397	NOT	UDP-glucoronosyl/UDP-glucosyl transferase family protein; similar to UDP-glucoronosyl/UDP-glucosyl transferase family protein [Arabidopsis thaliana] (TAIR:AT5G65550.1)
AT5G50170.1			401.091	1.31e-07	470.12	7.09e-12	460.423	2.11e-10	380.215	1.23e-09	1.05491	0.101	NOT	1127.65	1.45e-18	0.416902	1.55e-07	DIFF	583.352	3.65e-15	0.789271	0.0371	NOT	C2 domain-containing protein / GRAM domain-containing protein; similar to C2 domain-containing protein / GRAM domain-containing protein [Arabidopsis thaliana] (TAIR:AT1G03370.1)
AT5G50260.1			156.162	0.304062	220.333	0.00557149	257.156	3.06e-09	236.715	2.87e-06	0.659705	0.0553	NOT	389.271	1.91e-09	0.566014	0.0109	DIFF	838.27	7.36e-22	0.30677	1.86e-07	DIFF	cysteine proteinase, putative; similar to cysteine proteinase, putative [Arabidopsis thaliana] (TAIR:AT3G48350.1)
AT5G50890.1			595.065	1.98e-14	493.375	1.06e-07	547.421	9.59e-09	634.597	3.93e-25	0.937705	0.402	NOT	924.447	3.92e-19	0.533697	0.00319	DIFF	570.792	3.09e-14	0.959055	0.445	NOT	similar to lipase class 3 family protein [Arabidopsis thaliana] (TAIR:AT2G05260.1); similar to unnamed protein product [Vitis vinifera] (GB:CAO69997.1)
AT5G50960.1		TU3943	3752.37	1.3e-52	8855.95	4.12e-82	4968.64	2.16e-64	4421.46	2.05e-61	0.848672	0.187	NOT	17276.8	1.93e-94	0.512592	1.07e-05	DIFF	10690.4	5.29e-85	0.464776	1.85e-06	DIFF	nucleotide-binding family protein; similar to unknown protein [Arabidopsis thaliana] (TAIR:AT4G19540.1)
AT5G51105.1			199.681	0.00335578	407.456	4.86e-11	255.014	8.86e-07	237.791	0.00110855	0.839733	0.305	NOT	2267.82	5.15e-27	0.179669	1.55e-07	DIFF	466.694	3.47e-08	0.546427	0.0751	NOT	similar to unknown protein [Arabidopsis thaliana] (TAIR:AT4G09545.1);
AT5G51130.1	AT5G51140.1		607.707	1.76e-09	1003.18	1.24e-11	851.034	3.75e-14	828.414	2.49e-15	0.733579	0.394	NOT	3197.39	2.89e-27	0.31375	4.76e-06	DIFF	1560.32	2.55e-18	0.545423	0.000777	DIFF	similar to unnamed protein product [Vitis vinifera] (GB:CAO65480.1); contains InterPro domain Methyltransferase type 12 (InterPro:IPR013217)
AT5G51180.1			1887.19	1.16e-14	2147.36	9.25e-18	4345.06	3.33e-25	1981.91	1.13e-11	0.952208	0.449	NOT	3960.91	8.82e-22	0.542138	0.000732	DIFF	4535.66	1.05e-25	0.957977	0.237	NOT	similar to unknown protein [Arabidopsis thaliana] (TAIR:AT4G25770.1); similar to unknown [Populus trichocarpa] (GB:ABK95234.1)
AT5G51190.1			922.282	3.86e-25	969.358	7.22e-19	840.886	2.68e-21	2127.33	1.63e-38	0.43354	8.62e-05	DIFF	1840.44	5.31e-33	0.526699	0.0491	NOT	1880.53	3.68e-39	0.447154	0.00387	DIFF	AP2 domain-containing transcription factor, putative; encodes a member of the ERF (ethylene response factor) subfamily B-3 of ERF/AP2 transcription factor family. The protein contains one AP2 domain. There are 18 members in this subfamily including ATERF-1, ATERF-2, AND ATERF-5.
AT5G51260.1			975.513	5.5e-17	644.043	2.64e-13	810.38	8.08e-15	1328.62	2.78e-20	0.73423	0.074	NOT	2175	4.02e-28	0.296112	6.86e-06	DIFF	1802.12	3.89e-28	0.449681	3.87e-05	DIFF	acid phosphatase, putative; similar to acid phosphatase, putative [Arabidopsis thaliana] (TAIR:AT4G25150.1)
AT5G51430.1			3726.44	2.1e-40	4798.66	2.69e-47	3310.97	5.11e-38	3687.81	1.84e-36	1.01048	0.452	NOT	9492.79	1.27e-51	0.505506	1.72e-06	DIFF	4570.74	3.12e-41	0.724384	0.00842	NOT	conserved oligomeric Golgi complex component-related / COG complex component-related; similar to oligomeric golgi complex 7-like [Oryza sativa (japonica cultivar-group)] (GB:BAD45448.1)
AT5G51440.1		TU3948	518.563	7.61e-06	45718.3	2.05e-57	27425.4	7.85e-49	1789.75	1.2e-16	0.28974	0.000219	DIFF	68917.9	5.29e-60	0.663373	0.0114	DIFF	30077.2	9.78e-59	0.911834	0.21	NOT	23.5 kDa mitochondrial small heat shock protein (HSP23.5-M); similar to ATHSP23.6-MITO (MITOCHONDRION-LOCALIZED SMALL HEAT SHOCK PROTEIN 23.6) [Arabidopsis thaliana] (TAIR:AT4G25200.1)
AT5G51450.1			1082.43	2.67e-17	1158.23	2.67e-18	662.37	1.26e-10	859.27	1.06e-11	1.25971	0.0461	NOT	1916.97	5.89e-20	0.604198	0.00302	DIFF	1236.75	3.86e-18	0.535573	0.00291	DIFF	RIN3 (RPM1 INTERACTING PROTEIN 3); protein binding / zinc ion binding
AT5G51480.1			244.867	0.000184601	211.045	0.00834513	229.832	0.00203723	356.924	2.83e-11	0.686048	0.00457	NOT	285.15	9.12e-06	0.740119	0.198	NOT	449.448	1.56e-09	0.511365	0.000574	DIFF	SKS2 (SKU5 SIMILAR 2); copper ion binding
AT5G51640.1			1485.48	3.68e-39	1364.81	4.46e-35	1174.56	4.82e-29	1607.83	6.38e-34	0.923904	0.467	NOT	1642.95	6.11e-39	0.830707	0.336	NOT	2114.31	3.08e-37	0.555529	0.00224	DIFF	YLS7 (yellow-leaf-specific gene 7); Encodes leaf-senescence-related protein.
AT5G51740.1			1208.27	1.91e-20	4575.49	1.16e-40	2219.72	1.85e-30	1787.74	3.63e-23	0.675864	0.0106	NOT	10700.5	5.3e-58	0.427596	7.61e-08	DIFF	4230.56	5.03e-39	0.524687	5.24e-05	DIFF	peptidase M48 family protein; similar to unnamed protein product [Vitis vinifera] (GB:CAO49766.1)
AT5G52310.1			803.812	1.41e-27	1268.97	3.53e-29	515.431	5e-24	650.389	7.24e-23	1.23589	0.463	NOT	3217.48	3.11e-45	0.394399	2.71e-06	DIFF	1058.06	2.61e-26	0.487147	4.53e-05	DIFF	COR78 (COLD REGULATED 78); cold regulated gene, the 5' region of cor78 has cis-acting regulatory elements that can impart cold-regulated gene expression
AT5G53000.1		TU3980	2319.8	2.22e-22	3238.75	6.08e-28	1852.35	4.73e-21	2722.27	2.77e-22	0.852156	0.0981	NOT	6770.4	3.18e-33	0.478369	0.00649	DIFF	2399.42	1.8e-19	0.771999	0.124	NOT	TAP46 (2A PHOSPHATASE ASSOCIATED PROTEIN OF 46 KD); PP2A-associated protein with a possible function in the chilling response
AT5G53230.1			191.747	0.0198049	240.633	0.00403417	167.359	0.0321464	562.827	2.48e-11	0.340686	0.00043	DIFF	230.958	0.0110502	1.04189	0.365	NOT	409.546	8.28e-08	0.408645	0.0154	NOT	similar to unknown protein [Arabidopsis thaliana] (TAIR:AT5G55270.1); contains InterPro domain Protein of unknown function DUF295 (InterPro:IPR005174)
AT5G54240.1			369.651	0.000142129	418.455	2.52e-05	287.675	6.73e-05	365.923	1.48e-08	1.01019	0.17	NOT	1692.24	1.45e-16	0.247279	3.54e-07	DIFF	792.573	1.15e-08	0.362963	0.00107	DIFF	similar to unknown protein [Arabidopsis thaliana] (TAIR:AT4G27350.1); similar to unnamed protein product [Vitis vinifera] (GB:CAO39196.1)
AT5G54300.1	AT5G54290.1		639.327	8.28e-17	1092.69	2.82e-22	668.13	1.04e-15	848.16	1.13e-13	0.753781	0.304	NOT	2854.94	3.77e-29	0.382737	0.00529	DIFF	1042.79	4.94e-14	0.640714	0.179	NOT	similar to unknown protein [Arabidopsis thaliana] (TAIR:AT1G61260.1); similar to unnamed protein product [Vitis vinifera] (GB:CAO39207.1)
AT5G54370.1			1092.4	4.62e-16	247.247	1.78e-05	125.502	0.390024	2947.83	2.91e-25	0.370578	9.77e-06	DIFF	304.259	6.81e-08	0.81262	0.327	NOT	395.35	5.26e-09	0.317445	1.65e-06	DIFF	late embryogenesis abundant protein-related / LEA protein-related; similar to late embryogenesis abundant protein-related / LEA protein-related [Arabidopsis thaliana] (TAIR:AT4G27400.1)
AT5G54860.1			550.673	1.68e-10	1207.16	4.3e-14	1081.53	8.45e-14	495.869	3.01e-07	1.11052	0.0535	NOT	3505.47	1.69e-24	0.344365	0.00486	DIFF	1168.77	4.14e-15	0.925357	0.0693	NOT	integral membrane transporter family protein; similar to integral membrane transporter family protein [Arabidopsis thaliana] (TAIR:AT1G64890.1)
AT5G54960.1		TU4014	5542.66	2.48e-70	12703.1	6.19e-84	8310.76	4.44e-80	7959.6	4.73e-78	0.696349	0.000855	DIFF	29878.5	2.15e-93	0.425159	8.74e-14	DIFF	21352.5	1.43e-88	0.389217	8.62e-14	DIFF	PDC2 (PYRUVATE DECARBOXYLASE-2); pyruvate decarboxylase
AT5G54970.1			4616.69	2.35e-31	1924.54	2.56e-25	1389.6	2.94e-18	4615.09	7.3e-24	1.00035	0.436	NOT	6788.13	1.06e-33	0.283515	0.000555	DIFF	2342.26	3.43e-24	0.593273	0.0283	NOT	similar to unknown protein [Arabidopsis thaliana] (TAIR:AT4G26960.1);
AT5G55180.1			3250.67	1.19e-27	2306.28	2.69e-24	1381.65	7.45e-19	3576.38	1.3e-28	0.908927	0.477	NOT	5732.98	2.58e-35	0.402283	0.000335	DIFF	3345	2.56e-29	0.413049	0.000316	DIFF	glycosyl hydrolase family 17 protein; similar to hydrolase, hydrolyzing O-glycosyl compounds [Arabidopsis thaliana] (TAIR:AT4G26830.1)
AT5G55560.1			744.798	2.54e-16	473.484	9.35e-13	418.801	1.69e-10	1331.11	1.58e-26	0.559532	0.00504	NOT	1145.03	4.36e-23	0.413512	0.000804	DIFF	923.607	5.95e-25	0.453441	4.06e-05	DIFF	protein kinase family protein; similar to WNK3 (Arabidopsis WNK kinase 3), kinase [Arabidopsis thaliana] (TAIR:AT3G48260.1)
AT5G55970.1			1704.61	6.77e-30	1565.15	2.99e-31	1005.26	3.68e-25	1774.69	4.89e-41	0.960511	0.351	NOT	3169.07	7.29e-44	0.493883	0.000361	DIFF	1085.6	3.35e-24	0.925995	0.242	NOT	zinc finger (C3HC4-type RING finger) family protein; similar to protein binding / zinc ion binding [Arabidopsis thaliana] (TAIR:AT4G26580.1)
AT5G56020.1			1299.6	1.38e-11	391.032	4.86e-11	196.264	9.79e-05	1174.67	1.55e-12	1.10635	0.31	NOT	837.38	5.6e-13	0.466971	0.0259	NOT	492.198	1.47e-09	0.39875	0.000579	DIFF	similar to unknown protein [Arabidopsis thaliana] (TAIR:AT4G26550.1); similar to unnamed protein product [Vitis vinifera] (GB:CAO45187.1)
AT5G56350.1		TU4032,TU4033	5411.14	5.49e-61	10557.8	7.19e-71	6467.25	5.33e-63	8535.31	4.68e-70	0.633971	0.00163	NOT	13923.2	2.55e-71	0.758288	0.0468	NOT	12395.6	4.08e-71	0.521738	0.000109	DIFF	pyruvate kinase, putative; similar to pyruvate kinase, putative [Arabidopsis thaliana] (TAIR:AT5G63680.1)
AT5G56700.1			193.24	6.73e-05	216.718	0.00239674	265.672	0.000430994	310.458	2.23e-06	0.622435	0.0536	NOT	349.193	1.54e-07	0.620625	0.189	NOT	571.525	1.03e-10	0.464848	6.31e-06	DIFF	F-box protein-related; similar to F-box family protein [Arabidopsis thaliana] (TAIR:AT5G60610.1)
AT5G56930.1			531.106	1.99e-14	627.216	1.32e-27	371.376	1.16e-09	600.631	9.54e-19	0.884247	0.173	NOT	983.479	4.1e-29	0.637752	0.0159	NOT	727.383	1.32e-17	0.510565	0.000202	DIFF	EMB1789 (EMBRYO DEFECTIVE 1789); nucleic acid binding
AT5G57510.1			220.483	0.0384651	296.31	0.0518582	235.177	0.174505	258.981	0.000231129	0.851348	0.413	NOT	952.159	2.08e-11	0.311198	0.000748	DIFF	376.617	0.000660827	0.624446	0.0392	NOT	unknown protein;
AT5G57560.1			2180.8	2.29e-31	8532.36	1.77e-52	4108.97	3.21e-39	4801.88	1.24e-47	0.454155	0.000795	DIFF	12647.4	6.04e-62	0.674634	0.0378	NOT	7146.71	8.2e-55	0.574946	0.00973	NOT	TCH4 (TOUCH 4); hydrolase, acting on glycosyl bonds / xyloglucan:xyloglucosyl transferase
AT5G57700.1			2533.82	2.47e-24	700.609	1.86e-14	936.556	4.2e-16	2334.28	1.36e-27	1.08548	0.412	NOT	1331.68	3.27e-18	0.526109	0.0096	DIFF	1016.42	2.1e-16	0.921426	0.495	NOT	BNR/Asp-box repeat family protein; similar to unnamed protein product [Vitis vinifera] (GB:CAO41287.1)
AT5G57900.1			4108.38	2.46e-55	5155.3	8.84e-56	3917.16	9.42e-51	4692.89	3.04e-56	0.875448	0.213	NOT	7682.43	3.23e-71	0.671051	0.00581	DIFF	7845.87	7.76e-62	0.499264	1.28e-05	DIFF	SKIP1 (SKP1 INTERACTING PARTNER 1); F-box protein, interacts with SKP1/ASK1 subunit of SCF ubiquitin ligase in a glucose-dependent manner
AT5G58020.1	AT5G58030.1	TU4060	5308.48	9.25e-61	9505.58	1.22e-71	6745.03	8.88e-71	7073.49	2.36e-57	0.750475	0.0357	NOT	20351.9	7.36e-87	0.467061	3.29e-06	DIFF	14112.2	1.79e-72	0.477957	5.2e-05	DIFF	similar to predicted protein [Physcomitrella patens subsp. patens] (GB:EDQ76028.1); contains InterPro domain Protein of unknown function DUF602 (InterPro:IPR006735)
AT5G58210.1			530.768	8.39e-14	491.017	1.07e-13	432.002	3.81e-14	724.126	1.06e-19	0.732977	0.059	NOT	583.572	4.58e-16	0.841399	0.068	NOT	804.135	1.26e-16	0.537226	0.000907	DIFF	hydroxyproline-rich glycoprotein family protein; similar to DNA binding [Arabidopsis thaliana] (TAIR:AT3G52170.1)
AT5G58290.1		TU4066	10200.7	1.41e-44	17307.4	8.3e-54	13649.7	1.26e-50	12094.3	1.52e-50	0.84343	0.18	NOT	23038.9	2.16e-59	0.751225	0.0144	DIFF	27105.5	4.26e-59	0.503577	1.09e-05	DIFF	RPT3 (root phototropism 3); ATPase
AT5G58320.1	AT5G58330.1		751.893	2.69e-24	1168.92	3.2e-27	922.196	2.01e-23	807.978	4.54e-24	0.930586	0.327	NOT	2158.9	9.33e-43	0.541442	0.00018	DIFF	1403.78	3.34e-34	0.656938	0.00365	DIFF	kinase interacting protein-related; similar to kinase interacting family protein [Arabidopsis thaliana] (TAIR:AT2G30500.1)
AT5G58380.1			1658.33	3.61e-31	1257.88	3.2e-20	942.22	4.85e-21	1500.41	1.09e-31	1.10525	0.456	NOT	2314.61	4.85e-34	0.543452	0.0115	DIFF	1120.26	2.06e-31	0.841073	0.16	NOT	CIPK10 (CBL-INTERACTING PROTEIN KINASE 10); kinase
AT5G58575.1			2584.96	1.97e-21	1209.31	3.57e-17	1281.56	6.5e-15	3262.14	1.91e-28	0.792412	0.118	NOT	2743.11	1.31e-28	0.440854	0.00213	DIFF	1980.89	6.4e-26	0.646962	0.00419	DIFF	similar to hypothetical protein [Platanus x acerifolia] (GB:CAL07976.1); contains InterPro domain Sgf11, transcriptional regulation (InterPro:IPR013246)
AT5G58730.1			1847.54	5.77e-34	1308.51	8.68e-30	868.8	2.19e-25	2339.51	2.97e-36	0.789712	0.126	NOT	4482.53	3.92e-48	0.291913	3.25e-11	DIFF	1665.37	3.55e-40	0.521686	2.56e-05	DIFF	pfkB-type carbohydrate kinase family protein; similar to pfkB-type carbohydrate kinase family protein [Arabidopsis thaliana] (TAIR:AT4G10260.1)
AT5G58770.1			855.67	6.7e-14	21097.5	2.41e-65	4813.33	2.25e-34	722.218	1.74e-09	1.18478	0.2	NOT	33370.2	2.75e-77	0.632226	0.00392	DIFF	9497.85	2.75e-52	0.506781	0.000355	DIFF	dehydrodolichyl diphosphate synthase, putative / DEDOL-PP synthase, putative; Identical to Dehydrodolichyl diphosphate synthase 2 [Arabidopsis Thaliana] (GB:Q56Y11
AT5G59090.1			2194.35	5.84e-27	848.233	4.83e-18	360.45	1.89e-13	2700.99	3.15e-33	0.812424	0.0216	NOT	923.192	1.71e-23	0.918805	0.147	NOT	665.783	5.23e-12	0.541393	0.000689	DIFF	ATSBT4.12; subtilase
AT5G59220.1			1251.41	8.05e-20	2014.9	3.21e-29	1274.74	1.52e-26	854.285	1.57e-15	1.46486	0.106	NOT	4438.66	2.45e-41	0.453943	0.000364	DIFF	942.707	3.97e-22	1.35221	0.0812	NOT	protein phosphatase 2C, putative / PP2C, putative; similar to protein phosphatase 2C, putative / PP2C, putative [Arabidopsis thaliana] (TAIR:AT1G07430.1)
AT5G59440.1			3930.9	1.76e-26	3837.43	1.35e-29	2634.32	3.89e-20	5604.93	1.41e-34	0.701329	0.0384	NOT	6991.56	1.67e-41	0.548866	0.00138	DIFF	4555.69	1.65e-33	0.578248	0.000373	DIFF	thymidylate kinase family protein; similar to unnamed protein product [Vitis vinifera] (GB:CAO14608.1)
AT5G59570.1		TU4083	2467.93	1.36e-26	908.623	5.2e-13	2019.19	4.92e-30	2028.59	4.02e-28	1.21657	0.334	NOT	1945.34	4.32e-32	0.467077	0.00375	DIFF	2773.81	7.13e-32	0.727948	0.158	NOT	myb family transcription factor; similar to PCL1 (PHYTOCLOCK 1), DNA binding [Arabidopsis thaliana] (TAIR:AT3G46640.2)
AT5G59590.1			258.397	0.000399818	192.639	0.0618665	247.506	1.14e-05	350.775	8.23e-06	0.736646	0.0542	NOT	367.225	1.99e-09	0.52458	0.000393	DIFF	361.645	9.58e-06	0.684389	0.0237	NOT	UDP-glucoronosyl/UDP-glucosyl transferase family protein; similar to UDP-glucoronosyl/UDP-glucosyl transferase family protein [Arabidopsis thaliana] (TAIR:AT5G59580.1)
AT5G59820.1			696.392	7.65e-14	1932.07	2.29e-31	813.079	1.36e-13	1445.4	1.42e-22	0.481799	0.00171	NOT	5221.41	5.26e-47	0.370028	0.000715	DIFF	1714.21	1.65e-32	0.474317	0.0081	DIFF	RHL41 (RESPONSIVE TO HIGH LIGHT 41); nucleic acid binding / transcription factor/ zinc ion binding
AT5G59845.1			449.331	5.29e-05	778.354	1.52e-12	820.746	1.6e-07	775.669	3.38e-06	0.579282	0.364	NOT	652.711	2.61e-10	1.19249	0.333	NOT	1680.5	1.42e-17	0.488394	0.000607	DIFF	gibberellin-regulated family protein; similar to gibberellin-regulated family protein [Arabidopsis thaliana] (TAIR:AT2G39540.1)
AT5G60530.1		TU4098	645.858	1.63e-09	235.935	4.12e-06	303.832	3.65e-07	1307.63	2.64e-17	0.493915	0.000996	DIFF	427.508	3.83e-06	0.551884	0.00803	DIFF	525.202	2.82e-10	0.578505	0.00202	DIFF	late embryogenesis abundant protein-related / LEA protein-related; similar to late embryogenesis abundant protein-related / LEA protein-related [Arabidopsis thaliana] (TAIR:AT5G60520.1)
AT5G60790.1		TU4104	11035.2	1.79e-68	10987.5	7.69e-71	9970.74	5.24e-72	13094.5	6.93e-73	0.842735	0.0926	NOT	21095.2	5.61e-83	0.520853	2.67e-07	DIFF	17118.5	9.3e-83	0.582454	6.88e-05	DIFF	ATGCN1 (Arabidopsis thaliana general control non-repressible 1); member of GCN subfamily
AT5G60860.1	AT5G60870.1		2137.43	6.38e-25	916.355	7.78e-18	750.618	1.6e-18	2113.19	1.94e-26	1.01147	0.298	NOT	2627.73	1.51e-29	0.348725	0.00117	DIFF	1187.25	4.1e-23	0.632232	0.0511	NOT	AtRABA1f (Arabidopsis Rab GTPase homolog A1f); GTP binding
AT5G61390.1			588.359	3.01e-14	1233.3	9.24e-18	781.204	1.09e-15	849.813	4.9e-15	0.692339	0.057	NOT	5422.06	1.38e-40	0.22746	2.22e-16	DIFF	1928.25	2.38e-29	0.405136	1.18e-05	DIFF	exonuclease family protein; similar to exonuclease family protein [Arabidopsis thaliana] (TAIR:AT5G07710.1)
AT5G61640.1			2076.71	8.6e-14	2570.69	7.95e-16	1441.58	3.29e-12	2446.62	3.03e-13	0.848808	0.321	NOT	3167.76	4.7e-17	0.811517	0.144	NOT	3381.07	1.02e-14	0.426368	0.00302	DIFF	PMSR1 (PEPTIDEMETHIONINE SULFOXIDE REDUCTASE 1); peptide-methionine-(S)-S-oxide reductase
AT5G61660.1			13532.8	2.06e-43	10977.1	4.01e-41	8398.86	3.15e-36	35301.9	5.7e-53	0.383345	0.000966	DIFF	25590.2	2.67e-52	0.428957	0.00137	DIFF	30092.7	7.82e-54	0.2791	0.000262	DIFF	glycine-rich protein;
AT5G61790.1		TU4122	11715.5	1.85e-75	32561.6	2.44e-94	40021	1.13e-95	13256.4	4.68e-70	0.883762	0.108	NOT	67049.5	7.26e-95	0.485635	2.15e-10	DIFF	45598.9	1.26e-94	0.877675	0.0739	NOT	calnexin 1 (CNX1); Identical to Calnexin homolog 1 precursor (CNX1) [Arabidopsis Thaliana] (GB:P29402)
AT5G61810.1			1643.07	6.32e-27	1883.55	1.02e-24	1093.35	4.79e-25	2265.9	4.66e-27	0.725129	0.131	NOT	4670.66	1.09e-38	0.403273	6.83e-05	DIFF	1993.22	1.98e-30	0.548535	0.00846	NOT	mitochondrial substrate carrier family protein; similar to mitochondrial substrate carrier family protein [Arabidopsis thaliana] (TAIR:AT5G51050.1)
AT5G62360.1		TU4136	2322.06	4.49e-18	1576.61	3.74e-24	3464.94	2.59e-25	5903.48	1.6e-32	0.393337	0.00566	NOT	10146.1	4.56e-37	0.155391	8.04e-05	DIFF	17722.3	9.89e-51	0.195513	8.99e-05	DIFF	invertase/pectin methylesterase inhibitor family protein; similar to invertase/pectin methylesterase inhibitor family protein / DC 1.2 homolog (FL5-2I22) [Arabidopsis thaliana] (TAIR:AT5G62350.1)
AT5G62480.1			266.653	0.0038323	1665.88	1.66e-22	440.662	5.06e-08	1106.75	2.71e-12	0.240933	0.000217	DIFF	1409.16	3.88e-16	1.18218	0.0822	NOT	582.014	3.93e-07	0.757133	0.272	NOT	ATGSTU9 (GLUTATHIONE S-TRANSFERASE TAU 9); glutathione transferase
AT5G62520.1	AT5G62530.1		284.561	3.57e-05	1054.72	4.13e-21	413.753	3.01e-08	306.435	7.87e-09	0.928618	0.298	NOT	5395.69	4.83e-42	0.195475	4.13e-08	DIFF	1365.06	4.5e-27	0.303102	1.2e-07	DIFF	SRO5 (SIMILAR TO RCD ONE 5); NAD+ ADP-ribosyltransferase
AT5G62580.1			1461.9	1.16e-28	1168.76	1.24e-24	1554.79	1.18e-27	1259.19	4.39e-22	1.16098	0.183	NOT	2253.24	7.82e-32	0.518702	0.000153	DIFF	1863.18	4.57e-29	0.834482	0.266	NOT	binding; similar to binding [Arabidopsis thaliana] (TAIR:AT1G27210.1)
AT5G62730.1			258.92	1.88e-05	3487.23	1.23e-52	2550.2	1.29e-42	241.283	0.000108852	1.0731	0.296	NOT	10832.5	4.61e-77	0.321923	1.09e-09	DIFF	7649.97	3.58e-71	0.333361	3.21e-09	DIFF	proton-dependent oligopeptide transport (POT) family protein; similar to ATNRT1:2 (NITRATE TRANSPORTER 1:2), calcium ion binding / transporter [Arabidopsis thaliana] (TAIR:AT1G69850.1)
AT5G62740.1			7449.23	1.59e-41	3807.72	7.04e-35	5985.41	1.17e-34	8977.4	2.41e-43	0.829776	0.263	NOT	8088.8	3.97e-43	0.47074	0.000818	DIFF	9700.53	8.62e-48	0.617019	0.00187	DIFF	band 7 family protein; similar to band 7 family protein [Arabidopsis thaliana] (TAIR:AT1G69840.6)
AT5G63010.1	AT5G63020.1		599.582	9.48e-18	431.277	7.09e-12	587.74	2.09e-13	689.208	1.33e-17	0.869958	0.42	NOT	899.564	2.91e-30	0.479429	0.0029	DIFF	799.95	7.69e-25	0.734721	0.0448	NOT	WD-40 repeat family protein; similar to COP1 (CONSTITUTIVE PHOTOMORPHOGENIC 1) [Arabidopsis thaliana] (TAIR:AT2G32950.1)
AT5G63130.1			240.845	0.000718787	594.411	1.64e-17	508.892	5.32e-10	294.853	0.00075995	0.816831	0.172	NOT	1293.78	5.02e-27	0.459437	0.00265	DIFF	718.702	2e-20	0.708071	0.136	NOT	octicosapeptide/Phox/Bem1p (PB1) domain-containing protein; similar to octicosapeptide/Phox/Bem1p (PB1) domain-containing protein [Arabidopsis thaliana] (TAIR:AT3G48240.1)
AT5G63450.1			661.252	1.14e-14	658.66	2.8e-17	409.071	2.23e-05	1684.02	9.03e-28	0.392663	1.85e-05	DIFF	1398.88	3.59e-31	0.470848	0.000482	DIFF	849.361	4.54e-21	0.481622	0.000637	DIFF	CYP94B1 (cytochrome P450, family 94, subfamily B, polypeptide 1); oxygen binding
AT5G64060.1			348.391	4.97e-10	454.356	4.58e-06	937.45	1.54e-23	941.121	1.01e-19	0.370187	0.000452	DIFF	829.162	1.65e-18	0.54797	0.00718	DIFF	1423.35	6.67e-23	0.658622	0.0672	NOT	ANAC103 (Arabidopsis NAC domain containing protein 103); transcription factor
AT5G64120.1			1662.97	3.13e-24	683.188	2.69e-13	850.69	3.13e-18	3023.41	4.2e-30	0.550031	0.00167	NOT	1806.94	5.7e-25	0.378091	0.000477	DIFF	3533.4	4.26e-30	0.240757	3.83e-05	DIFF	peroxidase, putative; encodes a cell wall bound peroxidase that is induced by hypo-osmolarity
AT5G64180.1			1352.66	6.82e-14	2667.28	4.56e-17	1786.92	5.21e-17	2019.53	4.01e-12	0.66979	0.0608	NOT	4314.86	5.98e-24	0.618161	0.159	NOT	3514.69	1.49e-22	0.508415	0.00489	DIFF	similar to unnamed protein product [Vitis vinifera] (GB:CAO49698.1);
AT5G64230.1			843.758	5.93e-19	2623.52	1.29e-26	1720.54	3.56e-18	909.865	2.34e-10	0.927344	0.173	NOT	9851.2	1.32e-60	0.266315	2.21e-07	DIFF	2618.53	5.86e-28	0.657063	0.00359	DIFF	similar to unknown protein [Arabidopsis thaliana] (TAIR:AT3G19920.1); similar to hypothetical protein [Trifolium pratense] (GB:BAE71289.1)
AT5G64260.1			7152.97	3.15e-67	7765.65	5.12e-73	6577.44	1.89e-65	13401.6	1.01e-81	0.53374	0.000222	DIFF	11860	6.6e-78	0.654777	0.00913	DIFF	10591.3	2.16e-78	0.621023	0.000572	DIFF	phosphate-responsive protein, putative; similar to phosphate-responsive protein, putative [Arabidopsis thaliana] (TAIR:AT5G09440.1)
AT5G64430.1			3765.37	1.25e-50	5955.96	1.31e-62	2107.67	2.46e-43	3396.45	1.93e-52	1.10862	0.304	NOT	11506.9	1.1e-69	0.517599	1.64e-05	DIFF	4902.73	2.17e-55	0.429897	1.16e-06	DIFF	octicosapeptide/Phox/Bem1p (PB1) domain-containing protein; similar to octicosapeptide/Phox/Bem1p (PB1) domain-containing protein [Arabidopsis thaliana] (TAIR:AT5G09620.1)
AT5G64480.1			1480.89	7.39e-16	1036.97	1.47e-08	939.631	1.24e-14	1284.86	1.88e-15	1.15257	0.354	NOT	1934.25	4.32e-20	0.53611	0.00942	DIFF	1307.69	8.17e-14	0.718543	0.495	NOT	similar to hypothetical protein MtrDRAFT_AC148396g23v2 [Medicago truncatula] (GB:ABN05732.1);
AT5G64490.1			294.601	0.000247742	256.339	4.55e-05	350.608	9.74e-08	204.025	0.0366669	1.44395	0.484	NOT	569.279	5.18e-11	0.450287	0.00214	DIFF	430.498	1.82e-09	0.814424	0.234	NOT	binding; similar to APUM22 (ARABIDOPSIS PUMILIO 22), RNA binding / binding [Arabidopsis thaliana] (TAIR:AT1G01410.1)
AT5G64750.1	AT5G64760.1		260.849	0.000406374	444.174	1.05e-14	412.583	5.84e-09	404.269	1.59e-06	0.645236	0.0121	NOT	2012.32	1.24e-42	0.220727	6.71e-11	DIFF	629.305	4.73e-16	0.655617	0.0268	NOT	ABR1 (ABA REPRESSOR1); DNA binding / transcription factor
AT5G65280.1			584.889	3.54e-16	526.516	1.32e-11	487.744	4.02e-16	707.904	4.19e-21	0.826226	0.0396	NOT	1471.55	2.82e-31	0.357797	7.05e-08	DIFF	716.375	3.77e-20	0.68085	0.0135	NOT	GCL1 (GCR2-LIKE 1); catalytic
AT5G65720.1		TU4192	7971.5	3.84e-49	11685.2	6.37e-61	7679.38	4.63e-52	8933.52	2.73e-56	0.892313	0.217	NOT	20744.4	3.44e-76	0.563294	2.1e-05	DIFF	16048.5	6.56e-69	0.478511	4.05e-06	DIFF	ATNFS1/ATNIFS1/NFS1/NIFS1 (ARABIOPSIS THALIANA NITROGEN FIXATION S HOMOLOG 1); cysteine desulfurase/ transaminase
AT5G65850.1			564.971	4.94e-14	976.948	2.52e-27	904.933	4.47e-24	802.097	7.3e-24	0.704367	0.0309	NOT	1644.66	2.49e-30	0.594012	0.0129	DIFF	2241.48	8.71e-38	0.403721	7.87e-06	DIFF	F-box family protein; Identical to F-box protein At5g65850 [Arabidopsis Thaliana] (GB:Q9FHP3
AT5G65870.1			813.577	1.33e-07	662.872	0.000286454	411.565	0.00329856	1284.78	9.52e-08	0.633242	0.103	NOT	1268.49	1.3e-07	0.522568	0.121	NOT	1058.83	9.07e-10	0.388698	0.00545	DIFF	ATPSK5 (PHYTOSULFOKINE 5 PRECURSOR); growth factor
AT5G67080.1			212.046	0.0313152	214.783	0.000649612	244.379	2.89e-05	289.748	0.00229487	0.731829	0.0816	NOT	528.986	4.32e-12	0.406028	0.0167	NOT	474.704	1.77e-09	0.514803	0.00475	DIFF	MAPKKK19 (Mitogen-activated protein kinase kinase kinase 19); kinase
AT5G67160.1		TU4219	485.832	1.03e-14	845.633	1.81e-19	549.901	6.22e-20	720.701	2.7e-14	0.67411	0.0923	NOT	2020.22	1.46e-34	0.418585	1.27e-05	DIFF	1856.62	1.96e-35	0.296184	4.77e-07	DIFF	transferase family protein; similar to transferase family protein [Arabidopsis thaliana] (TAIR:AT5G67150.1)
AT5G67170.1	AT5G67180.1		601.997	8.46e-12	497.192	3.47e-09	495.833	3.05e-07	597.337	1.01e-12	1.0078	0.479	NOT	994.403	1.86e-16	0.49999	0.00271	DIFF	599.261	8.49e-13	0.827407	0.112	NOT	SEC-C motif-containing protein / OTU-like cysteine protease family protein; similar to OTU-like cysteine protease family protein [Arabidopsis thaliana] (TAIR:AT2G27350.4)
AT5G67290.1			2204.51	3.46e-31	4392.84	2.96e-46	4019.25	9.8e-43	2576.83	1.03e-41	0.855512	0.179	NOT	8803.21	6.1e-57	0.499004	0.00165	DIFF	5840.34	1.56e-50	0.688188	0.0194	NOT	FAD-dependent oxidoreductase family protein; similar to hypothetical protein [Vitis vinifera] (GB:CAN59806.1)
AT5G67520.1			258.835	0.00399144	524.531	3.69e-08	259.628	2.56e-06	417.784	1.09e-10	0.619543	0.182	NOT	1559.2	9.82e-25	0.33641	1.57e-07	DIFF	779.86	1.79e-12	0.332916	0.00646	DIFF	adenylylsulfate kinase, putative; similar to AKN2 (APS-KINASE 2), ATP binding / kinase/ transferase, transferring phosphorus-containing groups [Arabidopsis thaliana] (TAIR:AT4G39940.1)
AT5G67600.1			9392.12	2.53e-24	8145.89	5.5e-25	5945.93	1.11e-24	8556.38	2.23e-25	1.09767	0.449	NOT	15827.4	7.37e-38	0.51467	0.0444	NOT	20299.3	3.06e-35	0.292913	0.00426	DIFF	unknown protein;
a. Each expressed AGI code genes are pairs of the partially sense and antisense transcripts in which the overlap length is longer than 20 base.
b. Non-AGI TU is identified by ARTADE-base method. Each expressed AGI code gene and non-AGI TU are pairs of the partially sense and antisense transcripts in which the overlap length is longer than 20 base.
c. These represent the HLE values calculated using the intensity of 25-nt probes mapped to exons of the AGI code genes.
d. The p-initial values were calculated using ARTADE program.
e. The ratio value was calculated using signal intensities between samples.
f. Significant difference of signal intensity between samples was judged by test of the p-value using FDR (α=0.05). The p-value was calculated using the Mann-Whitney U-test. “DIFF” and “NOT” represent “significant difference” and ”no difference”, respectively.

## Sheet: Down_list
Supplementary Table S2. Downregulated AGI code genes in sad1 mutant.
Gene	Antisense AGI a	Antisense non-AGI TU b	Wild_type_0hr		Wild_type_2hr_heat_stress		Wild_type_6hr_heat_stress		SAD1_0hr		Wild_type_0hr/SAD1_0hr			SAD1_2hr_heat_stress		Wild_type_2hr/SAD1_2hr_heat_stress			SAD1_6hr_heat_stress		Wild_type_6hr/SAD1_6hr
			Intensity c	P-initial d	Intensity c	P-initial d	Intensity c	P-initial d	Intensity c	P-initial d	Ratio e	P-value f	FDR f	Intensity c	P-initial d	Ratio c	P-value f	FDR f	Intensity a	P-initial b	Ratio c	P-value f	FDR f	Annotation
AT1G01080.1			5921.35	3.73e-34	3315.24	4.49e-33	3451.7	1.24e-38	3366.01	2.47e-36	1.75916	0.0366	NOT	1721.42	2.86e-30	1.92588	0.00424	DIFF	1300.91	6.65e-30	2.6533	0.00108	DIFF	33 kDa ribonucleoprotein, chloroplast, putative / RNA-binding protein cp33, putative; similar to CP33 (PIGMENT DEFECTIVE 322), RNA binding [Arabidopsis thaliana] (TAIR:AT3G52380.1)
AT1G01320.1		TU0005	4287.8	3.7e-75	7489.85	7.2e-76	4843.19	4.13e-77	3415.84	5.8e-72	1.25527	0.132	NOT	2517	1.9e-67	2.97571	4.49e-14	DIFF	2630.91	4.82e-57	1.84088	8.72e-05	DIFF	tetratricopeptide repeat (TPR)-containing protein; similar to binding [Arabidopsis thaliana] (TAIR:AT4G28080.1)
AT1G01740.1			1030.77	1.48e-09	1189.85	1.48e-17	1089.89	7.71e-12	973.02	2.08e-13	1.05935	0.372	NOT	590.228	2.16e-07	2.01592	0.00252	DIFF	988.926	4.46e-14	1.10209	0.306	NOT	protein kinase family protein; similar to protein kinase family protein [Arabidopsis thaliana] (TAIR:AT4G00710.1)
AT1G02205.1			3566.09	2.97e-28	3385.67	6.43e-29	2109.17	2.29e-21	1907.66	2.42e-25	1.86935	0.00187	NOT	1679.04	2.87e-23	2.01643	0.000154	DIFF	1030.68	4.13e-16	2.04639	0.00189	DIFF	CER1 (ECERIFERUM 1); Expression of the CER1 gene associated with production of stem epicuticular wax and pollen fertility. Biochemical studies showed that cer1 mutants are blocked in the conversion of stem wax C30 aldehydes to C29 alkanes, and they also lack the secondary alcohols and ketones. These suggested the CER1 protein is a aldehyde decarbonylase.
AT1G02340.1			2010.33	1.25e-14	3496.22	7.45e-23	2003.02	1.52e-17	2553.15	2.94e-21	0.787392	0.0484	NOT	2124.93	1.21e-14	1.64533	0.0371	NOT	813.721	1.77e-16	2.46156	0.00156	DIFF	HFR1 (LONG HYPOCOTYL IN FAR-RED); DNA binding / transcription factor
AT1G02390.1			981.966	9.89e-19	2522.67	6.45e-35	1107.84	9.6e-21	544.279	3.32e-12	1.80416	0.0566	NOT	1235.55	1.34e-26	2.04174	0.000241	DIFF	629.113	1.26e-12	1.76096	0.0079	DIFF	ATGPAT2/GPAT2 (GLYCEROL-3-PHOSPHATE ACYLTRANSFERASE 2); acyltransferase
AT1G02450.1			1169.23	3.3e-13	343.009	0.000169553	287.031	0.0146135	251.211	0.000766179	4.65437	6.44e-07	DIFF	416.141	4.7e-06	0.824261	0.321	NOT	316.247	0.000169259	0.907617	0.375	NOT	NIMIN-1/NIMIN1; protein binding
AT1G03440.1		TU0037	2873.71	7.88e-49	3377.25	3.29e-45	3200.25	6.84e-44	2393.82	1.15e-36	1.20047	0.168	NOT	1826.53	2.59e-33	1.849	0.00126	DIFF	1556.01	1.71e-34	2.0567	0.00167	DIFF	leucine-rich repeat family protein; similar to leucine-rich repeat family protein [Arabidopsis thaliana] (TAIR:AT4G03010.1)
AT1G03470.1			528.343	5.2e-13	1503.16	1.61e-23	1212.04	2.47e-29	555.567	1.2e-12	0.950998	0.273	NOT	786.842	1.12e-15	1.91037	0.00263	DIFF	1101.16	1.9e-23	1.10069	0.462	NOT	kinase interacting family protein; similar to kinase interacting family protein [Arabidopsis thaliana] (TAIR:AT2G47920.1)
AT1G04010.1			640.797	4.07e-13	2187.12	1.33e-20	1586.7	1.49e-16	624.654	6.45e-13	1.02584	0.372	NOT	1159.9	2.41e-17	1.88561	7.97e-06	DIFF	1811.42	7.42e-24	0.875943	0.0885	NOT	phosphatidylcholine-sterol O-acyltransferase; similar to ATPDAT (Arabidopsis thaliana phospholipid:diacylglycerol acyltransferase), phosphatidylcholine-sterol O-acyltransferase [Arabidopsis thaliana] (TAIR:AT5G13640.1)
AT1G04350.1			7879.78	5e-52	5308.01	1.03e-41	4149.54	6.81e-35	3212.91	1.25e-37	2.45254	0.000285	DIFF	2754.02	6.03e-32	1.92737	0.00536	DIFF	2378.68	9.33e-33	1.74447	0.112	NOT	2-oxoglutarate-dependent dioxygenase, putative; encodes a protein whose sequence is similar to 2-oxoglutarate-dependent dioxygenase
AT1G06360.1		TU0085	21081.9	6.45e-39	15374	1.18e-37	10342.9	1.29e-32	19226.1	1.68e-38	1.09653	0.226	NOT	8065.34	4.8e-32	1.90618	0.0053	DIFF	11226.2	7.04e-30	0.921318	0.479	NOT	fatty acid desaturase family protein; Identical to Delta-9 desaturase-like 5 protein [Arabidopsis Thaliana] (GB:Q9LMI3)
AT1G07430.1			448.99	2.66e-09	459.681	1.2e-11	308.597	8.03e-10	361.281	2.85e-09	1.24277	0.109	NOT	254.374	6.73e-05	1.80711	0.0028	DIFF	344.771	1.94e-08	0.895078	0.406	NOT	protein phosphatase 2C, putative / PP2C, putative; similar to protein phosphatase 2C, putative / PP2C, putative [Arabidopsis thaliana] (TAIR:AT2G29380.1)
AT1G08090.1			536.4	7.91e-15	398.145	1.22e-11	1069.11	6.13e-28	264.486	3.77e-05	2.02808	0.00284	NOT	343.153	1.29e-06	1.16026	0.251	NOT	324.247	2.4e-06	3.29721	1.23e-05	DIFF	ATNRT2:1 (Arabidopsis thaliana high affinity nitrate transporter 2.1); nitrate transmembrane transporter
AT1G08430.1			454.893	7.42e-16	579.839	2.69e-11	315.381	6.03e-07	212.825	0.0348346	2.1374	0.000161	DIFF	323.406	4.81e-08	1.79291	0.143	NOT	271.303	0.000250173	1.16247	0.216	NOT	ALMT1/ATALMT1 (AL-ACTIVATED MALATE TRANSPORTER 1); malate transmembrane transporter/
AT1G09010.1			2798.24	7.69e-34	1544.25	1.81e-30	1404.38	2.33e-27	2105.51	5.54e-31	1.32901	0.0485	NOT	857.754	3.7e-21	1.80034	0.000143	DIFF	951.073	2.99e-17	1.47663	0.00808	DIFF	glycoside hydrolase family 2 protein; Identical to Mannosylglycoprotein endo-beta-mannosidase (EBM) [Arabidopsis Thaliana] (GB:Q75W54
AT1G10020.1			2860.28	1.85e-32	2460.26	1.47e-29	2288.81	1.89e-30	1887.97	4.15e-28	1.515	0.00374	NOT	1821.07	2.45e-32	1.351	0.134	NOT	1088.49	3.94e-20	2.10274	0.00139	DIFF	similar to unknown protein [Arabidopsis thaliana] (TAIR:AT4G29310.1); similar to unnamed protein product [Vitis vinifera] (GB:CAO61535.1)
AT1G10610.1			634.456	6.04e-16	405.601	4.52e-12	414.221	3.8e-09	332.59	1.54e-08	1.90762	0.00051	DIFF	232.05	0.010101	1.7479	0.000173	DIFF	301.043	6.85e-11	1.37595	0.0973	NOT	DNA binding / transcription factor; similar to AMS (ABORTED MICROSPORES), DNA binding / transcription factor [Arabidopsis thaliana] (TAIR:AT2G16910.1)
AT1G10760.1			3953.56	3.76e-27	2774.95	7.68e-26	3994.56	1.65e-31	3909.77	3.97e-26	1.0112	0.497	NOT	1733.13	4.99e-21	1.60112	0.000475	DIFF	1908.92	1.9e-23	2.09258	6.61e-07	DIFF	SEX1 (STARCH EXCESS 1); Encodes an &#945
AT1G10820.1			1712.16	3.57e-19	1828.66	1.16e-21	1326.13	3.27e-17	1717.98	6.68e-20	0.996612	0.383	NOT	984.801	8.01e-12	1.85688	0.00403	DIFF	1178.37	5.13e-19	1.12539	0.35	NOT	similar to unknown protein [Arabidopsis thaliana] (TAIR:AT1G60670.2); similar to unnamed protein product [Vitis vinifera] (GB:CAO15416.1)
AT1G10920.1			595.594	3.06e-20	743.016	3.05e-20	562.129	1.33e-19	508.526	4.56e-23	1.17122	0.244	NOT	398.601	5.5e-16	1.86406	2.97e-06	DIFF	636.052	1.34e-20	0.883778	0.266	NOT	LOV1; ATP binding / protein binding
AT1G11130.1			1850.71	3.63e-24	1660.26	3.49e-21	2175.44	2.27e-33	1275.85	7.81e-22	1.45057	0.0773	NOT	841.449	2.51e-17	1.9731	0.00351	DIFF	1292.8	7.26e-22	1.68274	0.00077	DIFF	SUB (STRUBBELIG); protein binding
AT1G11170.1			298.252	0.00357445	366.081	4.9e-05	532.816	3.09e-09	225.498	0.000216809	1.32264	0.0373	NOT	264.428	0.00756807	1.38443	0.205	NOT	238.716	0.00133526	2.23201	8.17e-05	DIFF	similar to unknown protein [Arabidopsis thaliana] (TAIR:AT1G61240.2); similar to unknown protein [Arabidopsis thaliana] (TAIR:AT1G61240.3)
AT1G11330.1			1298.27	3.17e-41	1138.59	2.31e-37	987.697	8.25e-21	589.58	3.86e-18	2.20203	2.38e-07	DIFF	540.102	1.91e-12	2.1081	1.19e-05	DIFF	907.42	1.57e-27	1.08847	0.172	NOT	S-locus lectin protein kinase family protein; similar to carbohydrate binding / kinase [Arabidopsis thaliana] (TAIR:AT1G11300.1)
AT1G11410.1			1257.99	4.5e-37	1824.72	2.38e-36	1554	1.7e-36	982.927	1.9e-21	1.27984	0.00719	NOT	915.133	6.88e-31	1.99394	1.49e-05	DIFF	1541.16	1.68e-35	1.00833	0.269	NOT	S-locus protein kinase, putative; similar to ARK1 (A. THALIANA RECEPTOR KINASE I), kinase [Arabidopsis thaliana] (TAIR:AT1G65790.1)
AT1G11600.1		TU0171	3869.88	5.29e-48	3323.71	1.5e-46	2947.47	1.91e-39	5781.04	6.72e-56	0.669409	0.00197	NOT	1733.71	5.97e-31	1.91711	8.39e-05	DIFF	2817.48	7.56e-46	1.04614	0.336	NOT	CYP77B1 (cytochrome P450, family 77, subfamily B, polypeptide 1); oxygen binding
AT1G11700.1		TU0175	2835.45	2.16e-28	3004.18	1.13e-28	3231.4	1.19e-28	1404.45	1.37e-21	2.0189	0.0638	NOT	1440.61	1.52e-19	2.08535	0.0136	DIFF	1516.9	8.04e-21	2.13027	0.103	NOT	similar to unknown protein [Arabidopsis thaliana] (TAIR:AT1G61930.1); similar to unnamed protein product [Vitis vinifera] (GB:CAO17934.1)
AT1G11735.1			1192.2	0.000935654	2453.37	5.82e-13	5572.08	2.85e-13	216.441	0.0136702	5.5082	0.0234	NOT	634.839	0.00105622	3.86455	0.0135	DIFF	873.96	1.51e-06	6.37567	0.0163	NOT	MIR171B; miRNA
AT1G12570.1			707.432	3.62e-17	446.173	7.16e-11	354.122	3.46e-06	358.103	0.000129234	1.9755	0.000109	DIFF	362.029	5.1e-06	1.23242	0.165	NOT	349.014	1.77e-05	1.01464	0.249	NOT	glucose-methanol-choline (GMC) oxidoreductase family protein; similar to glucose-methanol-choline (GMC) oxidoreductase family protein [Arabidopsis thaliana] (TAIR:AT5G51950.1)
AT1G13250.1			6168.25	1.19e-42	2917.69	3.43e-30	3201.6	3.81e-34	4829.02	3.97e-40	1.27733	0.205	NOT	1554.04	4.57e-30	1.87749	0.00687	DIFF	1581.58	2.71e-22	2.0243	0.000792	DIFF	GATL3 (Galacturonosyltransferase-like 3); polygalacturonate 4-alpha-galacturonosyltransferase/ transferase, transferring glycosyl groups / transferase, transferring hexosyl groups
AT1G13470.1			1341.89	4.76e-22	282.91	7.3e-06	224.574	0.00161032	333.618	1.59e-06	4.02224	1.31e-07	DIFF	275.577	5.08e-07	1.02661	0.209	NOT	194.256	0.00438161	1.15607	0.256	NOT	similar to unknown protein [Arabidopsis thaliana] (TAIR:AT1G13520.1); similar to unnamed protein product [Vitis vinifera] (GB:CAO42040.1)
AT1G13750.1			776.637	5.2e-13	374.942	1.54e-08	263.344	0.00196672	352.531	7.74e-07	2.20303	7.54e-06	DIFF	206.134	0.00119035	1.81892	0.00327	DIFF	171.379	0.00557308	1.53662	0.0331	NOT	calcineurin-like phosphoesterase family protein; similar to ATPAP24/PAP24 (purple acid phosphatase 24), acid phosphatase/ protein serine/threonine phosphatase [Arabidopsis thaliana] (TAIR:AT4G24890.1)
AT1G14030.1	AT1G14020.1		2228.75	1.69e-31	1720.06	6.48e-28	1512.82	5.37e-29	1116.64	2.8e-26	1.99594	2.83e-06	DIFF	758.59	3.68e-14	2.26744	8.3e-08	DIFF	968.909	9.51e-22	1.56136	0.00758	DIFF	ribulose-1,5 bisphosphate carboxylase oxygenase large subunit N-methyltransferase, putative; Identical to Probable ribulose-1,5 bisphosphate carboxylase/oxygenase large subunit N-methyltransferase, chloroplast precursor (RBCMT) [Arabidopsis Thaliana] (GB:Q9XI84)
AT1G14070.1		TU0217	1001.29	1.25e-22	1394.83	2.25e-30	1275.32	7.5e-32	1180.63	8.35e-34	0.848098	0.211	NOT	762.727	1.86e-24	1.82874	0.000229	DIFF	1858.6	1.11e-36	0.686172	0.00673	DIFF	FUT7 (Fucosyltransferase 7); fucosyltransferase/ transferase, transferring glycosyl groups
AT1G14345.1		TU0223	18569.3	8.76e-71	14744.4	3.86e-68	12862.6	2.78e-55	13926.5	1.78e-62	1.33338	0.0402	NOT	7712.1	3.92e-49	1.91185	0.000688	DIFF	9096.35	1.4e-55	1.41404	0.0769	NOT	oxidoreductase; similar to hypothetical protein [Vitis vinifera] (GB:CAN74870.1)
AT1G15000.1		TU0239	2866.18	7.94e-43	2115.44	2.26e-36	3746.69	8.51e-41	1854.12	2.88e-35	1.54584	0.00496	NOT	1130.4	1.44e-29	1.87141	0.000861	DIFF	2285.18	4.41e-36	1.63956	0.00743	DIFF	SCPL50 (serine carboxypeptidase-like 50); serine carboxypeptidase
AT1G15175.1	AT1G15170.1		1025.46	1.25e-13	748.292	3.49e-10	433.439	1.32e-09	622.765	4.85e-15	1.64662	0.139	NOT	320.807	0.0082811	2.33253	0.00727	DIFF	370.269	1.34e-05	1.17061	0.19	NOT	other RNA; Potential natural antisense gene, locus overlaps with AT1G15170
AT1G15180.1			4614.15	1.06e-43	5841.34	4.72e-43	6168.79	5.46e-45	3258.94	5.24e-29	1.41584	0.0057	NOT	2945.4	9.14e-38	1.98321	6.72e-05	DIFF	3558.25	1.01e-34	1.73366	0.000615	DIFF	MATE efflux family protein; similar to MATE efflux family protein [Arabidopsis thaliana] (TAIR:AT1G15150.1)
AT1G15290.1			3340.22	1.73e-61	3136.92	5.7e-65	2150.97	7.25e-57	2661.79	1.13e-58	1.25488	0.0773	NOT	1137.39	1.14e-42	2.758	3.44e-13	DIFF	1140.92	9.4e-43	1.88529	1.62e-06	DIFF	binding; similar to binding [Arabidopsis thaliana] (TAIR:AT4G28080.1)
AT1G16090.1			426.31	4.48e-09	321.645	1.86e-07	243.413	9.42e-05	236.467	0.000387943	1.80283	0.000164	DIFF	308.167	6.88e-08	1.04374	0.31	NOT	245.122	0.00011338	0.993028	0.451	NOT	WAKL7 (WALL ASSOCIATED KINASE-LIKE 7); WAK-like kinase
AT1G16460.1			4880.2	2.56e-19	2965.24	1.06e-14	1958.54	2.85e-18	2370.42	3.97e-16	2.05879	0.00636	NOT	1542	1.08e-12	1.92298	0.00386	DIFF	1314.89	2.11e-09	1.48951	0.00442	DIFF	ATRDH2 (ARABIDOPSIS THALIANA RHODANESE HOMOLOGUE 2); thiosulfate sulfurtransferase
AT1G16750.1			1970.31	2.8e-33	1454.81	5.59e-32	1158.72	8.69e-24	1435.36	1.21e-30	1.37269	0.0745	NOT	629.165	6.45e-20	2.31229	1.27e-06	DIFF	806.008	1.18e-24	1.4376	0.258	NOT	similar to unknown protein [Arabidopsis thaliana] (TAIR:AT3G13000.2); similar to transcription factor [Arabidopsis thaliana] (TAIR:AT3G13000.1)
AT1G17140.1	AT1G17130.1	TU0269	3658.28	1.69e-36	1299.44	6.17e-23	1365.93	1.99e-27	2969.6	1.01e-32	1.23191	0.24	NOT	991.457	8.9e-17	1.31064	0.0574	NOT	677.68	9.19e-12	2.0156	0.0011	DIFF	tropomyosin-related; Identical to Uncharacterized protein At1g17140 [Arabidopsis Thaliana] (GB:Q8LE98)
AT1G17210.1			2004.01	1.12e-40	2304.22	9.04e-39	1977.45	1.69e-45	567.808	1.19e-10	3.52938	0	DIFF	438.113	8.76e-11	5.25942	0	DIFF	448.771	5.21e-11	4.40637	2.22e-16	DIFF	zinc ion binding; similar to zinc ion binding [Arabidopsis thaliana] (TAIR:AT1G48950.1)
AT1G17600.1			378.848	3.84e-16	268.799	8.05e-06	199.464	2.53e-05	188.297	0.00271896	2.01197	1.71e-07	DIFF	200.819	8.2e-12	1.33851	0.0119	DIFF	170.674	9.6e-06	1.16868	0.251	NOT	disease resistance protein (TIR-NBS-LRR class), putative; similar to ATP binding / protein binding / transmembrane receptor [Arabidopsis thaliana] (TAIR:AT1G72840.1)
AT1G17610.1			953.343	1.19e-27	459.749	7.73e-16	609.964	3.78e-17	444.022	2.77e-09	2.14706	4.74e-05	DIFF	295.256	6.95e-08	1.55712	0.00193	DIFF	370.312	1.39e-07	1.64716	0.0726	NOT	disease resistance protein-related; similar to ATP binding / nucleoside-triphosphatase/ nucleotide binding / transmembrane receptor [Arabidopsis thaliana] (TAIR:AT5G40090.1)
AT1G18710.1		TU0288	4277.9	9.5e-40	1453.92	1.55e-17	758.641	4.78e-13	4464.11	1.04e-36	0.958287	0.155	NOT	702.865	2.49e-11	2.06856	0.0138	DIFF	564.952	1.36e-07	1.34284	0.265	NOT	AtMYB47 (myb domain protein 47); DNA binding / transcription factor
AT1G19430.1			1432.84	2.56e-24	1377.63	8.68e-19	1796.22	8.26e-24	1131.36	1.78e-15	1.26648	0.016	NOT	726.094	1.21e-23	1.89732	9.72e-05	DIFF	1397.5	2.85e-17	1.28531	0.2	NOT	dehydration-responsive protein-related; similar to dehydration-responsive protein-related [Arabidopsis thaliana] (TAIR:AT5G64030.1)
AT1G19960.1			14853.3	3.31e-26	1330.31	6.87e-10	1266.89	1.45e-05	2839.75	3.17e-14	5.2305	0.00067	DIFF	1654.02	5.03e-08	0.804289	0.283	NOT	1250.92	2.59e-10	1.01277	0.196	NOT	similar to transmembrane receptor [Arabidopsis thaliana] (TAIR:AT2G32140.1);
AT1G21240.1			271.464	4.77e-06	382.258	1.49e-13	265.739	2.04e-08	198.948	0.00313804	1.3645	0.0109	NOT	201.915	0.00621131	1.89316	0.00303	DIFF	237.121	4.73e-07	1.12069	0.4	NOT	WAK3 (WALL ASSOCIATED KINASE 3); kinase/ protein serine/threonine kinase
AT1G21250.1		TU0339	2982.72	5.77e-45	2714.02	4.62e-44	1088.95	5.11e-29	674.642	1.33e-20	4.42119	0	DIFF	620.983	6.25e-21	4.37052	0	DIFF	942.65	1.01e-31	1.1552	0.247	NOT	WAK1 (CELL WALL-ASSOCIATED KINASE); kinase
AT1G21270.1	AT1G21280.1	TU0340	5341.36	4.24e-43	6439.01	3.07e-42	3998.72	3.9e-37	2331.66	7.86e-29	2.2908	7.57e-07	DIFF	1787.5	1.12e-25	3.60224	3.18e-12	DIFF	3088.87	2.89e-36	1.29456	0.0988	NOT	WAK2 (wall-associated kinase 2); protein serine/threonine kinase
AT1G21590.1		TU0343	3626.17	4e-48	1821.47	2.41e-38	1262	5.23e-30	3766.56	5.37e-48	0.962727	0.275	NOT	1003.24	2.28e-23	1.81559	6.35e-05	DIFF	1201.8	2.97e-32	1.05009	0.211	NOT	protein kinase family protein; similar to protein kinase family protein [Arabidopsis thaliana] (TAIR:AT1G77280.1)
AT1G22590.1			683.826	6.22e-15	238.015	0.0136735	282.603	1.24e-05	181.855	0.00275329	3.76028	3.79e-05	DIFF	211.455	0.000992651	1.12561	0.476	NOT	200.672	0.000988687	1.40828	0.276	NOT	AGL87; transcription factor
AT1G23080.1			6600.58	1.11e-62	5334.62	5.54e-54	4710.31	2.08e-52	6421.06	3.76e-51	1.02796	0.481	NOT	2275.14	2.13e-33	2.34474	7.35e-07	DIFF	3347.5	1.77e-41	1.40711	0.0164	NOT	PIN7 (PIN-FORMED 7); auxin:hydrogen symporter/ transporter
AT1G23840.1			1271.85	2.15e-22	684.701	3.7e-07	407.324	4.27e-07	504.562	4.99e-08	2.5207	0.000782	DIFF	364.519	5.83e-06	1.87837	0.0189	NOT	512.085	2.33e-12	0.795423	0.399	NOT	similar to unknown protein [Arabidopsis thaliana] (TAIR:AT1G23830.1); similar to unnamed protein product [Vitis vinifera] (GB:CAO14801.1)
AT1G24010.1			103.992	0.0313697	314.546	6.75e-09	228.994	0.077502	189.643	0.0775014	0.548357	0.133	NOT	115.522	0.60258	2.72282	0.00156	DIFF	158.469	0.349529	1.44504	0.423	NOT	Identical to Uncharacterized protein At1g24010 [Arabidopsis Thaliana] (GB:P0C0B1;GB:Q9LR93)
AT1G24147.1			4668.74	4.1e-17	3221.84	1.08e-13	1045.58	9.77e-06	1129.74	5.92e-10	4.13258	0.00111	DIFF	1514.62	1.1e-10	2.12716	0.0728	NOT	2632.47	4.39e-13	0.397186	0.0269	NOT	unknown protein;
AT1G25530.1	AT1G25520.1		4292.81	2.78e-37	2898.41	2.79e-30	2913.75	5.8e-26	3211.44	6.93e-28	1.33672	0.0314	NOT	1483.83	1.36e-21	1.95333	0.000246	DIFF	1641.62	2.39e-18	1.77492	0.00412	DIFF	lysine and histidine specific transporter, putative; similar to lysine and histidine specific transporter, putative [Arabidopsis thaliana] (TAIR:AT1G67640.1)
AT1G26230.1		TU0397	1388.05	7.87e-27	1737.67	4.92e-30	1771.71	8.22e-34	840.198	6.63e-19	1.65205	0.00865	NOT	895.864	1.41e-20	1.93966	0.00452	DIFF	1357.28	5.21e-26	1.30534	0.316	NOT	chaperonin, putative; similar to CPN60B (CHAPERONIN 60 BETA), ATP binding / protein binding / unfolded protein binding [Arabidopsis thaliana] (TAIR:AT1G55490.1)
AT1G26945.1			3893.01	3.72e-24	4434.04	1.68e-32	3186.2	1.69e-21	4296.71	1.28e-26	0.906044	0.397	NOT	1703.25	1.33e-19	2.60328	0.00124	DIFF	1137.32	5.05e-16	2.8015	0.0108	NOT	transcription regulator; similar to transcription regulator [Arabidopsis thaliana] (TAIR:AT3G28857.1)
AT1G27520.1			1490.25	2.68e-20	1663.22	1.07e-20	1620.3	1.13e-22	1104.37	8.74e-15	1.34941	0.0382	NOT	804.932	1.15e-18	2.06629	7.85e-05	DIFF	1222.57	2.77e-24	1.32532	0.233	NOT	glycoside hydrolase family 47 protein; similar to glycoside hydrolase family 47 protein [Arabidopsis thaliana] (TAIR:AT5G43710.1)
AT1G27850.1			913.86	2.65e-34	601.393	1.09e-19	746.997	1.32e-31	347.628	2.43e-13	2.62884	2.89e-15	DIFF	319.607	1.58e-11	1.88166	7.36e-06	DIFF	344.355	1.17e-11	2.16926	1.07e-09	DIFF	similar to unknown protein [Arabidopsis thaliana] (TAIR:AT2G40070.1); similar to unnamed protein product [Vitis vinifera] (GB:CAO46662.1)
AT1G27960.1			1058.01	7.54e-19	1282.22	1.26e-23	967.912	2.92e-15	938.744	3.17e-20	1.12705	0.43	NOT	630.402	3.75e-15	2.03397	0.00067	DIFF	618.311	2.26e-11	1.56541	0.0178	NOT	ECT9 (evolutionarily conserved C-terminal region 9); encodes a protein whose C-terminal region is similar to ECT1 and ECT2, which bind to CIPK1.
AT1G28130.1			2918.45	3.89e-53	1633.25	8.44e-46	2128.98	1.37e-43	3131.6	4.13e-52	0.931936	0.447	NOT	960.843	7.37e-31	1.69981	1.53e-05	DIFF	1103.37	1.14e-31	1.92953	2.29e-06	DIFF	GH3.17; indole-3-acetic acid amido synthetase
AT1G28610.1			2192.54	4.84e-29	1767.02	2.23e-27	2743.47	5.61e-28	1725.56	2.49e-29	1.27063	0.0957	NOT	927.899	3.49e-21	1.90432	1.12e-05	DIFF	1669.29	1.48e-27	1.6435	0.0195	NOT	GDSL-motif lipase, putative; similar to lipase, putative [Arabidopsis thaliana] (TAIR:AT1G28600.1)
AT1G29090.1			643.64	1.39e-15	262.47	7.3e-06	303.619	8.37e-08	253.051	0.00311002	2.54352	7.88e-06	DIFF	264.36	0.0257911	0.992851	0.269	NOT	216.767	0.00557308	1.40067	0.127	NOT	peptidase C1A papain family protein; similar to cysteine proteinase, putative [Arabidopsis thaliana] (TAIR:AT2G34080.1)
AT1G29450.1			1622.55	3.69e-15	2134.64	4.06e-20	2083.94	1.21e-14	1906.5	1.49e-17	0.851062	0.122	NOT	921.882	1.96e-15	2.31552	0.00586	DIFF	887.406	1.4e-10	2.34835	0.0173	NOT	auxin-responsive protein, putative; similar to auxin-responsive protein, putative [Arabidopsis thaliana] (TAIR:AT1G29500.1)
AT1G29460.1			1012.94	8.02e-15	1460.43	1.37e-15	980.947	5.8e-15	1339.15	2.33e-15	0.756405	0.324	NOT	273.142	0.00223168	5.34678	0.00134	DIFF	506.779	3.63e-07	1.93565	0.0315	NOT	auxin-responsive protein, putative; similar to unknown protein [Arabidopsis thaliana] (TAIR:AT1G29440.1)
AT1G29500.1			3502.94	1.18e-18	3206.3	2.8e-18	3298.37	1.16e-16	3488.31	6.39e-19	1.00419	0.403	NOT	1178.33	6.05e-09	2.72105	0.00265	DIFF	941.558	9.84e-15	3.5031	0.0209	NOT	auxin-responsive protein, putative; similar to auxin-responsive protein, putative [Arabidopsis thaliana] (TAIR:AT1G29450.1)
AT1G29530.1			1743.33	2.33e-14	1756.47	2.87e-15	1277.58	3.66e-16	1759.64	1.34e-13	0.990731	0.457	NOT	663.225	5.52e-09	2.64838	0.000415	DIFF	1028.46	1.72e-12	1.24223	0.271	NOT	similar to unknown protein [Arabidopsis thaliana] (TAIR:AT2G34310.1); similar to unknown protein [Arabidopsis thaliana] (TAIR:AT2G34310.2)
AT1G30220.1			347.357	2.63e-05	950.813	9.61e-19	447.445	6.08e-10	228.1	0.000271102	1.52283	0.0155	NOT	477.394	4.33e-06	1.99167	0.000117	DIFF	654.349	3.26e-09	0.683802	0.0692	NOT	ATINT2 (INOSITOL TRANSPORTER 2); carbohydrate transmembrane transporter/ sugar:hydrogen ion symporter
AT1G30490.1			1072.22	1.13e-20	1905.65	7.88e-29	1756.22	1.72e-26	1191.93	3.34e-22	0.899566	0.173	NOT	1020.21	2.55e-24	1.8679	4.24e-05	DIFF	1494.01	1.64e-28	1.17551	0.26	NOT	PHV (PHAVOLUTA); DNA binding / transcription factor
AT1G30530.1			838.821	3.94e-19	1269.13	4.29e-25	993.42	5.56e-28	632.349	2.12e-17	1.32652	0.246	NOT	528.712	7.83e-22	2.40042	0.00157	DIFF	839.302	6.55e-23	1.18363	0.165	NOT	UDP-glucoronosyl/UDP-glucosyl transferase family protein; The At1g30530 gene encodes a UDP-rhamnose:flavonol-3-O-rhamnosyltransferase (UGT78D1) attaching a rhamnosyl residue to the 3-O-position of the flavonols kaempferol and quercetin
AT1G30700.1			584.72	1.21e-18	601.231	1.95e-16	592.681	1.07e-16	623.561	1.31e-11	0.937711	0.442	NOT	322.335	4.57e-07	1.86524	0.000172	DIFF	526.363	3.97e-11	1.12599	0.336	NOT	FAD-binding domain-containing protein; similar to FAD-binding domain-containing protein [Arabidopsis thaliana] (TAIR:AT4G20830.1)
AT1G31690.1			7545.22	3.87e-37	1575.23	2.4e-19	1226.38	1.43e-12	2016.43	2.27e-24	3.74187	8.31e-13	DIFF	910.681	5.21e-13	1.72973	0.00127	DIFF	441.226	8.88e-06	2.77948	2.11e-05	DIFF	copper ion binding; similar to copper amine oxidase, putative [Arabidopsis thaliana] (TAIR:AT1G31670.1)
AT1G34210.1	AT1G34220.1		1459.21	8.91e-31	1548	5.55e-33	1534.37	1.41e-31	974.342	8.33e-20	1.49764	0.00408	NOT	737.145	6.49e-21	2.09999	7.88e-05	DIFF	970.69	2.63e-28	1.5807	0.0182	NOT	SERK2 (SOMATIC EMBRYOGENESIS RECEPTOR-LIKE KINASE 2); kinase
AT1G36160.1		TU0532	1669.19	4.5e-45	1659.2	3.03e-42	1588.4	1.17e-47	1329.85	1.54e-47	1.25517	0.0144	NOT	911.516	5.19e-39	1.82026	1.52e-06	DIFF	1023.32	1.28e-40	1.5522	0.00185	DIFF	ACC1 (ACETYL-COENZYME A CARBOXYLASE 1); acetyl-CoA carboxylase
AT1G45191.2		TU0577	1377.1	1.06e-18	719.029	6.98e-13	864.878	9.23e-17	473.269	1.82e-11	2.90976	0.000922	DIFF	383.467	2.76e-12	1.87507	0.0592	NOT	385.089	5.29e-06	2.24592	0.0143	NOT	glycosyl hydrolase family 1 protein; similar to glycosyl hydrolase family 1 protein [Arabidopsis thaliana] (TAIR:AT1G60090.1)
AT1G45207.2			1240.68	1.92e-18	882.946	2.43e-15	960.872	5.5e-14	1048.72	2.17e-18	1.18304	0.327	NOT	457.025	7.81e-09	1.93194	1.1e-05	DIFF	638.605	1.39e-08	1.50464	0.0184	NOT	remorin family protein; similar to remorin family protein [Arabidopsis thaliana] (TAIR:AT4G36970.1)
AT1G45233.2			831.263	9.32e-18	917.14	5.69e-22	866.145	5.45e-19	759.871	4.2e-13	1.09395	0.262	NOT	477.067	7.36e-10	1.92246	7.26e-05	DIFF	462.323	1.07e-13	1.87346	0.00439	DIFF	similar to unknown protein [Arabidopsis thaliana] (TAIR:AT5G42920.2); similar to unnamed protein product [Vitis vinifera] (GB:CAO61353.1)
AT1G47980.1			669.239	4.3e-10	487.302	3.3e-06	281.894	0.0018406	311.897	0.00189687	2.14571	0.000572	DIFF	253.103	0.321832	1.92531	0.00578	DIFF	238.364	0.00596649	1.18262	0.149	NOT	similar to unknown protein [Arabidopsis thaliana] (TAIR:AT3G62730.1); similar to unnamed protein product [Vitis vinifera] (GB:CAO44946.1)
AT1G48130.1			999.457	4.35e-12	569.498	2.44e-07	330.533	0.00058286	340.279	5.77e-05	2.93717	0.000569	DIFF	279.456	9.85e-05	2.03788	0.00287	DIFF	257.322	0.000153831	1.28451	0.208	NOT	ATPER1 (Arabidopsis thaliana 1-cysteine peroxiredoxin 1); antioxidant
AT1G49230.1			3180.67	2.06e-37	2526.65	1.32e-33	2971.31	7.3e-30	2953.89	7.66e-32	1.07677	0.226	NOT	1373.38	2.54e-24	1.83973	0.0145	DIFF	1684.36	4.68e-27	1.76406	0.107	NOT	zinc finger (C3HC4-type RING finger) family protein; Identical to RING-H2 finger protein ATL1L (ATL1L) [Arabidopsis Thaliana] (GB:Q6NQG7
AT1G49450.1			435.277	5.27e-18	493.52	3.55e-16	508.184	7.79e-14	444.436	5.83e-16	0.979392	0.39	NOT	283.903	1.54e-08	1.73834	0.00454	DIFF	239.123	3.17e-05	2.1252	5.17e-05	DIFF	transducin family protein / WD-40 repeat family protein; similar to transducin family protein / WD-40 repeat family protein [Arabidopsis thaliana] (TAIR:AT3G18950.1)
AT1G49730.1	AT1G49720.1	TU0617	1987.28	3.67e-30	1137.53	1.19e-27	884.458	9.46e-20	1595.74	1.61e-29	1.24537	0.106	NOT	645.727	6.93e-14	1.76163	0.0017	DIFF	420.688	1.28e-14	2.10241	0.00639	DIFF	protein kinase family protein; similar to protein kinase family protein [Arabidopsis thaliana] (TAIR:AT3G19300.1)
AT1G49750.1		TU0619	17403.8	7.41e-52	13435.9	4.26e-52	18652	4.55e-53	6959.28	3.69e-46	2.5008	0.00058	DIFF	5057.55	3.9e-46	2.6566	0.000243	DIFF	13283.7	1.88e-52	1.40413	0.109	NOT	leucine-rich repeat family protein; similar to leucine-rich repeat family protein [Arabidopsis thaliana] (TAIR:AT3G19320.1)
AT1G50840.1			1585.65	7.79e-28	2559.04	1.47e-34	3010.12	7.75e-38	1488.25	2.04e-19	1.06545	0.44	NOT	1351.02	7.62e-26	1.89415	7.52e-06	DIFF	1971.67	5.79e-28	1.52669	0.0116	NOT	POLGAMMA2 (polymerase gamma 2); DNA binding / DNA-directed DNA polymerase
AT1G51170.1			1113.88	1.3e-23	1115.85	4.45e-28	1309.77	6.1e-34	994.207	2.49e-22	1.12037	0.368	NOT	536.793	1.44e-18	2.07873	0.00142	DIFF	827.685	1.28e-26	1.58245	0.128	NOT	protein kinase family protein; similar to protein kinase family protein [Arabidopsis thaliana] (TAIR:AT3G20830.1)
AT1G51840.1			1187.07	1.52e-18	1846.71	2.81e-22	1077.71	2.77e-16	1263.48	1.56e-16	0.939524	0.481	NOT	822.123	2.95e-14	2.24627	0.00128	DIFF	1194.38	5.8e-18	0.902318	0.403	NOT	protein kinase-related; similar to leucine-rich repeat protein kinase, putative [Arabidopsis thaliana] (TAIR:AT1G51850.1)
AT1G51940.1			2944.44	7.6e-33	2399.12	6.73e-28	2965.78	5.03e-37	2080.9	2.49e-32	1.41498	0.0492	NOT	1140.83	8.8e-23	2.10296	0.000189	DIFF	1806.95	1.01e-28	1.64132	0.0123	NOT	protein kinase family protein / peptidoglycan-binding LysM domain-containing protein; similar to CERK1 (CHITIN ELICITOR RECEPTOR KINASE 1), kinase/ receptor signaling protein/ transmembrane receptor protein kinase [Arabidopsis thaliana] (TAIR:AT3G21630.1)
AT1G52000.1		TU0645	12009.7	5.72e-64	10488.1	4.68e-62	9164.92	1.03e-61	19265.4	7.62e-74	0.623382	0.00153	DIFF	4901.97	3.12e-48	2.13957	0.000139	DIFF	6172.35	6.66e-52	1.48483	0.0455	NOT	jacalin lectin family protein; similar to MBP1 (MYROSINASE-BINDING PROTEIN 1) [Arabidopsis thaliana] (TAIR:AT1G52040.1)
AT1G52750.1			768.525	1.8e-18	510.783	1.83e-13	372.053	4.92e-11	690.755	1.17e-20	1.11259	0.273	NOT	235.464	6.07e-07	2.16926	0.00166	DIFF	265.709	6.2e-08	1.40023	0.0433	NOT	hydrolase, alpha/beta fold family protein; similar to hydrolase, alpha/beta fold family protein [Arabidopsis thaliana] (TAIR:AT1G80280.1)
AT1G52780.1			2709.17	2.61e-54	1700.3	2.95e-41	1706.78	3.86e-47	2007.57	5.76e-48	1.34948	0.00237	NOT	902.026	1.44e-29	1.88498	6.92e-08	DIFF	1699.06	4.25e-51	1.00454	0.347	NOT	similar to unknown protein [Arabidopsis thaliana] (TAIR:AT4G21700.1); similar to hypothetical protein OsI_000602 [Oryza sativa (indica cultivar-group)] (GB:EAY72755.1)
AT1G54200.1			1221.42	8.42e-32	1326.55	6.51e-30	1562.61	5.89e-33	923.273	1.1e-19	1.32292	0.0597	NOT	555.864	1.91e-14	2.38647	5.31e-07	DIFF	763.419	3.82e-20	2.04686	0.00228	DIFF	similar to unknown protein [Arabidopsis thaliana] (TAIR:AT3G13980.1); similar to unnamed protein product [Vitis vinifera] (GB:CAO45643.1)
AT1G54820.1		TU0689	3653.74	7.88e-27	1297.49	5.12e-19	794.607	4.13e-11	2935.94	1.76e-28	1.24449	0.207	NOT	603.649	3.55e-08	2.14941	0.000191	DIFF	592.811	1.1e-10	1.34041	0.143	NOT	protein kinase family protein; similar to protein kinase family protein [Arabidopsis thaliana] (TAIR:AT3G58690.1)
AT1G54870.1		TU0690	568.807	4.22e-11	717.999	2.52e-12	677.317	1.87e-12	296.825	0.024981	1.9163	0.0171	NOT	241.872	0.000732773	2.96851	0.000224	DIFF	310.762	0.00197487	2.17954	0.000291	DIFF	oxidoreductase; Identical to Glucose and ribitol dehydrogenase homolog 1 [Arabidopsis Thaliana] (GB:Q9FZ42
AT1G55320.1			994.462	3.78e-17	885.496	4.87e-21	553.751	2.9e-11	645.453	9.66e-17	1.54072	0.0491	NOT	392.69	6.16e-07	2.25495	4.07e-05	DIFF	383.177	2.37e-11	1.44516	0.146	NOT	ligase; similar to acyl-activating enzyme 17 (AAE17) [Arabidopsis thaliana] (TAIR:AT5G23050.1)
AT1G55910.1			3766.02	2.94e-43	3315.57	6.12e-39	2235.75	1.04e-34	1983.59	1.25e-22	1.89859	9.64e-05	DIFF	2465.54	4.02e-39	1.34476	0.107	NOT	2468.04	4.35e-39	0.905881	0.136	NOT	ZIP11 (ZINC TRANSPORTER 11 PRECURSOR); cation transmembrane transporter/ metal ion transmembrane transporter
AT1G56120.1		TU0712	429.072	1.13e-10	305.605	3.49e-08	262.543	4.42e-05	236.845	1.19e-05	1.81162	0.000201	DIFF	202.059	4.14e-05	1.51245	0.00359	DIFF	207.932	0.00369675	1.26264	0.09	NOT	leucine-rich repeat family protein / protein kinase family protein; similar to leucine-rich repeat family protein / protein kinase family protein [Arabidopsis thaliana] (TAIR:AT1G56130.1)
AT1G56310.1			832.066	4.62e-19	1370.08	4.67e-23	1031.88	3.86e-17	747.162	4.53e-17	1.11364	0.346	NOT	675.079	1.25e-16	2.02951	0.00447	DIFF	1016.08	1.03e-21	1.01555	0.244	NOT	3'-5' exonuclease domain-containing protein; similar to 3'-5' exonuclease domain-containing protein [Arabidopsis thaliana] (TAIR:AT5G24340.1)
AT1G58360.1		TU0735	3348.57	1.4e-39	2102.68	2.67e-35	1561.82	2.25e-29	1909.7	4.59e-34	1.75345	0.000669	DIFF	900.28	2.48e-21	2.33558	3.95e-07	DIFF	714.662	2.04e-21	2.1854	0.000112	DIFF	AAP1 (AMINO ACID PERMEASE 1); amino acid transmembrane transporter
AT1G60590.1		TU0745	5008.5	5.17e-42	3788.42	4.05e-39	2991.77	1.23e-35	4933.89	5.85e-40	1.01512	0.439	NOT	2462.26	2.29e-33	1.53859	0.00414	DIFF	1628.38	2.82e-30	1.83727	0.00494	DIFF	polygalacturonase, putative / pectinase, putative; similar to polygalacturonase, putative / pectinase, putative [Arabidopsis thaliana] (TAIR:AT1G10640.1)
AT1G60800.1			3768.95	6.22e-42	5882.55	2.37e-53	4486.54	7.65e-45	3473.44	6.7e-42	1.08508	0.432	NOT	2799.39	2.35e-40	2.10137	2.5e-06	DIFF	2867.97	1.55e-39	1.56436	0.00602	DIFF	NIK3 (NSP-INTERACTING KINASE 3); kinase
AT1G61500.1		TU0752,TU0753	2207.82	7.46e-40	8649.92	1.59e-69	6046.23	2.27e-57	3260.76	3e-42	0.677088	0.000607	DIFF	4797.7	9.68e-51	1.80293	6.67e-06	DIFF	4975.98	2.15e-53	1.21508	0.127	NOT	S-locus protein kinase, putative; similar to S-locus protein kinase, putative [Arabidopsis thaliana] (TAIR:AT1G61480.1)
AT1G61580.1			934.845	2.4e-18	1880.21	4.52e-23	2692.72	6.46e-24	772.403	2.6e-13	1.21031	0.379	NOT	996.934	4.38e-17	1.88599	0.0103	DIFF	1293.82	2.79e-23	2.08122	0.0169	NOT	ARP2/RPL3B (ARABIDOPSIS RIBOSOMAL PROTEIN 2); structural constituent of ribosome
AT1G62030.1			1147.38	5.35e-27	1492.76	1.22e-22	1094.87	1.33e-19	1331.37	7.26e-21	0.861804	0.265	NOT	796.997	1.03e-18	1.87298	0.00159	DIFF	954.011	8.69e-22	1.14765	0.393	NOT	DC1 domain-containing protein; similar to MEE53 (maternal effect embryo arrest 53), protein binding / zinc ion binding [Arabidopsis thaliana] (TAIR:AT4G10560.1)
AT1G62290.1			5998.23	1.89e-28	8179.01	1.18e-31	7197.7	1.67e-30	3842.02	8.66e-23	1.56122	0.0171	NOT	3395.36	1.1e-28	2.40888	0.000708	DIFF	3122.34	9.91e-21	2.30523	0.00247	DIFF	aspartyl protease family protein; similar to aspartyl protease family protein [Arabidopsis thaliana] (TAIR:AT4G04460.1)
AT1G64390.1			15598.6	1.4e-64	2399.67	4.88e-40	4888.52	1.5e-50	12822	2.78e-64	1.21655	0.116	NOT	1363.16	9.02e-27	1.76037	0.000487	DIFF	2617.05	2.14e-43	1.86795	0.000277	DIFF	ATGH9C2 (ARABIDOPSIS THALIANA GLYCOSYL HYDROLASE 9C2); hydrolase, hydrolyzing O-glycosyl compounds
AT1G64590.1			1532.44	7.04e-28	1017.76	3.64e-20	854.526	4.2e-19	1591.31	1.36e-22	0.963005	0.357	NOT	546.336	1.26e-11	1.86288	0.00155	DIFF	561.481	7.51e-11	1.52191	0.0627	NOT	short-chain dehydrogenase/reductase (SDR) family protein; similar to short-chain dehydrogenase/reductase (SDR) family protein [Arabidopsis thaliana] (TAIR:AT4G24050.1)
AT1G64660.1			1495.9	4.77e-23	2644.87	4.91e-39	2631.6	4.16e-40	1422.74	1.3e-24	1.05142	0.376	NOT	2153.1	4.33e-38	1.2284	0.0207	NOT	1258.57	4.98e-26	2.09094	9.74e-05	DIFF	ATMGL; catalytic/ methionine gamma-lyase
AT1G64670.1			3018.07	9.3e-28	2978.82	1.93e-27	2557.34	1.34e-24	3039.99	9.87e-32	0.992789	0.467	NOT	1426.75	1.71e-17	2.08784	6.02e-05	DIFF	1895.21	1.18e-24	1.34937	0.197	NOT	BDG1 (BODYGUARD1); hydrolase
AT1G64770.1		TU0791	8256.57	1.27e-56	5963.02	2.31e-49	5480.9	1.28e-53	5712.26	3.36e-52	1.44541	0.0419	NOT	3976.84	5.5e-50	1.49944	0.0108	DIFF	2525.25	2.42e-39	2.17044	0.000198	DIFF	carbohydrate binding / catalytic; similar to carbohydrate binding / catalytic [Arabidopsis thaliana] (TAIR:AT1G55370.2)
AT1G65060.1			1155.36	7.84e-20	4300.06	3.38e-39	1976.26	1.49e-21	1257.94	1.51e-14	0.918454	0.428	NOT	1957.67	2.17e-24	2.19652	0.000298	DIFF	1196.24	2.81e-16	1.65206	0.00241	DIFF	4CL3 (4-coumarate:CoA ligase 3); 4-coumarate-CoA ligase
AT1G65486.1			2201.55	2.11e-06	3315.02	9.37e-09	2557.77	1.17e-05	455.641	0.000193561	4.83176	0.00209	NOT	427.037	0.001175	7.76284	4.45e-05	DIFF	598.834	1.59e-06	4.27125	0.00727	DIFF	similar to unknown protein [Arabidopsis thaliana] (TAIR:AT1G65500.1);
AT1G65790.1			654.697	8.35e-12	509.321	7.24e-12	359.486	2.56e-07	401.274	6.88e-12	1.63155	0.0155	NOT	235.21	7.32e-06	2.16539	0.00015	DIFF	378.3	3.42e-08	0.950267	0.25	NOT	ARK1 (A. THALIANA RECEPTOR KINASE I); kinase
AT1G66180.1		TU0810	5954.7	1.95e-53	16001.1	2.07e-83	8337.41	6.97e-63	6730.46	5.34e-60	0.884739	0.209	NOT	8587.24	3.27e-67	1.86336	0.000238	DIFF	10933	1.38e-77	0.762591	0.0322	NOT	aspartyl protease family protein; similar to aspartyl protease family protein [Arabidopsis thaliana] (TAIR:AT5G37540.1)
AT1G66250.1			900.278	1.88e-13	880.917	1.08e-14	914.609	1.83e-15	659.875	2.56e-10	1.36432	0.226	NOT	446.038	3.55e-08	1.97498	0.00691	DIFF	605.213	4.63e-10	1.51122	0.18	NOT	glycosyl hydrolase family 17 protein; Identical to Putative glucan endo-1,3-beta-glucosidase 2 precursor [Arabidopsis Thaliana] (GB:Q9C7U5)
AT1G66390.1			228.575	0.00280294	1677.11	3.57e-25	725.959	6.6e-10	248.026	0.00019124	0.921577	0.153	NOT	625.667	8.02e-08	2.68052	0.00143	DIFF	545.471	4.55e-11	1.33088	0.494	NOT	PAP2 (PRODUCTION OF ANTHOCYANIN PIGMENT 2); DNA binding / transcription factor
AT1G66910.1			497.646	3.32e-11	532.748	8.76e-11	370.083	6.17e-10	624.793	9.08e-14	0.796497	0.212	NOT	270.341	5.55e-06	1.97065	0.0121	DIFF	404.843	2.62e-11	0.91414	0.257	NOT	protein kinase, putative; similar to kinase [Arabidopsis thaliana] (TAIR:AT1G67000.1)
AT1G67900.1			2729.42	6.55e-42	2833.34	4.98e-45	1799.75	4.35e-43	3046.15	3.72e-47	0.896023	0.23	NOT	1231.3	4.53e-31	2.3011	1.51e-07	DIFF	1146.92	1.61e-34	1.5692	0.00885	NOT	phototropic-responsive NPH3 family protein; similar to phototropic-responsive NPH3 family protein [Arabidopsis thaliana] (TAIR:AT3G26490.1)
AT1G68470.1			1157.16	2.84e-26	621.485	2.46e-21	708.921	2.19e-13	491.359	2.1e-08	2.35502	1.59e-05	DIFF	339.75	1.01e-07	1.82924	0.00686	DIFF	386.216	1.56e-11	1.83556	0.0116	NOT	exostosin family protein; similar to KAM1/MUR3 (MURUS 3), catalytic/ transferase, transferring glycosyl groups [Arabidopsis thaliana] (TAIR:AT2G20370.1)
AT1G68530.1			31296.6	3.14e-75	26760.2	4.32e-73	19412	1.41e-65	27594.4	1.34e-78	1.13416	0.243	NOT	14663.8	3.84e-73	1.82492	9.47e-05	DIFF	18051.6	8.12e-65	1.07536	0.34	NOT	CUT1 (CUTICULAR 1); acyltransferase/ catalytic
AT1G68570.1	AT1G68568.1		2886.98	3.26e-41	3021.15	7.78e-39	2518.38	2.53e-33	2766.52	2.82e-39	1.04354	0.463	NOT	1640.93	1.04e-31	1.84112	0.000975	DIFF	1333.35	5.91e-34	1.88876	0.017	NOT	proton-dependent oligopeptide transport (POT) family protein; similar to proton-dependent oligopeptide transport (POT) family protein [Arabidopsis thaliana] (TAIR:AT3G54140.1)
AT1G69730.1			3154.05	1e-44	4738.82	6.48e-56	1767.12	1.95e-34	1595.09	4.35e-30	1.97735	7.37e-07	DIFF	2489.9	1.89e-41	1.90322	1.34e-05	DIFF	1976.83	6.88e-41	0.893916	0.0622	NOT	protein kinase family protein; Identical to Putative wall-associated receptor kinase-like 9 precursor (WAKL9) [Arabidopsis Thaliana] (GB:Q9C9L5)
AT1G70100.1			1463.19	1.49e-21	1099.13	1.36e-24	1035.95	1.1e-13	1451.9	2.27e-22	1.00778	0.47	NOT	575.899	7.19e-12	1.90855	0.000418	DIFF	645.088	2.62e-12	1.6059	0.0527	NOT	similar to unknown protein [Arabidopsis thaliana] (TAIR:AT1G24160.1); similar to unnamed protein product [Vitis vinifera] (GB:CAO40971.1)
AT1G70420.1			2343.54	2.1e-34	1994.12	5.07e-32	1695.27	1.3e-31	2437.24	2.23e-30	0.961555	0.484	NOT	1061.64	5.15e-21	1.87834	0.00626	DIFF	1282.38	4.37e-19	1.32197	0.0488	NOT	similar to unknown protein [Arabidopsis thaliana] (TAIR:AT1G23710.1); similar to unnamed protein product [Vitis vinifera] (GB:CAO66069.1)
AT1G70550.1			1703.98	5.96e-24	1441.66	2.1e-18	1236.53	1.35e-19	1411.46	1.42e-22	1.20725	0.0568	NOT	717.928	8.83e-16	2.00808	0.0095	DIFF	1113.71	4.12e-17	1.11028	0.295	NOT	similar to unknown protein [Arabidopsis thaliana] (TAIR:AT1G23340.1); similar to unknown protein [Arabidopsis thaliana] (TAIR:AT1G10750.1)
AT1G70940.1		TU0887,TU0888	5520.79	1.79e-53	5184.3	5.39e-48	5612.74	1.95e-51	5219.15	2.19e-54	1.05779	0.408	NOT	2007.46	1.85e-35	2.58252	1.31e-06	DIFF	3175.18	3.27e-34	1.76769	0.00517	DIFF	PIN3 (PIN-FORMED 3); auxin:hydrogen symporter/ transporter
AT1G71040.1			2269.46	8.37e-35	3596.56	2.16e-50	2103.73	6.28e-41	2240.33	1.26e-43	1.013	0.429	NOT	1492.2	9.37e-33	2.41024	4.54e-05	DIFF	1464.98	3.3e-35	1.43601	0.0513	NOT	LPR2 (LOW PHOSPHATE ROOT2); copper ion binding
AT1G72910.1			2062.18	4.38e-24	1278.6	1.87e-20	852.76	2.08e-14	1027.95	2.83e-17	2.00611	0.0173	NOT	528.727	2.78e-11	2.41826	0.0124	DIFF	847.359	2.94e-11	1.00637	0.477	NOT	disease resistance protein (TIR-NBS class), putative; similar to disease resistance protein (TIR-NBS class), putative [Arabidopsis thaliana] (TAIR:AT1G72900.1)
AT1G72970.1		TU0924	9158.02	9.52e-55	8339.13	6.51e-55	7752.92	1.38e-47	6865.92	3.75e-48	1.33384	0.0237	NOT	3367.65	3.34e-37	2.47625	2.82e-08	DIFF	4601.74	1.86e-40	1.68478	0.00176	DIFF	HTH (HOTHEAD); aldehyde-lyase
AT1G73040.1	AT1G73030.1		654.881	6.81e-13	2397.18	1.7e-25	1804.81	1.16e-22	428.245	1.41e-13	1.52922	0.16	NOT	1099.57	2.85e-17	2.18011	0.00142	DIFF	1121.44	1.64e-15	1.60937	0.0935	NOT	jacalin lectin family protein; similar to jacalin lectin family protein [Arabidopsis thaliana] (TAIR:AT1G19715.1)
AT1G73060.1			13592.9	3.27e-29	13092.8	1.31e-29	11123	5.54e-30	5606.03	2.91e-21	2.42469	0.000558	DIFF	5476.9	3.35e-24	2.39055	0.00104	DIFF	6039.1	2.97e-22	1.84183	0.0179	NOT	similar to unknown protein [Arabidopsis thaliana] (TAIR:AT5G48790.1); similar to unnamed protein product [Vitis vinifera] (GB:CAO49401.1)
AT1G73190.1			1209.87	1.4e-22	1075.33	8.06e-28	682.099	2.8e-15	384.833	1.4e-09	3.14388	7.24e-07	DIFF	255.234	0.000245666	4.21311	8.19e-07	DIFF	282.599	3.65e-07	2.41366	0.00178	DIFF	ALPHA-TIP/TIP3;1 (ALPHA-TONOPLAST INTRINSIC PROTEIN)
AT1G73310.1			619.956	6.1e-07	666.73	4.62e-10	683.823	3.34e-16	581.809	3.88e-07	1.06557	0.414	NOT	334.295	6.61e-05	1.99444	0.00426	DIFF	467.428	2.03e-14	1.46295	0.281	NOT	SCPL4 (serine carboxypeptidase-like 4); serine carboxypeptidase
AT1G73600.1		TU0934,TU0935	13513.9	3.61e-40	10089.3	2.02e-37	13033.6	9.48e-40	8284.79	1.31e-35	1.63117	0.00857	NOT	5431.85	7.57e-32	1.85743	0.000546	DIFF	4967.41	3.12e-31	2.62382	4.42e-05	DIFF	phosphoethanolamine N-methyltransferase; Identical to Putative phosphoethanolamine N-methyltransferase 3 (NMT3) [Arabidopsis Thaliana] (GB:Q9C6B9
AT1G73602.1		TU0934,TU0935	13602.8	3.61e-40	10093.8	2.02e-37	13067.9	9.48e-40	8375.48	1.31e-35	1.62412	0.00857	NOT	5456.87	7.57e-32	1.84974	0.000546	DIFF	4968.64	3.12e-31	2.63008	4.42e-05	DIFF	CPuORF32 (Conserved peptide upstream open reading frame 32); Upstream open reading frames (uORFs) are small open reading frames found in the 5' UTR of a mature mRNA, and can potentially mediate translational regulation of the largest, or major, ORF (mORF). CPuORF32 represents a conserved upstream opening reading frame relative to major ORF AT1G73600.1
AT1G73805.1			665.419	1.25e-13	262.887	0.000258057	169.401	0.00137166	214.151	0.000549438	3.10724	2.33e-06	DIFF	252.36	0.00235667	1.04171	0.381	NOT	170.237	0.00909734	0.995089	0.391	NOT	calmodulin binding; similar to calmodulin-binding protein [Arabidopsis thaliana] (TAIR:AT5G57580.1)
AT1G75120.1			1249.66	1.97e-35	922.778	2.07e-25	861.385	3.71e-20	915.167	1.46e-24	1.3655	0.124	NOT	498.459	1.15e-14	1.85126	0.00911	DIFF	624.779	1.4e-17	1.3787	0.284	NOT	RRA1 (REDUCED RESIDUAL ARABINOSE 1); similar to RRA2 (REDUCED RESIDUAL ARABINOSE 2) [Arabidopsis thaliana] (TAIR:AT1G75110.1)
AT1G75340.1	AT1G75335.1		1635.76	3.84e-16	2141.68	2.03e-18	1695.28	1.76e-23	1597.05	7.32e-24	1.02424	0.375	NOT	1162.66	1.81e-16	1.84205	0.0107	DIFF	1200.78	2.85e-16	1.41182	0.0635	NOT	zinc finger (CCCH-type) family protein; similar to nucleoporin family protein [Arabidopsis thaliana] (TAIR:AT1G59660.1)
AT1G76110.1			5246.38	6.49e-32	5989.45	3.29e-33	3252.8	1.45e-29	4680.05	4.94e-32	1.12101	0.284	NOT	2864.03	2.83e-30	2.09127	0.000116	DIFF	2207.57	5.74e-25	1.47348	0.103	NOT	high mobility group (HMG1/2) family protein / ARID/BRIGHT DNA-binding domain-containing protein; similar to high mobility group (HMG1/2) family protein / ARID/BRIGHT DNA-binding domain-containing protein [Arabidopsis thaliana] (TAIR:AT1G04880.1)
AT1G77580.1		TU1001	588.571	1.86e-21	757.727	6.69e-27	511.218	3.26e-21	603.683	5.36e-24	0.974967	0.33	NOT	375.871	2.39e-14	2.01592	0.000125	DIFF	402.146	3.15e-12	1.27122	0.0407	NOT	myosin heavy chain-related; similar to unknown protein [Arabidopsis thaliana] (TAIR:AT1G21810.1)
AT1G78000.1			2758.06	6.86e-29	5079	4.97e-37	6126.77	7.42e-39	2884.84	3.64e-28	0.956053	0.49	NOT	2000.32	1.5e-24	2.53909	3.36e-05	DIFF	8278.04	2.91e-38	0.740123	0.00994	NOT	SULTR1;2 (SULFATE TRANSPORTER 1
AT1G78820.1		TU1029	25027.1	3.2e-87	12384.9	2.53e-84	7970.71	6.47e-64	17719.1	2.6e-87	1.41244	0.00924	NOT	6218.7	2.75e-65	1.99156	6.31e-06	DIFF	4402.76	1.59e-54	1.81039	0.000844	DIFF	curculin-like (mannose-binding) lectin family protein / PAN domain-containing protein; similar to curculin-like (mannose-binding) lectin family protein [Arabidopsis thaliana] (TAIR:AT1G78830.1)
AT1G78970.1	AT1G78980.1		1075.84	2.53e-15	468.993	2.67e-06	718.226	9.86e-12	880.164	1.02e-15	1.22232	0.245	NOT	373.611	1.47e-05	1.2553	0.0801	NOT	393.794	1.84e-06	1.82386	0.00102	DIFF	LUP1 (LUPEOL SYNTHASE 1); lupeol synthase
AT1G80130.1		TU1051	1225.79	2.16e-16	2331.88	4.89e-23	3327.41	7.77e-28	1090.7	7.26e-15	1.12386	0.449	NOT	1752.88	6.67e-18	1.33031	0.107	NOT	1559.39	3.45e-19	2.13379	0.00104	DIFF	binding; similar to binding [Arabidopsis thaliana] (TAIR:AT5G20190.1)
AT1G80760.1	AT1G80750.1		1520.15	1.16e-14	3051.36	6.77e-20	1117.73	1.1e-12	1430.4	9.43e-14	1.06274	0.414	NOT	1198.08	2.06e-13	2.54688	0.00759	DIFF	846.683	6.85e-12	1.32013	0.455	NOT	NIP6;1 (NOD26-like intrinsic protein 6
AT2G01420.1		TU1069,TU1070	7663.37	1.03e-66	4141.81	3.81e-53	2890.05	7.27e-45	7370.17	1.2e-63	1.03978	0.374	NOT	2137.57	2.67e-39	1.93763	7.3e-05	DIFF	1586.36	8.49e-42	1.82181	0.0051	DIFF	PIN4 (PIN-FORMED 4); auxin:hydrogen symporter/ transporter
AT2G01620.1			5028.14	6.32e-35	4327.04	1.99e-29	4885.37	6.02e-33	4079.44	3.53e-31	1.23256	0.105	NOT	2492	8.81e-26	1.73637	0.0733	NOT	1930.56	1.78e-25	2.53055	0.00558	DIFF	MEE11 (maternal effect embryo arrest 11); similar to F-box family protein [Arabidopsis thaliana] (TAIR:AT3G26000.1)
AT2G01630.1		TU1076	1476.35	1.86e-23	1661.11	1e-27	1551.19	1.47e-24	1323.84	5.9e-23	1.1152	0.251	NOT	800.682	2.73e-18	2.07462	0.000127	DIFF	1015.26	1.14e-18	1.52787	0.0332	NOT	glycosyl hydrolase family 17 protein / beta-1,3-glucanase, putative; Identical to Putative glucan endo-1,3-beta-glucosidase 3 precursor [Arabidopsis Thaliana] (GB:Q9ZU91)
AT2G01760.1			1220.84	8.99e-12	1090.67	9.54e-14	1139.92	3.59e-16	899.901	2.9e-13	1.35664	0.345	NOT	456.952	4.02e-09	2.38684	0.015	DIFF	742.107	7.1e-14	1.53606	0.0983	NOT	ARR14 (ARABIDOPSIS RESPONSE REGULATOR 14); transcription factor/ two-component response regulator
AT2G02950.1		TU1095	2790.24	2.93e-40	2453.86	1.14e-41	1959.87	1.74e-43	2259.2	1.62e-36	1.23506	0.25	NOT	1318.84	1.45e-30	1.86062	0.00296	DIFF	1650.31	1.35e-26	1.18758	0.26	NOT	PKS1 (PHYTOCHROME KINASE SUBSTRATE 1); Encodes a basic soluble protein which can independently bind to either PHYA or PHYB, regardless of whether the phytochromes are in the Pr or Pfr state. PKS1 can be phosphorylated by oat phyA in vitro in a light regulated manner. It is postulated to be a negative regulator of phyB signalling.
AT2G04570.1			4395.93	4.01e-38	2036.85	4.33e-24	2035.79	2.23e-28	3564.55	1.25e-35	1.23324	0.0852	NOT	1077.97	3.55e-20	1.88952	0.0109	DIFF	1213.77	1.93e-23	1.67725	0.0186	NOT	GDSL-motif lipase/hydrolase family protein; similar to GDSL-motif lipase/hydrolase family protein [Arabidopsis thaliana] (TAIR:AT2G42990.1)
AT2G14560.1			6715.24	3.01e-31	1637.88	4.25e-27	1205.77	7.76e-22	681.042	8.47e-15	9.86024	1.87e-08	DIFF	490.737	1.08e-10	3.33759	3.93e-05	DIFF	591.188	2.5e-14	2.03957	0.167	NOT	similar to unknown protein [Arabidopsis thaliana] (TAIR:AT1G33840.1); similar to unnamed protein product [Vitis vinifera] (GB:CAO48825.1)
AT2G14610.1			1552.44	3.96e-20	1877.4	6.03e-25	1051.23	2.25e-16	509.543	3.64e-13	3.04673	0.00506	NOT	434.13	1.46e-06	4.32451	0.000681	DIFF	795.83	1.72e-16	1.32092	0.39	NOT	PR1 (PATHOGENESIS-RELATED GENE 1); PR1 gene expression is induced in response to a variety of pathogens. It is a useful molecular marker for the SAR response. Though the Genbank record for the cDNA associated to this gene is called 'PR-1-like', the sequence actually corresponds to PR1. Expression of this gene is salicylic-acid responsive.
AT2G16660.1			2740.38	7.63e-33	7598.35	2.64e-48	7630.21	6.35e-53	1099.84	3.21e-20	2.49162	5.91e-06	DIFF	3577.93	1.24e-42	2.12367	4.23e-05	DIFF	4207.86	1e-40	1.81332	0.0013	DIFF	nodulin family protein; similar to nodulin family protein [Arabidopsis thaliana] (TAIR:AT4G34950.1)
AT2G17120.1			6892.7	8.77e-47	3417.4	1.88e-35	3050.14	3.54e-37	2981.66	2.22e-34	2.3117	0.000215	DIFF	1472.99	4.74e-26	2.32004	0.000611	DIFF	1829.14	1.64e-24	1.66753	0.0108	NOT	LYM2 (LYSM DOMAIN GPI-ANCHORED PROTEIN 2 PRECURSOR); Identical to LysM domain-containing GPI-anchored protein 2 precursor [Arabidopsis Thaliana] (GB:O23006
AT2G17150.1		TU1277	669.901	9.96e-26	828.244	9.59e-24	569.152	8.81e-20	547.041	1.12e-19	1.22459	0.103	NOT	453.187	6.58e-17	1.8276	0.000145	DIFF	511.016	2.61e-15	1.11377	0.118	NOT	RWP-RK domain-containing protein; similar to RWP-RK domain-containing protein [Arabidopsis thaliana] (TAIR:AT4G35270.1)
AT2G19130.1			724.402	9.84e-24	849.229	1.01e-27	613.447	2.12e-16	602.653	2.4e-17	1.20202	0.071	NOT	378.106	9.43e-13	2.24601	3.89e-07	DIFF	543.201	1.48e-16	1.12932	0.26	NOT	S-locus lectin protein kinase family protein; similar to ARK3 (Arabidopsis Receptor Kinase 3), kinase [Arabidopsis thaliana] (TAIR:AT4G21380.1)
AT2G19900.1			261.779	7.8e-07	896.954	2.09e-14	410.661	1.85e-07	275.471	7.55e-07	0.950296	0.28	NOT	360.648	1.78e-08	2.48706	2.96e-06	DIFF	533.841	6.94e-11	0.769257	0.157	NOT	ATNADP-ME1 (NADP-MALIC ENZYME 1); malate dehydrogenase (oxaloacetate-decarboxylating) (NADP+)/ malic enzyme/ oxidoreductase, acting on NADH or NADPH, NAD or NADP as acceptor
AT2G20180.1	AT2G20170.1		1491.38	9.18e-17	1770.03	1.47e-22	1165.6	7.33e-20	1517.02	6.03e-19	0.983098	0.148	NOT	876.106	1.65e-16	2.02034	0.0034	DIFF	771.131	1.23e-13	1.51155	0.208	NOT	PIL5 (PHYTOCHROME INTERACTING FACTOR 3-LIKE 5); transcription factor
AT2G20570.1			12032.6	3.87e-40	10599.6	6.02e-39	10689	7.28e-40	10150.1	1.93e-39	1.18547	0.173	NOT	5364.81	1.06e-31	1.97576	0.000355	DIFF	6830.41	1.56e-37	1.56491	0.187	NOT	GPRI1 (GOLDEN2-LIKE 1); transcription factor
AT2G20770.1	AT2G20780.1		754.27	9.48e-23	851.96	3.73e-24	720.736	1.8e-21	350.193	2.42e-08	2.15387	0.000134	DIFF	383.248	6.65e-12	2.223	5.35e-07	DIFF	373.885	4.89e-10	1.92769	0.00505	DIFF	GCL2 (GCR2-LIKE 2); catalytic
AT2G22420.1			2897.92	4.78e-35	1719.27	2.36e-32	1065.24	2.52e-25	2566.26	9.88e-36	1.12924	0.295	NOT	907.35	3.75e-24	1.89483	0.00819	DIFF	776.563	2.76e-24	1.37174	0.153	NOT	peroxidase 17 (PER17) (P17); Identical to Peroxidase 17 precursor (PER17) [Arabidopsis Thaliana] (GB:Q9SJZ2
AT2G22590.1			234.627	5.3e-05	664.985	2.68e-15	269.725	8.53e-06	217.461	0.00011602	1.07894	0.447	NOT	283.746	4.9e-07	2.34359	0.000112	DIFF	232.175	5.61e-06	1.16173	0.403	NOT	glycosyltransferase family protein; similar to UDP-glucoronosyl/UDP-glucosyl transferase family protein [Arabidopsis thaliana] (TAIR:AT5G65550.1)
AT2G22770.1			1573.17	2.7e-29	808.752	1.34e-20	699.015	4.18e-16	1961.05	5.41e-34	0.802208	0.205	NOT	444.461	1.8e-10	1.81962	0.00855	DIFF	594.089	1.26e-19	1.17662	0.345	NOT	NAI1; DNA binding / transcription factor
AT2G23200.1		TU1368	1726.42	8.47e-42	1002.8	6.66e-33	601.983	8.69e-24	660.08	1.98e-21	2.61547	5.5e-09	DIFF	458.428	2.64e-18	2.18748	8.87e-08	DIFF	467.371	3.31e-15	1.28802	0.0339	NOT	protein kinase family protein; similar to protein kinase family protein [Arabidopsis thaliana] (TAIR:AT5G24010.1)
AT2G23348.1			692.717	3.5e-09	998.785	1.79e-14	1543.08	3.51e-25	302.039	0.0131299	2.29347	0.0217	NOT	385.066	1.96e-07	2.5938	0.00749	DIFF	1773.54	3.29e-27	0.870056	0.19	NOT	unknown protein;
AT2G23690.1		TU1378	2720.8	1.68e-32	1940.25	7.51e-22	1729.09	9.34e-22	1884.33	2.63e-27	1.44391	0.18	NOT	507.96	1.45e-11	3.81969	0.0098	DIFF	633.922	3.91e-17	2.72761	0.0182	NOT	similar to unknown protein [Arabidopsis thaliana] (TAIR:AT4G37240.1); similar to unnamed protein product [Vitis vinifera] (GB:CAO41608.1)
AT2G23950.1			1290.14	2.5e-29	1269.96	1.57e-27	1097.84	9.89e-21	1419.15	2.33e-35	0.909093	0.303	NOT	699.81	1.24e-14	1.81472	0.000277	DIFF	827.358	2.25e-14	1.32692	0.133	NOT	leucine-rich repeat family protein / protein kinase family protein; similar to NIK1 (NSP-INTERACTING KINASE 1), kinase [Arabidopsis thaliana] (TAIR:AT5G16000.1)
AT2G24280.1			3704.78	6.01e-37	2915.5	3.31e-36	2445.4	7.42e-33	2544.35	1.51e-36	1.45608	0.126	NOT	1167.14	1.11e-28	2.49799	0.000102	DIFF	1364.39	3.48e-28	1.7923	0.0386	NOT	serine carboxypeptidase S28 family protein; similar to serine carboxypeptidase S28 family protein [Arabidopsis thaliana] (TAIR:AT5G65760.1)
AT2G24762.1		TU1391	5801.18	1.36e-45	8368.3	1.38e-45	7745.68	3.75e-53	5668.86	3.8e-48	1.02334	0.426	NOT	3999.46	1.96e-40	2.09236	0.00309	DIFF	5031.61	3.65e-47	1.5394	0.0613	NOT	ATGDU4 (ARABIDOPSIS THALIANA GLUTAMINE DUMPER 4); similar to GDU1 (GLUTAMINE DUMPER 1) [Arabidopsis thaliana] (TAIR:AT4G31730.1)
AT2G25060.1			4913.95	1.24e-44	230.16	0.0393984	1145.41	3.95e-20	4754.28	1.64e-47	1.03358	0.462	NOT	358.261	3.05e-06	0.642437	0.0694	NOT	383.218	3.37e-06	2.98893	5.32e-05	DIFF	plastocyanin-like domain-containing protein; Identical to Early nodulin-like protein 1 precursor [Arabidopsis Thaliana] (GB:Q9SK27
AT2G25095.1		TU1398	2382.28	1.83e-14	5900.89	7.62e-28	6466.07	2.15e-27	2046.81	2.5e-12	1.1639	0.131	NOT	2875.97	4.6e-12	2.05179	0.0125	DIFF	6351.09	4.95e-20	1.0181	0.0547	NOT	MIR156A; miRNA
AT2G25510.1			91765.6	1.07e-35	83137.1	2.49e-35	62667.6	1.88e-35	28470	1.31e-32	3.22324	0.00042	DIFF	22747.4	2.97e-26	3.6548	0.000147	DIFF	24195.2	1.94e-30	2.59008	0.00274	DIFF	unknown protein;
AT2G26250.1			13118.8	5.45e-48	12741.7	1.12e-52	9481.32	3.83e-48	11086.3	2.6e-44	1.18333	0.0803	NOT	6901.21	2.83e-39	1.8463	0.000945	DIFF	8389.48	6.11e-40	1.13014	0.405	NOT	FDH (FIDDLEHEAD); acyltransferase
AT2G26440.1		TU1421	2054.64	9.44e-36	997.729	8.27e-20	811.442	9.16e-18	1093.02	4.41e-24	1.87978	1.99e-05	DIFF	578.03	4.81e-13	1.72609	0.00267	DIFF	1046.08	2.97e-25	0.775698	0.0425	NOT	pectinesterase family protein; similar to ATPMEPCRB, pectinesterase [Arabidopsis thaliana] (TAIR:AT4G02330.1)
AT2G28085.1			1023.73	1.72e-17	557.691	3.75e-10	254.158	0.00109662	373.118	4.11e-06	2.74372	9.37e-06	DIFF	224.921	0.0489804	2.4795	0.00165	DIFF	218.463	6.73e-05	1.16339	0.36	NOT	auxin-responsive family protein; similar to auxin-responsive family protein [Arabidopsis thaliana] (TAIR:AT4G34760.1)
AT2G28470.1	AT2G28460.1		5501.75	1.72e-45	2962.62	4.29e-37	3787.64	2.06e-40	3317.8	2.55e-39	1.65825	0.0107	NOT	1956.16	1.93e-34	1.51451	0.0275	NOT	1826.66	1.99e-33	2.07353	0.000212	DIFF	BGAL8 (BETA-GALACTOSIDASE 8); beta-galactosidase
AT2G28490.1		TU1459	718.837	4.53e-15	375.834	1.43e-07	350.463	9.47e-12	202.825	0.000326281	3.54412	3.13e-05	DIFF	263.634	0.0035747	1.42559	0.0166	NOT	220.718	0.000204253	1.58783	0.0311	NOT	cupin family protein; similar to cupin family protein [Arabidopsis thaliana] (TAIR:AT2G18540.1)
AT2G28630.1			2053.17	2.78e-39	1515.07	3.83e-26	1020.96	1.04e-26	1468.64	6.1e-33	1.39801	0.0363	NOT	582.678	6.46e-13	2.60018	2.65e-06	DIFF	668.408	5.21e-27	1.52745	0.0586	NOT	beta-ketoacyl-CoA synthase family protein; Identical to 3-ketoacyl-CoA synthase 12 precursor (KCS12) [Arabidopsis Thaliana] (GB:Q9SIB2
AT2G28890.1			2032.55	3.74e-30	1407.46	1.46e-28	1413.25	4.75e-26	1617.21	8.46e-33	1.25683	0.282	NOT	772.061	1.38e-20	1.82299	0.000868	DIFF	1329.57	6.81e-32	1.06294	0.119	NOT	PLL4 (POLTERGEIST LIKE 4); protein serine/threonine phosphatase
AT2G29300.1			3362.07	3.43e-38	3339.61	4.49e-42	1874.79	4.24e-33	2681.35	4.2e-30	1.25387	0.242	NOT	1265.48	4.09e-27	2.63901	4.38e-05	DIFF	1330.93	1.66e-24	1.40863	0.0832	NOT	tropinone reductase, putative / tropine dehydrogenase, putative; similar to tropinone reductase, putative / tropine dehydrogenase, putative [Arabidopsis thaliana] (TAIR:AT2G29320.1)
AT2G29320.1			3551.82	6.21e-27	2613.6	1.53e-25	2094.59	5.65e-27	2473.69	7.68e-31	1.43584	0.282	NOT	751.407	2.82e-12	3.47827	9.89e-05	DIFF	1339.42	3.25e-22	1.5638	0.0728	NOT	tropinone reductase, putative / tropine dehydrogenase, putative; similar to tropinone reductase, putative / tropine dehydrogenase, putative [Arabidopsis thaliana] (TAIR:AT2G29300.1)
AT2G29410.1	AT2G29420.1		281.637	2.4e-05	358.086	6.35e-14	265.491	1.12e-05	205.953	2.85e-05	1.36748	0.236	NOT	188.964	8.01e-09	1.895	0.00697	DIFF	225.425	4.66e-07	1.17774	0.478	NOT	MTPB1; efflux transmembrane transporter/ zinc ion transmembrane transporter
AT2G30010.1		TU1481	5597.86	3.63e-30	4542.42	7.81e-25	3097.24	2.54e-22	5008.84	1.01e-31	1.1176	0.339	NOT	2515.25	1.2e-20	1.80595	0.000841	DIFF	2228.26	1.58e-20	1.38998	0.0798	NOT	similar to PMR5 (POWDERY MILDEW RESISTANT 5) [Arabidopsis thaliana] (TAIR:AT5G58600.1); similar to unnamed protein product [Vitis vinifera] (GB:CAO21434.1)
AT2G30070.1			1497.51	2.49e-31	2395.25	6.19e-39	1669.66	5.74e-28	1370.99	1.03e-31	1.09228	0.206	NOT	798.458	3.61e-23	2.99984	2.2e-12	DIFF	918.952	1.15e-27	1.81692	0.0154	NOT	ATKT1 (Arabidopsis thaliana K+ uptake 1); potassium ion transmembrane transporter
AT2G30670.1			650.201	4.91e-13	765.456	1.34e-12	311.445	0.000205381	308.916	2.84e-05	2.10478	0.0104	NOT	280.904	0.000733125	2.72497	0.00735	DIFF	374.017	1.23e-05	0.832703	0.244	NOT	tropinone reductase, putative / tropine dehydrogenase, putative; similar to TRI (TROPINONE REDUCTASE), oxidoreductase [Arabidopsis thaliana] (TAIR:AT2G29330.1)
AT2G30695.1			3086.94	1.15e-15	2466.74	1.89e-17	1697.81	2.89e-13	1292.22	7.53e-14	2.38887	0.0199	NOT	879.747	3.66e-08	2.80392	0.00892	DIFF	1059.12	5.57e-13	1.60304	0.233	NOT	similar to unnamed protein product [Vitis vinifera] (GB:CAO46271.1); contains InterPro domain Trigger factor, ribosome-binding, bacterial
AT2G31730.1			1064.07	9.38e-12	2129.48	4.68e-24	2062.25	7.09e-25	723.449	1.29e-08	1.47083	0.0853	NOT	1043.6	1.82e-20	2.04051	0.00161	DIFF	1335.89	3.4e-21	1.54373	0.13	NOT	ethylene-responsive protein, putative; similar to ethylene-responsive protein, putative [Arabidopsis thaliana] (TAIR:AT1G05710.1)
AT2G32010.1			902.68	2.35e-21	827.285	2.59e-18	698.628	3.13e-14	994.3	8.16e-21	0.907855	0.382	NOT	410.384	1.76e-09	2.01588	2.61e-06	DIFF	506.322	3.01e-12	1.37981	0.0652	NOT	endonuclease/exonuclease/phosphatase family protein; similar to endonuclease/exonuclease/phosphatase family protein [Arabidopsis thaliana] (TAIR:AT1G05470.1)
AT2G32410.1			764.963	1.36e-14	1062.16	1.45e-13	978.53	1.47e-14	778.151	1.53e-15	0.983052	0.306	NOT	580.06	2.92e-08	1.83112	0.00467	DIFF	792.152	2.98e-14	1.23528	0.484	NOT	AXL (AXR1-LIKE); catalytic
AT2G32440.1			1634.65	1.73e-22	849.347	3.91e-16	556.795	3.22e-14	1280.14	1.35e-19	1.27693	0.0369	NOT	434.675	1.02e-07	1.95398	0.000582	DIFF	463.776	1.79e-09	1.20057	0.353	NOT	KAO2 (ENT-KAURENOIC ACID HYDROXYLASE 2); oxygen binding
AT2G32530.1			1221.55	2.91e-20	1378.16	1.02e-22	1260.74	1.18e-23	644.907	1.81e-12	1.89415	0.00142	DIFF	618.922	3.75e-12	2.22671	1.25e-05	DIFF	626.859	1.35e-14	2.0112	0.000166	DIFF	ATCSLB03 (Cellulose synthase-like B3); transferase/ transferase, transferring glycosyl groups
AT2G32540.1			1854.82	5.55e-24	1688.92	6.14e-25	1194.63	4.98e-18	1483.77	4.24e-24	1.25007	0.383	NOT	690.243	3.94e-10	2.44685	1.15e-05	DIFF	832.012	5.51e-15	1.43583	0.104	NOT	ATCSLB04 (Cellulose synthase-like B4); transferase/ transferase, transferring glycosyl groups
AT2G32550.1			613.14	2.32e-10	1742.54	8.4e-19	1681.37	1.15e-15	705.338	3.8e-12	0.869285	0.462	NOT	618.354	1.14e-10	2.81803	0.000143	DIFF	924.717	5.4e-11	1.81825	0.0165	NOT	rcd1-like cell differentiation family protein; similar to rcd1-like cell differentiation protein, putative [Arabidopsis thaliana] (TAIR:AT5G12980.1)
AT2G32560.1			3028.54	4.78e-35	5615.79	2.66e-47	4193.09	2.54e-41	2648.33	4.58e-41	1.14357	0.346	NOT	2660.58	3.73e-42	2.11074	0.000482	DIFF	1547.19	3.02e-27	2.71013	0.000557	DIFF	F-box family protein; Identical to F-box protein At2g32560 [Arabidopsis Thaliana] (GB:Q8RY82
AT2G32990.1			2811.56	1.43e-32	623.985	2.2e-06	849.98	3.09e-14	1533.66	2.58e-28	1.83324	0.0058	NOT	519.249	3.67e-09	1.20171	0.41	NOT	446.662	7.55e-09	1.90296	0.00518	DIFF	ATGH9B8 (ARABIDOPSIS THALIANA GLYCOSYL HYDROLASE 9B8); hydrolase, hydrolyzing O-glycosyl compounds
AT2G33440.1			617.038	1.63e-20	534.821	2.07e-18	461.063	1.68e-14	477.977	2.1e-20	1.29094	0.193	NOT	285.837	1.1e-10	1.87107	0.0124	DIFF	378.976	1.15e-15	1.2166	0.362	NOT	splicing factor family protein; similar to U2 snRNP auxiliary factor large subunit, putative [Arabidopsis thaliana] (TAIR:AT1G60900.1)
AT2G33810.1	AT2G33815.1		1084.84	1.13e-23	765.513	2.47e-21	716.633	3.05e-16	808.375	1.48e-16	1.342	0.191	NOT	355.233	1.31e-09	2.15496	0.00129	DIFF	420.788	5.73e-11	1.70307	0.0764	NOT	SPL3 (SQUAMOSA PROMOTER BINDING PROTEIN-LIKE 3); transcription factor
AT2G34620.1		TU1560	9972.86	8.79e-55	5215.02	6.04e-47	3417.8	1.78e-36	6430.2	1.3e-52	1.55094	0.0108	NOT	2856.86	1.02e-37	1.82544	0.000348	DIFF	1450.13	5.57e-28	2.35689	0.000838	DIFF	mitochondrial transcription termination factor-related / mTERF-related; similar to mitochondrial transcription termination factor-related / mTERF-related [Arabidopsis thaliana] (TAIR:AT2G03050.1)
AT2G35060.1			2953.2	1.4e-35	3121.26	5.04e-41	2216.76	1.82e-29	2027.05	2.88e-32	1.4569	0.0187	NOT	1659.29	3.23e-24	1.88108	7.96e-05	DIFF	1576.77	1.59e-24	1.40589	0.0434	NOT	KUP11 (K+ uptake permease 11); potassium ion transmembrane transporter
AT2G35130.1			2072.67	5.39e-34	1757.18	2.2e-32	1638.71	2.94e-33	998.129	1.91e-27	2.07656	1.14e-06	DIFF	806.495	1.05e-17	2.17879	2.21e-07	DIFF	977.798	1.81e-29	1.67592	0.000875	DIFF	pentatricopeptide (PPR) repeat-containing protein; similar to pentatricopeptide (PPR) repeat-containing protein [Arabidopsis thaliana] (TAIR:AT5G02860.1)
AT2G35700.1			565.978	1.17e-15	838.414	2.66e-14	977.295	8.71e-17	399.238	0.00116049	1.41765	0.0512	NOT	754.439	3.53e-08	1.11131	0.471	NOT	315.773	5.42e-06	3.09493	0.00795	DIFF	AP2 domain-containing transcription factor, putative; encodes a member of the DREB subfamily A-4 of ERF/AP2 transcription factor family. The protein contains one AP2 domain. There are 17 members in this subfamily including TINY.
AT2G36480.1			962.945	1.67e-26	809.217	1.14e-20	613.191	9.57e-24	772.203	2.1e-28	1.24701	0.108	NOT	415.66	4.52e-12	1.94682	4.38e-05	DIFF	364.99	8.66e-14	1.68002	0.009	NOT	zinc finger (C2H2-type) family protein; similar to pre-mRNA cleavage complex-related [Arabidopsis thaliana] (TAIR:AT4G04885.1)
AT2G36490.1			1117.99	6.27e-30	944.885	1.92e-23	712.045	6.84e-17	443.765	8.96e-10	2.51933	1.31e-08	DIFF	325.711	4.93e-08	2.90099	4.44e-16	DIFF	300.239	3.85e-05	2.37159	3.92e-11	DIFF	DML1/ROS1 (REPRESSOR OF SILENCING1); DNA N-glycosylase/ DNA-(apurinic or apyrimidinic site) lyase/ protein binding
AT2G36870.1		TU1604	11044	3.67e-42	12221.9	1.16e-43	13476.1	1.37e-43	9090.29	4.24e-38	1.21492	0.213	NOT	5458.63	1.3e-28	2.23901	5.89e-06	DIFF	8874.06	2.46e-40	1.51859	0.0334	NOT	xyloglucan:xyloglucosyl transferase, putative / xyloglucan endotransglycosylase, putative / endo-xyloglucan transferase, putative; Identical to Probable xyloglucan endotransglucosylase/hydrolase protein 32 precursor (XTH32) [Arabidopsis Thaliana] (GB:Q9SJL9)
AT2G36910.1		TU1606	2964.59	2.75e-61	3284.25	2.26e-62	3108.04	2.47e-57	2896.5	2.19e-65	1.02351	0.45	NOT	1793.28	2.18e-48	1.83142	9.64e-07	DIFF	2360.39	2.16e-51	1.31675	0.0409	NOT	ATPGP1 (ARABIDOPSIS THALIANA P GLYCOPROTEIN1); calmodulin binding
AT2G37300.1			1564.55	1.89e-19	473.134	3.08e-16	852.199	9.52e-18	1210.33	6.6e-20	1.29266	0.276	NOT	390.964	8.48e-06	1.21017	0.222	NOT	450.713	1.94e-08	1.89078	0.00226	DIFF	unknown protein;
AT2G37380.1			2794.53	5.51e-42	997.945	1.48e-12	1538.95	8.08e-19	1708.43	4.12e-33	1.63573	0.0563	NOT	397.891	7.7e-07	2.50809	0.0021	DIFF	663.33	9.47e-09	2.32004	0.00553	DIFF	similar to unknown protein [Arabidopsis thaliana] (TAIR:AT2G39370.1); similar to unnamed protein product [Vitis vinifera] (GB:CAO41570.1)
AT2G37900.1			575.773	1.48e-11	1093.64	2.27e-28	566.323	1.46e-14	508.292	4.93e-16	1.13276	0.293	NOT	577.216	1.2e-12	1.89468	0.00155	DIFF	427.662	2.1e-07	1.32423	0.334	NOT	proton-dependent oligopeptide transport (POT) family protein; similar to proton-dependent oligopeptide transport (POT) family protein [Arabidopsis thaliana] (TAIR:AT3G53960.1)
AT2G38010.1	AT2G38020.1	TU1632	2585.21	2.73e-41	1289.52	3.86e-29	1624.59	3.97e-39	1391.01	1.81e-34	1.85851	2.31e-05	DIFF	677.368	6.34e-18	1.90372	2.83e-05	DIFF	967.912	7.49e-26	1.67845	0.00108	DIFF	ceramidase family protein; Identical to Neutral ceramidase precursor [Arabidopsis Thaliana] (GB:Q304B9
AT2G38970.1		TU1655	1748.8	2.33e-46	1154.14	9.88e-35	1556.28	1.15e-38	1183.72	1.91e-29	1.47738	0.0286	NOT	628.705	2.77e-19	1.83574	5.1e-05	DIFF	990.747	5.79e-32	1.57081	0.0138	NOT	zinc finger (C3HC4-type RING finger) family protein; similar to zinc finger (C3HC4-type RING finger) family protein [Arabidopsis thaliana] (TAIR:AT3G54780.2)
AT2G39250.1		TU1659	5122.97	2.06e-17	3626.41	2.45e-17	3099.28	2.64e-17	4785.7	6.28e-19	1.07047	0.412	NOT	1525.37	2.25e-09	2.3774	0.00796	DIFF	1866.96	1.84e-11	1.66007	0.0758	NOT	SNZ (SCHNARCHZAPFEN); DNA binding / transcription factor
AT2G39380.1		TU1662	596.862	5.26e-24	999.315	1.75e-25	1137.68	6.95e-28	801.697	5.04e-22	0.744498	0.0998	NOT	432.157	1.41e-11	2.31239	2.91e-06	DIFF	1476.32	7.5e-30	0.770619	0.0601	NOT	ATEXO70H2 (EXOCYST SUBUNIT EXO70 FAMILY PROTEIN H2); protein binding
AT2G39560.1			1511.27	5.79e-26	917.92	1.5e-21	681.317	4.51e-14	1323.82	1.61e-24	1.1416	0.138	NOT	493.615	8.63e-15	1.85959	0.0148	DIFF	587.841	5.36e-15	1.15902	0.374	NOT	similar to hypothetical protein [Vitis vinifera] (GB:CAN69364.1); contains domain PROKAR_LIPOPROTEIN (PS51257)
AT2G39710.1			1373.45	8.43e-33	1175.89	3.64e-30	1144.39	6.6e-31	832.209	1.22e-25	1.65037	0.0063	NOT	435.956	4.79e-13	2.69727	6.1e-07	DIFF	602.193	2.85e-16	1.90037	0.0306	NOT	aspartyl protease family protein; Encodes a Cysteine-rich peptide (CRP) family protein
AT2G39740.1	AT2G39750.1		860.217	3.73e-33	685.844	1.01e-24	519.6	1.8e-21	926.612	6.38e-29	0.928346	0.433	NOT	374.27	1.37e-15	1.83248	0.0019	DIFF	444.007	1.42e-21	1.17025	0.358	NOT	similar to unknown protein [Arabidopsis thaliana] (TAIR:AT3G45750.1); similar to unnamed protein product [Vitis vinifera] (GB:CAO69145.1)
AT2G39870.1			1948.46	5.47e-28	1597.83	1.12e-23	1248.12	1.34e-19	1690.63	5.71e-27	1.15251	0.48	NOT	880.677	6.7e-18	1.81432	0.00143	DIFF	1391	3.4e-21	0.897283	0.26	NOT	similar to unknown protein [Arabidopsis thaliana] (TAIR:AT3G55690.1); similar to unnamed protein product [Vitis vinifera] (GB:CAO69095.1)
AT2G40460.1		TU1676	2328.99	1.21e-52	3205.95	7.57e-45	2454.03	6.78e-46	2306.13	3.59e-45	1.00991	0.298	NOT	1190.31	2.1e-29	2.69337	9.39e-07	DIFF	1433.57	4e-34	1.71183	0.00962	NOT	proton-dependent oligopeptide transport (POT) family protein; similar to ATPTR3/PTR3 (PEPTIDE TRANSPORTER PROTEIN 3), transporter [Arabidopsis thaliana] (TAIR:AT5G46050.1)
AT2G40475.1		TU1677	6677.06	8.51e-43	3790.08	3.08e-42	4678.68	3.65e-44	5698.94	4.31e-45	1.17163	0.263	NOT	1346.3	7.74e-31	2.81518	0.000109	DIFF	3724.83	1.15e-38	1.25608	0.0855	NOT	unknown protein;
AT2G40520.1			888.837	6.03e-14	1599.67	9.89e-22	1605.61	8.08e-19	658.275	1.43e-13	1.35025	0.105	NOT	649.126	8.07e-11	2.46434	1.04e-05	DIFF	877.527	4.4e-17	1.8297	0.00416	DIFF	nucleotidyltransferase family protein; similar to nucleotidyltransferase family protein [Arabidopsis thaliana] (TAIR:AT3G56320.1)
AT2G40750.1			2963.28	2.31e-34	349.119	0.00181886	509.939	4.15e-08	687.007	1.56e-14	4.31332	6.16e-10	DIFF	388.124	1.62e-05	0.899504	0.18	NOT	385.131	5.17e-07	1.32407	0.284	NOT	WRKY54 (WRKY DNA-binding protein 54); transcription factor
AT2G41090.1		TU1692	32045.4	2.05e-58	17458.3	2.1e-45	10786.7	3.57e-42	5970.91	9.55e-43	5.36692	0.000134	DIFF	4182.18	1.06e-33	4.17445	0.000448	DIFF	10644.5	5.84e-44	1.01336	0.241	NOT	calmodulin-like calcium-binding protein, 22 kDa (CaBP-22); Identical to 22 kDa calmodulin-like calcium-binding protein [Arabidopsis Thaliana] (GB:P30187)
AT2G41190.1			1303.27	1.17e-18	2917.27	4.84e-26	694.011	1.59e-13	660.261	9.38e-15	1.97387	0.000649	DIFF	2850.67	4.37e-27	1.02336	0.269	NOT	1208.09	4.82e-19	0.57447	0.00482	DIFF	amino acid transporter family protein; similar to amino acid transporter family protein [Arabidopsis thaliana] (TAIR:AT2G39130.1)
AT2G42300.1			2031.64	2.26e-43	2254.37	1.15e-42	2012.88	9.36e-31	1960.31	1.83e-40	1.03639	0.354	NOT	1227.04	2.03e-22	1.83724	0.000857	DIFF	1455.11	7.1e-34	1.38332	0.288	NOT	basic helix-loop-helix (bHLH) family protein; similar to basic helix-loop-helix (bHLH) family protein [Arabidopsis thaliana] (TAIR:AT3G57800.2)
AT2G42380.1			3641.22	3.67e-47	3496.17	1.07e-46	3493.41	8.11e-52	3419.73	1.45e-42	1.06477	0.328	NOT	1334.51	3.27e-29	2.61982	1.59e-07	DIFF	1387.46	8.62e-32	2.51785	1.21e-06	DIFF	bZIP transcription factor family protein; similar to bZIP transcription factor family protein [Arabidopsis thaliana] (TAIR:AT3G58120.1)
AT2G42600.1		TU1716	14315.9	7.96e-70	19073.9	2.72e-70	15136.9	1.58e-69	10376.3	1.49e-62	1.37967	0.0157	NOT	10315.2	6.75e-65	1.84911	8.23e-06	DIFF	12905.4	6.19e-62	1.17291	0.29	NOT	ATPPC2 (PHOSPHOENOLPYRUVATE CARBOXYLASE 2); phosphoenolpyruvate carboxylase
AT2G44290.1			7808.43	3.19e-42	9059.68	5.14e-48	8249.4	5.51e-44	5532.44	9.18e-42	1.41139	0.109	NOT	4809.09	3.78e-41	1.88387	0.00153	DIFF	6360.93	1.01e-44	1.29689	0.175	NOT	protease inhibitor/seed storage/lipid transfer protein (LTP) family protein (YLS3); similar to lipid transfer protein-related [Arabidopsis thaliana] (TAIR:AT2G44300.1)
AT2G44400.1			436.167	6e-10	713.558	5.7e-10	420.586	1.05e-05	525.837	5.51e-06	0.829472	0.273	NOT	228.659	0.0550883	3.12062	0.00843	DIFF	591.684	2.34e-06	0.710829	0.486	NOT	DC1 domain-containing protein; similar to DC1 domain-containing protein [Arabidopsis thaliana] (TAIR:AT2G27660.1)
AT2G44740.1			2668.99	2.16e-12	789.844	9.96e-09	963.417	5.18e-11	1691.99	5e-12	1.57743	0.0546	NOT	431.897	0.000980865	1.82878	0.011	DIFF	408.961	0.000850127	2.35577	0.0645	NOT	CYCP4;1 (cyclin p4
AT2G44940.1			2885.06	2.71e-45	1645.91	9.97e-33	2074.09	2.79e-36	1965.01	1.23e-33	1.46822	0.0246	NOT	819.227	9e-18	2.0091	0.00299	DIFF	1573.57	1.2e-28	1.31808	0.107	NOT	AP2 domain-containing transcription factor TINY, putative; encodes a member of the DREB subfamily A-4 of ERF/AP2 transcription factor family. The protein contains one AP2 domain. There are 17 members in this subfamily including TINY.
AT2G45340.1			3225.73	3.88e-48	3597.11	1.34e-54	3031.85	4.29e-46	2258.77	1.8e-45	1.42809	0.00554	NOT	1693.37	7.27e-33	2.12423	7.71e-09	DIFF	1857.18	8.31e-36	1.6325	0.00118	DIFF	leucine-rich repeat transmembrane protein kinase, putative; similar to leucine-rich repeat transmembrane protein kinase, putative [Arabidopsis thaliana] (TAIR:AT5G51560.1)
AT2G45470.1			33819.3	6.98e-89	17001.4	1.53e-74	26824.1	4.96e-82	34393.5	1.85e-86	0.983305	0.455	NOT	9369.15	5.15e-64	1.81461	3.19e-05	DIFF	16969.7	6.03e-81	1.58071	0.00252	DIFF	FLA8 (Arabinogalactan protein 8); Identical to Fasciclin-like arabinogalactan protein 8 precursor (FLA8) [Arabidopsis Thaliana] (GB:O22126
AT2G45590.1			3082.04	7.45e-46	2161.49	5.48e-37	2936.93	8.32e-40	2196.62	8.94e-41	1.40308	0.0133	NOT	1146.41	1.79e-25	1.88544	7.65e-06	DIFF	1501.44	2e-31	1.95608	0.000142	DIFF	protein kinase family protein; similar to protein kinase family protein [Arabidopsis thaliana] (TAIR:AT4G25390.1)
AT2G45600.1			1774.42	1.44e-35	668.859	3.73e-26	525.911	4.05e-17	1043.81	6.14e-36	1.69995	0.0203	NOT	284.925	3.05e-09	2.34749	0.000168	DIFF	275.596	1.09e-06	1.90827	0.065	NOT	hydrolase; similar to hydrolase [Arabidopsis thaliana] (TAIR:AT2G45610.1)
AT2G45920.1			665.347	9.03e-18	811.826	1.3e-29	744.29	1.31e-14	549.071	7.46e-12	1.21177	0.279	NOT	432.638	7.31e-11	1.87646	0.000186	DIFF	720.14	1.18e-20	1.03354	0.375	NOT	U-box domain-containing protein; similar to U-box domain-containing protein [Arabidopsis thaliana] (TAIR:AT3G61390.2)
[truncated: 333 more rows]
