# Supplementary material for: Sm-Like Protein-Mediated RNA Metabolism Is Required for Heat Stress Tolerance in Arabidopsis
Source: Front Plant Sci. 2016 Jul 21;7:1079. doi: 10.3389/fpls.2016.01079 (PMC4954817; doi:10.3389/fpls.2016.01079)
Supplement: Supplementary file 5 [file Table_4.XLS]

## Sheet: Up_list
Supplementary Table S4. Upregulated non-AGI TUs in sad1 mutant.
			Wild_type_0hr		Wild_type_2hr_heat_stress		Wild_type_6hr_heat_stress		SAD1_0hr		Wild_type_0hr/SAD1_0hr			SAD1_2hr_heat_stress		Wild_type_2hr/SAD1_2hr_heat_stress			SAD1_6hr_heat_stress		Wild_type_6hr/SAD1_6hr
Non-AGI TU a	Antisense AGI b	Antisense non-AGI TU c	Intensity d	P-initial e	Intensity d	P-initial e	Intensity d	P-initial e	Intensity d	P-initial e	Ratio f	P-value g	FDR g	Intensity d	P-initial e	Ratio f	P-value g	FDR g	Intensity d	P-initial e	Ratio f	P-value g	FDR g
TU0009	AT1G01470.1		703.52	3.26e-10	1737.96	6.92e-17	510.256	0.0136703	1341.33	1.08e-14	0.524494	0.029	NOT	3303.46	1.04e-18	0.526103	0.00753	NOT	1458.01	8.57e-13	0.349967	8.12e-05	DIFF
TU0013	AT1G01650.1		1102.51	2.95e-10	658.625	1.13e-05	970.947	6.02e-11	2472.34	8.42e-30	0.445938	7.11e-05	DIFF	1303.46	2.14e-13	0.50529	0.0878	NOT	2063.5	8.04e-23	0.470534	0.00684	NOT
TU0180			3352.43	2.62e-17	2036.9	1.56e-11	1244.06	7.11e-11	54444.9	7.1e-37	0.0615747	1.94e-07	DIFF	36883.4	1.8e-32	0.0552254	3.31e-06	DIFF	36107.2	2.55e-29	0.0344546	3.36e-07	DIFF
TU0183	AT1G12060.1		681.34	1.47e-06	1197.49	4.06e-20	931.885	2.39e-13	665.793	0.000613079	1.02335	0.167	NOT	2793.52	2.13e-27	0.428667	0.00185	DIFF	1022.41	3.6e-14	0.911459	0.458	NOT
TU0326	AT1G20690.1		283.165	7.19e-06	659.259	7.1e-30	1362.55	1.33e-32	369.091	4.2e-07	0.767196	0.146	NOT	1259.95	2.27e-25	0.523242	0.00857	NOT	2489.21	1.2e-43	0.547383	0.00121	DIFF
TU0342			929.173	5.13e-09	549.4	1.08e-05	791.847	9.64e-05	2623.24	2.8e-16	0.354208	0.0196	NOT	1734.2	7.72e-15	0.316803	0.00243	DIFF	2440.23	4.81e-15	0.324497	0.00278	NOT
TU0348	AT1G21900.1		378.163	8.51e-05	339.786	7.02e-05	249.087	0.000169967	224.983	0.186452	1.68085	0.273	NOT	858.656	7.22e-09	0.395718	0.0142	NOT	766.861	7.67e-10	0.324814	0.00135	DIFF
TU0369	AT1G23090.1		273.817	0.000252019	401.089	3.8e-08	270.16	0.000830538	418.323	1.08e-08	0.654559	0.0436	NOT	767.783	1.96e-20	0.522399	0.00232	DIFF	729.145	1.53e-18	0.370516	0.00216	NOT
TU0385	AT1G24575.1		344.572	0.010832	353.556	0.00357545	359.884	0.000234231	674.008	4.43e-11	0.511228	0.000675	DIFF	840.633	7.5e-10	0.420583	0.000729	DIFF	944.999	3.35e-11	0.38083	0.000977	DIFF
TU0489			262.302	1.51e-05	2057.42	1.52e-24	345.424	2.32e-08	234.119	1.04e-05	1.12038	0.238	NOT	5810.47	6.41e-41	0.354088	1.12e-05	DIFF	1086.25	9.89e-26	0.317997	6.8e-07	DIFF
TU0508	AT1G33350.1		248.607	0.239191	32277.8	7e-21	1861.87	1.67e-07	146.69	0.847179	1.69478	0.0641	NOT	44096.8	4.58e-21	0.731976	0.036	NOT	9151.12	2.31e-15	0.203458	3.99e-05	DIFF
TU0528			306.857	0.00133902	1654.75	1.11e-21	1255.9	3.39e-07	417.474	0.00431224	0.735033	0.428	NOT	4040.67	1.32e-48	0.409524	0.00157	DIFF	5281.33	1.85e-46	0.2378	0.00103	DIFF
TU0529			1832.91	9.71e-23	493.397	1.74e-11	607.089	1.33e-11	2821.38	1.33e-30	0.64965	0.00553	NOT	1327.49	1.34e-20	0.371677	0.000209	DIFF	1197.26	9.01e-21	0.507065	0.00619	NOT
TU0554			213.724	0.00991734	494.799	0.000652644	671.587	0.00132963	435.056	3.49e-07	0.491256	0.0205	NOT	1454.3	1.49e-12	0.340232	0.000947	DIFF	2800.21	1.26e-12	0.239835	7.1e-06	DIFF
TU0585			410.379	2.85e-09	462.322	5.04e-09	440.135	6.05e-08	1892.46	4.71e-39	0.216849	4.95e-09	DIFF	1171.86	6.44e-45	0.39452	5.42e-06	DIFF	1415.65	1.14e-39	0.310907	1.21e-09	DIFF
TU0586			656.711	9.51e-06	259.882	0.0434835	212.695	0.0775021	1208.85	6.93e-06	0.543253	0.0339	NOT	635.434	1.29e-06	0.408983	0.0117	NOT	1725.85	1.08e-11	0.123241	1.67e-09	DIFF
TU0603			1271.99	5.58e-31	901.646	1.07e-23	1262.65	2.68e-26	1164.92	2.24e-24	1.09191	0.468	NOT	1989.28	2.16e-39	0.453252	0.000186	DIFF	1928.12	9.89e-39	0.654861	0.00566	NOT
TU0655	AT1G52400.1		533.601	2.62e-06	357.737	2.08e-05	213.377	0.0374947	1863.6	3.06e-17	0.286328	6.05e-05	DIFF	962.086	1.09e-07	0.371835	0.13	NOT	364.467	0.000483102	0.585449	0.0372	NOT
TU0671	AT1G53830.1		573.844	2.23e-08	453.803	5.26e-09	383.153	4.05e-06	714.291	2.52e-11	0.803376	0.356	NOT	1326.06	1.06e-19	0.342219	0.00168	DIFF	688.063	8.21e-12	0.556857	0.0273	NOT
TU0676			107.954	0.246379	188.707	0.0919724	300.593	0.0225222	591.375	4.01e-11	0.182547	0.000136	DIFF	198.183	0.00310926	0.952186	0.343	NOT	340.435	0.00102503	0.882967	0.424	NOT
TU0780	AT1G63930.1		605.941	2.3e-12	453.522	3.76e-10	456.191	1.99e-09	304.224	2.86e-10	1.99176	0.0483	NOT	1355.36	1.78e-26	0.334614	0.00053	DIFF	882.958	1.15e-13	0.516662	0.0626	NOT
TU0793	AT1G64790.1		206.622	0.261685	218.464	3.91e-05	153.377	0.259482	783.33	1.66e-09	0.263774	6.88e-06	DIFF	599.741	9.91e-13	0.364264	0.000189	DIFF	871.199	4.62e-17	0.176053	4.64e-09	DIFF
TU0845	AT1G68560.1		368.031	3.6e-08	340.243	2.43e-09	361.835	8.78e-08	787.547	3.07e-18	0.467313	0.000231	DIFF	280.422	1.32e-07	1.21332	0.083	NOT	293.007	1.71e-08	1.2349	0.23	NOT
TU0966	AT1G75490.1		453.661	1.25e-13	535.862	3.73e-11	296.383	7.66e-05	970.834	2.17e-19	0.46729	0.000556	DIFF	505.092	6.11e-05	1.06092	0.303	NOT	313.33	0.00189348	0.945913	0.383	NOT
TU0976	AT1G75850.1,AT1G75860.1		325.48	0.00252564	568.661	1.14e-08	447.696	2.3e-05	450.045	1.88e-05	0.723217	0.317	NOT	1152.58	3.79e-17	0.493381	0.00154	DIFF	869.782	2.22e-17	0.514722	0.000562	DIFF
TU1068	AT2G01390.1		174.405	0.0384652	482.122	1.11e-21	190.402	0.0193157	155.742	0.0913559	1.11983	0.46	NOT	993.19	9.08e-21	0.485428	0.00236	DIFF	289.785	1.52e-05	0.657046	0.056	NOT
TU1111			126.178	0.0465154	479.177	0.000328311	180.181	0.0265297	282.91	0.0232295	0.446	0.315	NOT	7129.62	7.92e-18	0.0672093	1.33e-06	DIFF	1804.21	1.21e-09	0.099867	8.8e-05	DIFF
TU1115	AT2G04290.1		224.369	0.00204708	241.689	0.00320841	238.7	0.000308715	473.154	2.65e-24	0.474199	6.17e-05	DIFF	498.975	4.2e-23	0.484371	2.82e-07	DIFF	496.926	2.2e-25	0.480353	5.81e-05	DIFF
TU1136	AT2G05915.1		435.483	1.28e-11	410.91	3.46e-06	329.792	3.64e-07	1112.51	1.02e-23	0.391442	7.73e-06	DIFF	512.197	5.26e-14	0.80225	0.119	NOT	608.868	9.18e-22	0.541648	0.000298	DIFF
TU1194		TU1193	2270.52	8.77e-44	1686.42	5.21e-44	1501.12	4.39e-46	6531.07	4.72e-65	0.347649	1.02e-06	DIFF	4423.61	2.51e-76	0.381232	1.38e-06	DIFF	2966.36	6.01e-57	0.506048	1.81e-05	DIFF
TU1218			217.861	0.030773	221.715	0.0515801	152.963	0.135694	331.895	0.000268888	0.656415	0.216	NOT	305.548	0.00026616	0.725631	0.0245	NOT	449.368	5.16e-11	0.340396	0.000965	DIFF
TU1223			199.203	0.00218035	161.778	0.0767871	182.24	0.000320241	282.287	0.000983585	0.705675	0.113	NOT	362.3	1.16e-08	0.44653	0.00106	DIFF	660.021	4.64e-14	0.276112	1.9e-05	DIFF
TU1258	AT2G15810.1		139.556	0.00133534	711.817	1.91e-13	581.827	5.7e-24	232.923	0.00357466	0.599151	0.0995	NOT	1827.97	2.4e-26	0.389403	3.21e-05	DIFF	2192.64	2.1e-36	0.265355	3.4e-11	DIFF
TU1319	AT2G20360.1,AT2G20362.1		321.624	9.56e-05	257.342	0.0015656	206.047	1.36e-05	192.241	0.000624543	1.67303	0.308	NOT	531.585	1.03e-12	0.484103	0.000518	DIFF	298.95	1.88e-05	0.689236	0.189	NOT
TU1337	AT2G21040.1		582.847	5.27e-06	571.228	0.000120445	397.259	0.000173601	609.765	0.000590513	0.955855	0.44	NOT	1723.87	6.94e-24	0.331364	2.14e-05	DIFF	1096.55	2.53e-08	0.362281	0.078	NOT
TU1341	AT2G21180.1		592.645	7.27e-08	854.51	2.03e-06	753.403	1.86e-06	616.872	0.000186328	0.960726	0.191	NOT	1983.96	2.6e-13	0.430709	0.0026	DIFF	783.825	5.81e-08	0.961188	0.466	NOT
TU1414	AT2G26150.1		309.047	0.217854	698.632	3.28e-07	501.34	1.14e-08	270.528	0.0772637	1.14238	0.373	NOT	2207.17	4.37e-20	0.316528	1.1e-05	DIFF	418.656	8.21e-07	1.1975	0.194	NOT
TU1734	AT2G43570.1		217.59	0.0230287	960.706	5.3e-16	366.771	3.36e-07	238.591	0.00193399	0.911979	0.0545	NOT	2443.63	2.14e-40	0.393147	3.7e-06	DIFF	831.956	1.44e-25	0.440854	4.44e-05	DIFF
TU1745			231.483	4.47e-05	868.29	1.56e-19	472.215	5.57e-15	296.928	0.000107493	0.779593	0.188	NOT	3031.81	7.76e-36	0.286393	5.09e-09	DIFF	651.969	2.75e-11	0.724291	0.147	NOT
TU1750	AT2G44430.1		836.94	8.18e-28	1807.65	7.33e-41	1255.82	4.7e-29	1295.89	9.68e-37	0.645842	0.158	NOT	2499.43	1.74e-39	0.723225	0.0734	NOT	2678.52	2.89e-41	0.468848	0.000755	DIFF
TU1793	AT2G47010.1		482.951	5.53e-12	1333.46	5.75e-20	2305.44	3.09e-26	712.851	1.26e-11	0.677492	0.317	NOT	2782.5	3.95e-30	0.479231	0.000678	DIFF	2897.32	1.44e-29	0.795715	0.139	NOT
TU1844	AT3G03550.1,AT3G03560.1		642.403	7.79e-14	764.149	9.8e-15	629.221	1.37e-09	681.641	5.25e-16	0.942436	0.29	NOT	1526.6	2.05e-25	0.500556	0.00225	DIFF	876.4	1.27e-20	0.717961	0.0283	NOT
TU1871	AT3G04854.1		521.782	2.42e-06	356.791	1.74e-05	462.766	7.33e-05	767.804	5.46e-09	0.679577	0.144	NOT	963.833	1.8e-18	0.370179	0.00136	DIFF	486.225	1.29e-12	0.951753	0.471	NOT
TU1891	AT3G06035.1		545.767	0.000732046	218.681	0.00362684	252.505	0.0415314	411.127	2.17e-05	1.32749	0.498	NOT	707.684	1.4e-12	0.309009	2.27e-05	DIFF	467.319	5.35e-08	0.540327	0.135	NOT
TU1901	AT3G06630.1		410.875	1.31e-06	444.734	5.03e-06	465.605	1.74e-06	624.924	1.69e-10	0.65748	0.0942	NOT	866.855	3.27e-19	0.513043	0.000712	DIFF	1289.87	4.8e-23	0.36097	4.12e-05	DIFF
TU1950	AT3G09350.1		250.578	0.0180593	1503.25	6.38e-10	545.365	2.88e-05	377.383	1.11e-05	0.663989	0.194	NOT	3666.85	5.73e-19	0.409957	0.00191	DIFF	973.512	3.85e-10	0.560204	0.0293	NOT
TU1984			221.301	0.00435073	441.01	3.64e-07	303.932	0.000327995	214.945	0.395692	1.02957	0.418	NOT	1588.74	2.85e-12	0.277585	0.00018	DIFF	1121.89	4.37e-14	0.270911	1.73e-05	DIFF
TU2054	AT3G14890.1		167.982	0.0547303	421.843	2.1e-10	182.292	0.0851179	180.661	0.148839	0.929819	0.493	NOT	885.95	7.44e-15	0.476148	0.000176	DIFF	204.57	0.00100421	0.891098	0.403	NOT
TU2059			1320.35	2.31e-23	2104.71	2.6e-33	2824.68	1.09e-39	1833.21	5.3e-31	0.720239	0.0166	NOT	2001.17	1.27e-31	1.05174	0.465	NOT	5624.42	1.2e-50	0.502217	0.000464	DIFF
TU2075	AT3G16050.1		181.3	0.0601066	320.494	7.85e-09	201.064	0.0775059	257.194	0.000993045	0.704915	0.116	NOT	620.488	6.92e-22	0.516519	0.000809	DIFF	290.854	3.43e-09	0.691288	0.0545	NOT
TU2090	AT3G16785.1		352.573	2.13e-07	356.319	2.35e-07	413.123	3.02e-09	691.916	1.13e-16	0.50956	0.0081	NOT	847.164	5.76e-23	0.420602	0.000246	DIFF	515.503	1.04e-16	0.801398	0.285	NOT
TU2124	AT3G18760.1		289.254	0.0690492	349.155	0.00173772	217.387	0.478104	478.506	0.000493275	0.604494	0.257	NOT	880.292	1.41e-12	0.396635	0.000751	DIFF	220.151	0.0448171	0.987445	0.445	NOT
TU2229			444.08	0.00864769	227.972	0.0453409	332.474	0.00979629	1403.51	5.46e-11	0.316407	0.00227	NOT	1242.14	4.85e-13	0.183532	0.000526	DIFF	1307.81	2.08e-08	0.254222	0.000862	DIFF
TU2233	AT3G26300.1		206.352	0.00277224	1079.64	8.67e-19	454.51	1.43e-11	317.79	2.77e-05	0.649334	0.159	NOT	2072.2	9.87e-26	0.521011	5.62e-06	DIFF	592.992	6.07e-19	0.766469	0.161	NOT
TU2274			170.965	0.24582	546.913	3.16e-06	236.919	0.0246869	170.491	0.0758493	1.00278	0.368	NOT	994.405	5.27e-09	0.54999	0.155	NOT	1582.55	1.27e-17	0.149707	1.47e-05	DIFF
TU2413	AT3G50930.1		327.493	0.000248636	292.097	3.05e-09	275.781	1.01e-05	356.937	8.38e-06	0.917509	0.0865	NOT	413.628	6.02e-14	0.706183	0.3	NOT	529.637	1.04e-16	0.520698	0.00104	DIFF
TU2419	AT3G51250.1		682.723	6.33e-08	354.597	1.09e-11	467.763	6.39e-06	545.638	1.93e-09	1.25124	0.424	NOT	783.656	2.47e-21	0.452491	0.00165	DIFF	324.532	1.37e-07	1.44135	0.375	NOT
TU2433	AT3G51990.1		456.694	7.72e-09	387.946	2.03e-09	504.431	6.3e-14	462.157	1.76e-12	0.988179	0.204	NOT	914.119	3.63e-30	0.424393	0.000149	DIFF	509.145	2.7e-14	0.990741	0.423	NOT
TU2492	AT3G55090.1		401.762	4.97e-11	344.295	2.74e-11	453.822	4.4e-16	369.399	1.92e-14	1.08761	0.172	NOT	746.596	2.13e-20	0.461153	6e-06	DIFF	645.546	7.82e-17	0.703005	0.0164	NOT
TU2571		TU2570	308.255	4.87e-05	321.9	7.6e-08	207.792	0.0040285	225.01	0.000174924	1.36996	0.185	NOT	884.475	4.56e-10	0.363945	0.000894	DIFF	289.969	0.00375425	0.716601	0.0432	NOT
TU2663	AT4G02970.1		22702.2	2.52e-13	10664.1	3.77e-13	6079.99	1.43e-10	50983.3	5.13e-13	0.445287	0.00163	NOT	35293	2.14e-13	0.302159	0.000265	DIFF	31456.1	3.73e-13	0.193285	0.000155	DIFF
TU2773			560.752	5.95e-09	519.289	9.11e-10	379.685	1.65e-05	995.329	1.26e-13	0.563384	0.00283	NOT	654.53	5.85e-11	0.793377	0.313	NOT	1150.63	5.38e-18	0.32998	1.47e-05	DIFF
TU2827	AT4G13830.1		369.956	2.94e-06	391.289	1.47e-06	306.691	0.00261269	405.781	0.00133533	0.911713	0.326	NOT	632.306	1.1e-09	0.618829	0.43	NOT	836.681	1e-13	0.366557	0.00126	DIFF
TU2851	AT4G15420.1		301.257	7.52e-12	807.734	1.43e-21	345.897	7.02e-10	389.561	2.3e-09	0.773324	0.12	NOT	1707.32	5.1e-29	0.473101	2.97e-06	DIFF	579.811	4.54e-16	0.596569	0.000195	DIFF
TU2874	AT4G16670.1		300.093	3.64e-07	644.183	3.7e-10	327.368	4.7e-07	594.81	8.23e-12	0.504519	0.000421	DIFF	661.027	5.8e-12	0.974518	0.495	NOT	548.002	2.5e-17	0.597385	0.0102	NOT
TU3087	AT4G30130.1		268.72	1.5e-07	464.642	6.84e-14	435.422	4.53e-10	272.379	9.75e-06	0.986567	0.361	NOT	559.043	3.44e-16	0.831138	0.145	NOT	872.586	6.66e-20	0.499002	0.00041	DIFF
TU3237	AT4G36710.1		322.475	1.02e-05	221.621	0.00370342	250.737	0.00570636	238.773	0.0149002	1.35055	0.161	NOT	650.578	4.21e-22	0.340652	6.18e-06	DIFF	404.946	6.46e-06	0.619186	0.0195	NOT
TU3283	AT4G39030.1		285.741	0.00888454	381.422	0.00133528	321.716	0.00119236	420.257	2.18e-05	0.67992	0.0743	NOT	811.464	8.68e-15	0.470042	0.00184	DIFF	351.082	3.83e-06	0.916356	0.0942	NOT
TU3300	AT4G39840.1		1029.68	5.77e-24	1120.17	3.64e-33	746.185	4.61e-20	1515.87	1.41e-28	0.679267	0.145	NOT	2498.96	4.17e-46	0.448254	0.000435	DIFF	1304.24	9.16e-23	0.572122	0.0117	NOT
TU3337	AT5G03320.1		291.363	0.000105766	378.396	0.00189832	315.935	2.56e-05	552.519	6.91e-07	0.527336	0.234	NOT	799.828	3.95e-09	0.473097	0.00219	DIFF	357.209	3.73e-07	0.884454	0.455	NOT
TU3373	AT5G05090.1		287.416	8.2e-12	345.865	2.51e-10	275.995	7.26e-09	263.36	2.65e-07	1.09134	0.33	NOT	968.762	1.34e-18	0.357018	9.78e-05	DIFF	461.225	2.26e-10	0.598396	0.0433	NOT
TU3396	AT5G06390.1		313.404	6.04e-06	252.993	1.33e-05	232.227	3.06e-09	231.463	0.00311302	1.35401	0.203	NOT	461.407	3.15e-11	0.548308	0.00123	DIFF	360.592	1.61e-07	0.644016	0.134	NOT
TU3475	AT5G11650.1		279.5	0.0855749	285.978	0.0500241	167.604	0.179096	183.17	0.412499	1.5259	0.0972	NOT	829.358	7.71e-11	0.344819	0.00168	DIFF	334.716	0.00222203	0.500735	0.0121	NOT
TU3648	AT5G24780.1		184.729	0.114404	206.279	0.0923892	224.263	0.000138595	585.987	2.1e-09	0.315244	0.000242	DIFF	588.793	4.12e-08	0.350342	0.00181	DIFF	555.517	7.16e-08	0.403701	0.00105	DIFF
TU3656	AT5G25280.1		1040.59	1.7e-09	5956.08	9.08e-36	3957.96	2.78e-32	2556.49	3.9e-27	0.407039	1.92e-05	DIFF	5024.18	6.83e-37	1.18548	0.255	NOT	4924.08	3.66e-38	0.803797	0.209	NOT
TU3691	AT5G27845.1		187.513	0.156758	1866.89	5.23e-28	657.023	3.04e-11	1304.36	5.47e-20	0.143759	2.18e-11	DIFF	12725	1.36e-58	0.14671	1.62e-13	DIFF	4517	1.33e-42	0.145456	6.46e-14	DIFF
TU3696			250.25	2.84e-09	252.863	4.35e-08	253.248	3.5e-09	335.859	1.6e-08	0.745104	0.333	NOT	439.205	2e-14	0.575729	0.00688	NOT	629.893	2.07e-16	0.402049	0.00029	DIFF
TU3707	AT5G30495.1		211.931	0.131224	312.452	0.00967603	197.166	0.0128483	206.527	0.000166373	1.02617	0.465	NOT	262.486	0.0172105	1.19036	0.37	NOT	543.202	4.82e-10	0.36297	0.000822	DIFF
TU3795	AT5G41070.1		228.611	1.88e-05	285.041	2.69e-11	231.368	2.56e-05	291.035	9.38e-06	0.78551	0.162	NOT	594.644	4.52e-12	0.479347	0.00054	DIFF	375.886	2.37e-12	0.615527	0.00641	NOT
TU3892	AT5G47410.1		157.383	0.0223557	210.921	0.0113398	341.807	9.2e-06	239.593	0.0219178	0.656876	0.224	NOT	769.989	3.8e-17	0.273927	2.09e-05	DIFF	354.29	1.37e-05	0.964766	0.265	NOT
TU4122	AT5G61790.1		1048.4	1.63e-16	1145.98	1.37e-17	1201.87	2.13e-20	1236.66	4.95e-17	0.847767	0.12	NOT	2856.79	1.89e-39	0.401143	0.000649	DIFF	900.185	8.49e-20	1.33514	0.174	NOT
TU4136	AT5G62360.1		565.338	9.76e-10	271.775	2.69e-06	484.632	6.75e-09	665.294	2.38e-12	0.849757	0.056	NOT	855.56	1.55e-18	0.317657	0.000403	DIFF	827.811	5.21e-13	0.585438	0.0179	NOT
TU4204	AT5G66450.1	TU4205	532.493	7.45e-06	518.193	2.34e-06	456.174	1.19e-07	502.504	1.02e-06	1.05968	0.386	NOT	1108.6	1.84e-11	0.46743	0.000477	DIFF	570.808	1.26e-10	0.799172	0.0566	NOT
TU4209	AT5G66600.1		292.6	2.37e-05	497.434	1.33e-07	614.761	3.66e-12	1049.64	7.37e-12	0.278762	0.000246	DIFF	397.672	4.54e-06	1.25087	0.221	NOT	389.468	3.74e-07	1.57846	0.0393	NOT
a. Non-AGI TU was identified by ARTADE-based method (p-initial < 10-8).
b. Each expressed non-AGI TU and AGI code genes are pairs of the partially sense and antisense transcripts in which the overlap length is longer than 20 base.
c. Each expressed non-AGI TUs are pairs of the partially sense and antisense transcripts in which the overlap length is longer than 20 base.
d. These represent the HLE values calculated using the intensity of 25-nt probes mapped to exons of the non-AGI TUs.
e. The p-initial values were calculated using ARTADE program.
f. The ratio value was calculated using signal intensities between samples.
g. Significant difference of signal intensity between samples was judged by test of the p-value using FDR (α=0.05). The p-value was calculated using the Mann-Whitney U-test. “DIFF” and “NOT” represent “significant difference” and ”no difference”, respectively.

## Sheet: Down_list
Supplementary Table S4. Downregulated non-AGI TUs in sad1 mutant.
			Wild_type_0hr		Wild_type_2hr_heat_stress		Wild_type_6hr_heat_stress		SAD1_0hr		Wild_type_0hr/SAD1_0hr			SAD1_2hr_heat_stress		Wild_type_2hr/SAD1_2hr_heat_stress			SAD1_6hr_heat_stress		Wild_type_6hr/SAD1_6hr
Non-AGI TU a	Antisense AGI b	Antisense non-AGI TU c	Intensity d	P-initial e	Intensity d	P-initial e	Intensity d	P-initial e	Intensity d	P-initial e	Ratio f	P-value g	FDR g	Intensity d	P-initial e	Ratio f	P-value g	FDR g	Intensity d	P-initial e	Ratio f	P-value g	FDR g
TU0025			6773.95	9.8e-19	5633.73	1.58e-17	6123.6	3.6e-16	4819.31	2.25e-15	1.40559	0.0562	NOT	2256.99	2.15e-14	2.49613	0.000142	DIFF	2891.97	1.66e-14	2.11745	0.00368	NOT
TU0090	AT1G06540.1		254.449	2.48e-05	262.455	1.9e-05	526.122	7.9e-12	240.026	2.27e-05	1.06009	0.421	NOT	440.639	3.56e-06	0.595624	0.055	NOT	213.08	1.87e-05	2.46913	0.00071	DIFF
TU0495			2565.51	1.07e-11	1402.92	2.92e-10	3526.94	3.12e-12	867.495	0.000150458	2.95738	0.000732	DIFF	1420.98	3.19e-14	0.98729	0.412	NOT	2432.29	2.07e-18	1.45005	0.329	NOT
TU1192			6854.13	1.38e-108	44569.4	1.35e-141	53263.7	5.37e-142	3630.84	1.85e-89	1.88775	0.000108	DIFF	40144.2	1.12e-142	1.11023	0.237	NOT	40759.4	4.44e-158	1.30678	0.0101	NOT
TU1361			396.064	1.13e-08	1770.08	9.19e-25	19192.6	2.02e-43	363.21	3.17e-05	1.09045	0.21	NOT	850.723	8.99e-13	2.08068	0.000757	DIFF	10466.7	1.29e-42	1.83368	0.0124	NOT
TU1397			8915.91	2.51e-31	10827.2	3.25e-46	9627.41	1.03e-33	6080.49	2.07e-25	1.46631	0.0659	NOT	4120.32	6.19e-32	2.62776	0.000339	DIFF	8269.58	2.99e-37	1.1642	0.271	NOT
TU1781			1405	9.84e-24	1752.75	2.76e-30	1266.02	5.86e-19	1284.25	3.26e-29	1.09402	0.489	NOT	855.614	6.95e-18	2.04853	0.00067	DIFF	1353.3	5.52e-27	0.935506	0.218	NOT
TU2130	AT3G18930.1,AT3G18940.1		519.877	4.69e-17	466.682	9.84e-15	415.238	1.76e-16	267.396	1.06e-05	1.94422	9.97e-05	DIFF	394.748	1.81e-18	1.18223	0.366	NOT	373.007	1.85e-20	1.11322	0.29	NOT
TU2223	AT3G25690.1		836.065	4.73e-21	846.816	1.34e-25	667.695	4.66e-20	825.357	3.91e-13	1.01297	0.42	NOT	463.19	9.58e-12	1.82823	6.88e-06	DIFF	637.362	1.35e-22	1.04759	0.379	NOT
TU2411		TU2410	18600.1	1.43e-38	30282.3	3.65e-45	50493.1	1.23e-54	6402.91	8.06e-29	2.90494	0.00055	DIFF	14694.6	3.57e-38	2.06078	0.0192	NOT	32922.6	1.9e-50	1.53369	0.0231	NOT
TU2575	AT3G61280.1		823.553	3.91e-15	567.41	1.09e-06	381.885	3.73e-07	280.815	0.0207969	2.93272	0.000191	DIFF	452.802	1.62e-05	1.25311	0.208	NOT	345.648	0.0115264	1.10484	0.371	NOT
TU2651	AT4G02130.1		390.987	4.53e-15	382.756	8.4e-11	445.861	2.03e-10	282.089	2.55e-05	1.38604	0.214	NOT	191.462	0.000454662	1.99912	0.00138	DIFF	251.668	8.55e-10	1.77162	0.0475	NOT
TU2779			1030.5	9.67e-24	1413.14	9.09e-27	5547.83	4.03e-40	262.539	1.14e-14	3.92513	0.000567	DIFF	1028.59	1.31e-23	1.37386	0.113	NOT	6175.63	2.92e-46	0.898342	0.316	NOT
TU2821			1120.84	3.03e-10	5416.09	6.03e-32	2882.11	1.14e-24	246.446	0.0136549	4.54801	6.42e-05	DIFF	353.098	0.0416516	15.3388	3.89e-10	DIFF	251.582	0.00664176	11.4559	2.1e-07	DIFF
TU2915			1629.29	1.03e-09	3994.73	5.76e-14	6007.43	1.48e-19	1124.4	0.000581458	1.44903	0.0391	NOT	1544.73	3.18e-05	2.58604	0.00144	DIFF	3274.98	1.45e-16	1.83434	0.00573	NOT
TU2931	AT4G20362.1		184.806	4.42e-11	1563.92	1.81e-26	696.867	8.81e-18	273.512	3.8e-11	0.675678	0.431	NOT	503.295	1.16e-15	3.10736	0.000499	DIFF	600.121	4.08e-18	1.16121	0.317	NOT
TU3836	AT5G43410.1		296.784	0.0377795	489.409	2.47e-07	839.14	2.22e-11	543.984	0.000585329	0.545575	0.176	NOT	458.22	1.48e-08	1.06807	0.43	NOT	337.916	0.0111659	2.48328	0.000547	DIFF
TU3966			1202.45	5.3e-18	550.991	8.55e-10	275.579	0.100032	632.636	2.79e-05	1.9007	0.000347	DIFF	377.101	0.0134234	1.46112	0.281	NOT	196.569	0.35177	1.40195	0.0403	NOT
a. Non-AGI TU was identified by ARTADE-based method (p-initial < 10-8).
b. Each expressed non-AGI TU and AGI code genes are pairs of the partially sense and antisense transcripts in which the overlap length is longer than 20 base.
c. Each expressed non-AGI TUs are pairs of the partially sense and antisense transcripts in which the overlap length is longer than 20 base.
d. These represent the HLE values calculated using the intensity of 25-nt probes mapped to exons of the non-AGI TUs.
e. The p-initial values were calculated using ARTADE program.
f. The ratio value was calculated using signal intensities between samples.
g. Significant difference of signal intensity between samples was judged by test of the p-value using FDR (α=0.05). The p-value was calculated using the Mann-Whitney U-test. “DIFF” and “NOT” represent “significant difference” and ”no difference”, respectively.
