# Supplementary material for: Sm-Like Protein-Mediated RNA Metabolism Is Required for Heat Stress Tolerance in Arabidopsis
Source: Front Plant Sci. 2016 Jul 21;7:1079. doi: 10.3389/fpls.2016.01079 (PMC4954817; doi:10.3389/fpls.2016.01079)
Supplement: Supplementary file 6 [file Table_5.XLS]

## Sheet: Sheet1
Supplementary Table S5. Oligonucleotide sequences used for semi-quantitative RT-PCR and RACE-PCR in this study
1. The sequences of primers used in semi-quantitative RT-PCR
AGI gene code	Abbreviation	Forward primer	Reverse primer	No. of PCR cycle
AT5G48870	SAD1	ATGGCGAACAATCCTTCACAG	TCATTCTCCATCTTCGGGAGACC	30
AT3G09640	APX2	TGCCGTTAGGCTTCTTGACCC	GAAGGCATCCTCATCTGCAGCAT	24
AT1G74310	HS101	TGATGAAGTGGAGAAGGCTC	CTAGCACCATACACCGGGTC	22
AT3G18780	ACT2	CTCATGAAGATCCTTACAG	CTTTCAGGTGGTGCAACGAC	26
AT3G45970	EXPL1	ATGGGAAGCTTTCTCTTCCTC	GTTCCTTTAGTGCTACACAGCT	30
AT5G03720	HSFA3	TACGTCGACACTGACATGGGTTTCT	CGTTAGCGAATTCCCACTTGTC	27
AT1G72416	Heat Shock Protein	GTCGGATTCCAACAAGAGGCTTTTG	TGAAGACGAAGATGAACGAGTTTTGA	28
AT3G26280	CYP71B4	TCAAGACCTATCACTATGGCCTCA	AAGCCTCTTATGTTGGCCTGAC	30
AT3G19270	CYP707A4	ATGGCTGAAATTTGGTTCTTGGTT	GAAAAAGAGTGCAGAGGGTCCTA	30
non-AGI TU	TU1111	CATACGTTTGCCGTTCAAATCAG	GAGCATAAGTCATCATCGATCGT	31
non-AGI TU	TU2274	CAAACTTTTGCAAACTTACTGTGA	GAGGGATTTCAAAGGATATACAATG	31
2. The sequences of primers used in strand specific semi-quantitative RT-PCR for pairs of sense and antisense transcripts
Sense	Antisense	Forward primer	Reverse primer	No. of PCR cycle for sense	No. of PCR cycle for antisense
AT1G33350	TU0508	ATCACCAGAGGCTTGATAATGTGG	GGCACGCAATATAGAGACTTTGT	31	28
AT2G44430	TU1750	ACGCGGATGGGACCGAATCA	AACGAGTCCAACTCGACAGC	31	28
AT5G27845	TU3691	GATGTCGGAATTTGAACTCGATG	GGCAAAAGCCTCCAGTAGGATGG	31	28
AT3G18780 (ACT2)	antisense ACT2	CTCATGAAGATCCTTACAG	CTTTCAGGTGGTGCAACGAC	26	31
3. The sequences of primers used in 5'-RACE
	Forward primer
GeneRace5' F	CGACTGGAGCACGAGGACACTGA
GeneRace5' Nest F	GGACACTGACATGGACTGAAGGAGTA
	Rverse primer		No. of 1st PCR cycle	No. of nest PCR cycle
EXPL1	CACAGCTTAGGGTTCTTGCATCTGAC		30	20
CYP707A4	AACATCACGCATGGATAGCCGAGGA		30	25
CYP71B4	CAAATCCACCGGAGATTGCTTCGAAGC		30	25
TU0342	TGTACCATAATTAATCACAACGCATCATG		30	25
TU2274	GCTCCTCTTGTAAGTCAACGATGACAA		30	20
TU0585	GGGCACGGATCCAACAAAACAATGGCA		30	25
TU0508	TCAATAAACAAGGCACGCAATATAGAGA		30	20
TU1750	AGAAGAGAGATCGGAGAACGATGG		30	25
TU3691	AAATTTCAAGGACGCCAAACAATTGA		30	20
